# Supplementary material for: Player load in male elite soccer: Comparisons of patterns between matches and positions
Source: PLoS One. 2020 Sep 21;15(9):e0239162. doi: 10.1371/journal.pone.0239162 (PMC7505455; doi:10.1371/journal.pone.0239162)
Supplement: S1 Dataset — (XLSX) [file pone.0239162.s003.xlsx]

## Sheet: player load
Opposing team ID	Season ID	Position ID	min1_5	min2_6	min3_7	min4_8	min5_9	min6_10	min7_11	min8_12	min9_13	min10_14	min11_16	min12_16	min13_17	min14_18	min15_19	min16_20	min17_21	min18_22	min19_23	min20_24	min21_25	min22_26	min23_27	min24_28	min25_29	min26_30	min27_31	min28_32	min29_33	min30_34	min31_35	min32_36	min33_37	min34_38	min35_39	min36_40	min37_41	min38_42	min39_43	min40_44	min41_45	min42_46	min43_47	min44_48	min45_49	min46_50	min47_51
T1	S3	2	863.31	745.17	784.11	795.72	728.15	707.3	666.86	611.88	644.79	622.42	469.97	576.88	468.2	521.48	594.43	695.69	588.68	563.31	553.22	499.61	663.65	743.82	778.3	802.42	821.64	760.01	832.89	853.28	789.36	786.42	701.45	592.52	664.13	698.79	651.1	613.22	682.85	729.38	676.76	721.2	694.47	522.1	510.39	518.64	572.01	601.06	727.3
T1	S3	2	913.65	833.11	776.21	793.01	671.96	755.49	669.54	634.76	747.55	722.6	577.9	750.77	784.79	796.9	818.37	957.15	834.85	769.1	703.65	625.43	627.78	610.69	677.11	749.69	885.48	844.56	948.67	916.93	840.23	765.9	834.33	765.81	763.97	733.93	683.3	662.64	696.59	827.5	919.59	1063.69	1064.75	919.16	820.22	697.74	766.28	687.48	891.04
T2	S3	2	950.35	946.41	938.97	942.58	960.83	818.8	687.1	667.51	693.38	698.65	691.83	810.18	885.06	854.99	814.1	928.35	914.67	842.45	807.74	862.9	713.18	661.74	818.91	947.08	1017.01	1169.39	1321.78	1368.35	1241.53	1278.67	1368.49	1289.63	982.2	1026.22	914.41	725.77	666.07	730.22	603.03	542.71	732.02	630.76	829.75	987.38	1121.88	1040.38	1175.97
T2	S3	2	1089.41	1080.33	1090.3	1069.41	1020.61	855.63	660.47	611.3	725.54	718.38	784.78	925.14	966.17	863.26	907.54	1023.81	996.84	943.33	891.11	919.41	717.31	672.56	734.35	802.95	830.5	916.18	997.09	989.96	887.8	918.09	993.96	897.26	705.8	797.94	693.63	590.94	608.64	664.11	504.58	542.29	678.41	548.5	740.4	875.21	903.04	884.35	1114.3
T4	S3	2	990.54	1101.57	1031.07	854.48	789.08	821.09	716.34	752.31	800.27	964.54	828.64	903.42	824.08	835.89	681.44	762.52	707.84	734.76	708.04	713.07	757.15	655.5	590.5	567.17	629.42	654.07	737.97	901.6	875.37	881.42	737.35	691.86	583.98	588.53	702.86	778.29	906.72	841.82	897.96	858.92	839.66	758.59	890.06	718.78	734.98	760.88	741.77
T7	S3	2	681.91	705.75	633.98	749.48	801.36	815.04	805.72	817.5	688.44	742.32	821.87	919.97	1125.47	1156.06	1077.87	1039.18	955.02	887.47	877.72	958.7	933.34	904.98	768.73	863.48	800.59	729.92	775.18	788.19	673.37	606.5	556.73	465.19	452.89	430.33	596	656.67	818.72	800.24	891.21	768.88	955.62	871.91	1025.73	858.08	988.02	845.02	893.29
T8	S3	2	1017.8	936.11	905.41	975.81	887.37	828.61	711.38	701.59	625.82	652.3	686.86	758.78	839.97	918.06	944.9	910.68	942.79	915.34	992.37	981.27	942.33	931.79	815.05	794.66	840.37	855.03	1015.21	1087.71	1106.7	1145.61	1215.34	1010.58	988.14	955.57	774.97	736.93	801.62	765.71	676.06	692.73	650.35	472.53	572.01	685.17	733.9	757.22	770.4
T8	S3	2	1037.39	956.85	886.51	1014.41	1005.56	1009.48	939.73	936.28	844.42	763.69	672.48	680.59	645.88	643.93	696.69	806.28	821.28	921.75	1071.97	1051.34	978.54	1013.1	841.41	834.58	885	792.94	825.51	836.27	706.71	702.05	789.3	743.48	833.79	931.58	849.21	865	864.91	759.98	692.3	667	586.5	441.68	601.84	720.92	756.54	800.48	796.98
T12	S3	2	934.19	940.5	970.67	902.59	902	887.28	800.64	787.05	707.39	833.18	863.53	1004.1	990.73	964.77	885.69	945.49	864.27	846.06	885.83	838.64	670.28	600.26	503.09	471.95	579.75	610.32	738.92	929.93	963.2	851.12	878.91	843.24	787.56	812.12	825.2	784.08	754.17	726.67	711.02	920.89	1071.73	933.92	1089.1	1075.49	841.4	749.48	881.56
T12	S3	2	1091.16	967.91	1063.46	1002.37	1050.31	955.92	804.4	773.07	896.71	1029.35	1152.35	1251.59	1265.63	1013.21	836.41	776.18	743.97	665.88	747.82	737.67	660.99	571.24	532.73	540.2	630.15	600.19	763.23	885.36	929.07	818.52	939.59	922.51	857.55	820.84	848.81	857.76	823.6	808.6	713.82	852.12	835.32	659.81	772.22	917.75	737.14	682.71	894.25
T13	S3	2	1058.64	995.98	878.8	686.05	829.29	867.48	846.83	1004.73	1009.71	945.03	899.86	827.61	581.31	693.18	743.33	645.32	674.07	700.31	611.93	497.03	818.32	777.25	879.54	873.38	797.37	592.32	637.32	664.54	673.78	690.12	770.1	773.17	789.04	742.25	806.41	623.77	693.48	585.61	638.25	621.28	744.01	660.04	706.31	588.16	698.91	683.61	810.67
T16	S3	2	696.37	669.88	644.71	717.37	750.8	654.11	646.36	664.15	715.54	815.24	1015.63	1015.84	1101.78	1142.42	1081.2	915.48	1034.64	998.58	839.11	823.3	866.66	780.78	788.61	929.45	1032.17	1057.7	1117.15	1092.49	1077.87	959.68	906.5	856.76	812.37	775.72	905.64	823.93	766.71	782.3	782.59	859.81	963.63	1062.26	916.22	1122.75	968.86	933.57	923.5
T16	S3	2	916.17	756.19	650.14	818.65	802.2	660.66	683.65	691.81	643.68	740.78	893.62	860.2	953.33	1043.56	1031.98	933.93	1049.88	1013.86	834.62	786.19	873.94	732.51	753.78	808.19	941.38	882.44	986.94	933.95	971.62	787.72	745.83	727.33	695.18	653.67	772.29	742.7	656.51	701.21	689.1	693.35	807.3	875.17	733.34	906.98	859.23	873.6	786.45
T17	S3	2	1061.29	971.21	678.09	541.29	568.54	567.64	492.6	669.75	578.36	587.53	561.39	651.83	641.45	857.35	756.38	743.19	675.53	567.08	516.29	586.32	740.18	745.28	776.97	610.53	471.04	440.09	402.93	579.8	748.27	905.6	754.22	811.09	609.81	575.23	463.79	437.32	477.73	531.52	577.61	661.39	795.01	687.43	729.11	789.67	631.9	742.71	882.38
T17	S3	2	848.99	818.78	709.95	682.86	723.81	809.85	698.86	789.02	689.72	750.69	637.47	753.65	725.93	928.16	862.34	815.54	736.4	645.91	607.57	640.03	760.99	800.39	815.79	658.53	483.83	459.65	438.96	488.16	639.79	727.31	598.99	563.27	528.98	465.76	523.74	578.01	641.35	681.16	737.56	690.41	751.32	649.77	636.29	586.79	465.27	458	560.62
T2	S2	2	1178.24	1095.19	1041.23	995.65	1126.84	961.95	930.96	898.63	822.83	778.13	922.1	828.7	972.69	1096.38	1069.32	1094.32	1232.81	1017.74	945.15	851.12	771.29	851.36	839.5	809.81	939.02	1032.45	878.67	1102.89	1240.52	1081.18	893.35	1045.42	942.57	765.23	874.44	945.14	797.24	835.75	818.57	852.62	926.42	793.64	779.75	908.3	911.95	1103.44	1380.71
T2	S2	2	1026.74	1027.46	963.95	940.15	955.74	812.62	768.93	755.45	628.93	619.55	758.91	656.39	768.07	839.05	995.51	953.5	1111.92	908.65	869.96	719.77	731.25	706.81	743.46	792.23	806.8	824.5	721.42	804.36	825.39	772.86	681.83	846.87	755.06	727.43	729.68	784.87	563.52	588.8	493.76	519.55	517.43	486.55	570.95	704.39	721.23	828.94	1031.31
T7	S2	2	768.1	750.73	689.57	640.93	589.92	605.5	649.66	751.56	854.87	967.27	907.24	952.18	789.56	791.41	724.9	687.41	484.52	613.3	592.83	536.93	625.35	789.7	762.79	793.68	928.73	877.12	913.82	963.82	938.03	863.4	849.45	815.89	705.23	699.42	640.47	578.98	701.3	781.61	724.8	863.16	984.29	877.89	716.8	808.05	835.8	NaN	NaN
T7	S2	2	830.66	698.49	627.68	696.42	598.09	600.96	631.91	711.73	727.68	829.36	810.48	907.94	816.81	843.63	771.56	737.17	531.14	581.28	475.06	472.02	478.99	657.29	665.31	756.71	759.06	756.28	724.33	725.96	655.08	643.5	684.77	655.29	575.8	575.31	569.12	504.01	592.14	586.45	630.62	671.03	811.96	774.32	725.67	670	614.05	NaN	NaN
T8	S2	2	830.03	876.26	795.34	732.96	782.89	698.48	595.32	636.2	711.03	654.95	768.94	853.09	920.04	895.72	830.41	675.23	619.22	508.69	529.96	618.88	707.81	683.59	757.36	797.45	874.1	884.04	899.86	922.04	908.79	794.21	787.76	706.2	600.32	622.28	583.96	544.51	589	772.34	805.73	927.59	1025.29	1122.52	928.29	863.2	870.07	930.86	955.22
T10	S2	2	1021.04	954.26	853.5	756.24	805.59	713.52	734.79	828.72	905.46	879.87	937.34	940.89	919.37	748.97	671.78	677.55	721.6	650.08	741.19	800.75	801.25	737.32	767.71	853.4	940.59	932.62	972.87	923.11	919	899.75	936.92	955.65	1038.24	970.45	847.57	821.3	716	773.79	906.16	979.16	987.85	897.31	828.36	786.07	853.13	880.27	1056.51
T10	S2	2	1007.54	887.28	815.74	752.38	862.73	728.58	742.1	710.58	934.59	847.58	865.49	958.17	956.99	651.92	604.76	685.96	676.34	643.05	748.89	752.5	646.17	606.94	623.75	657.85	778.53	805.69	905.9	894.3	876.98	837.55	869.67	774.43	852.31	841.57	859.57	861.46	751.49	772.94	849.69	790.85	827	797.45	704.92	763.35	790.6	763.12	888.19
T13	S2	2	1216.66	1222.8	1125.01	972.78	1098.8	1073.46	1002.41	1090.31	1195.62	1257.26	1225.51	1344.08	1451.8	1372.26	1238.41	1286.83	1163.75	1011.2	939.13	926.65	892.1	988.13	916.29	959.58	1131.82	1059.69	1212.85	1368.86	1487.21	1448.34	1490.59	1355.79	1291.31	1124.73	1081.66	931.39	852.22	928.58	976.87	917.53	979.58	896.36	623.53	708.4	691.75	746.87	899.31
T13	S2	2	1224.94	1112.92	939.9	792.22	929.16	843.25	840.47	921.63	973.25	1029.58	1031.98	1076.08	1105.89	1092.22	947.68	994.55	916.71	829.61	758.95	731.62	648.92	697.46	700.34	754.87	927.13	872.25	1007.86	1103.04	1092.08	1012.89	1132.06	1046.71	980.11	928.8	919.42	794.74	662.27	770.68	788.98	794.16	861.62	801.5	559.17	645.72	636.52	641.75	817.74
T14	S2	2	891.25	756.7	739.06	757.3	703	764.45	809.59	793.24	802.58	846.14	855.87	725.77	782.06	792.13	899.8	957.46	1144.26	1080.41	967.6	798.52	818.32	666.24	685.21	790	870.55	769.78	826.05	827.36	715.29	605.81	619.51	641.36	667.47	745.98	814.79	773.15	679.81	678.03	601.68	809.75	978.95	1001.11	896.25	806.47	716.13	587.41	766.88
T14	S2	2	913.89	733.54	763.4	708.13	673.78	723.23	789.66	830.94	860.13	990.52	958.27	846.04	880.95	878.81	820.59	809.98	939.45	874.08	837.94	709.52	763.05	644.57	618.23	694.78	780.8	796.08	884.6	964.78	888.45	790.55	802.92	775.99	804.64	817.53	900.31	846.41	795.4	768.52	737.09	840.98	887.27	951.53	820.43	714.43	624.58	577.79	735.01
T15	S2	2	1017.13	984.67	1040.71	913.87	813.37	659.02	746.96	622.1	590.32	629.67	779.28	735.66	797.8	827.14	770.75	741.8	741.68	714.57	650.62	733.18	816.56	836.77	813.41	1036.77	999.82	959.16	1005.22	1106.32	924.12	1017.12	915.59	815.04	849.21	874.82	717.26	711.19	808.69	735.92	751.29	850.02	820.04	921.2	791.64	792.68	822.53	856.11	744.19
T15	S2	2	960.98	1031.01	1144.03	1109.23	1054.7	961.94	948.51	822.57	719.65	720.49	698.53	648.78	673.77	749.18	714.24	913.17	1008.21	1038.57	947.46	991.91	902.42	846.51	807.6	909.58	886.79	838.66	867.04	891.82	808.1	845.5	844.96	823.98	823.24	837.23	803.15	815.94	773.27	677.51	712.03	718.92	562.11	666.56	640.35	710.8	856.05	931.88	987.09
T16	S2	2	934.06	967.54	914.42	1005.47	1089.06	1286.7	1236.36	1292.97	1106.85	990.33	959.16	881.4	730.49	800.43	834.21	812.3	846.34	920.61	1034.15	1048.46	1097.61	1189.22	1104.14	979.36	928.87	900.13	864.05	970.88	958.51	932.32	832.45	754.79	668.7	643.16	737.13	852.81	943.13	995.84	858.53	803.58	608.05	597.45	415	612.39	613.25	824.34	817.97
T16	S2	2	960.9	1047.71	920.95	840.62	739.72	795.95	693.07	784.07	776.53	904.93	928.66	904.74	802.07	816.93	834.02	931.48	922.36	923.38	958.71	858.34	784.35	735.6	704.79	646.82	661.24	688.77	804.1	929.7	921.51	869.6	808.58	720.84	658.11	653.56	669.89	668.41	706.77	664.62	518.04	559.79	497.19	532.59	425.64	561.27	553.03	759.85	721
T3	S1	2	663.32	868.98	1020.4	890.13	974.75	971.28	767.21	835.7	863.52	666.28	687.96	748.92	766.18	855.85	904.67	906.37	1070.53	1038.07	1042.93	1007.42	1053.72	987.28	962.58	779.77	674.41	721.41	687.17	654.13	716.49	823.95	917.5	914.56	874.9	983.81	967.14	684.7	781.86	840.2	755.39	721.13	914.28	750.47	865.12	893.93	831.09	892.8	962.83
T4	S1	2	1435.46	1261.4	1291.28	1157.79	1077.2	928.46	983.2	878.23	915.86	847.01	1054.4	937.21	1023.42	949.6	967.18	732.06	765.68	778.63	862.54	813.79	946.54	881.05	959.16	867.42	977.06	1067.25	1289.72	1214.23	1303.7	1183.02	1179.66	1092	1118.59	1149.79	1123.11	1043.2	937.9	857.66	763.34	937.48	947.95	958.51	1066.93	1185.9	1074.38	942.57	980.48
T5	S1	2	931.92	1031.88	1058.76	1035.3	1016.24	999.66	868.81	856.99	933.35	1059.75	948.74	1045.07	960.4	743.45	597.95	658.26	575.62	726.33	840.22	668.33	682.29	716.21	688.57	747.74	869.42	817.56	854.14	785.74	714.17	704.51	758.41	734.09	920.25	970.23	919.34	844.96	798.43	707.14	774.67	798.06	814.59	856.55	873.43	646.55	819.85	919.34	956.21
T7	S1	2	1076.57	975.67	1025.18	951.07	1122.21	1045.82	1022.36	932.14	1029.27	924.51	1006.5	1030.57	999.08	1021	1014.88	915.93	875.72	1060.95	1031.9	920.91	955.59	883.28	811.42	696.54	794.34	937.99	1035.61	1087.03	1287.84	1230	1101.42	1026.36	859.66	752.98	734.72	705.46	668.79	744.12	762.89	859.38	808.05	878.6	701.8	696.36	702.91	920.21	966.53
T7	S1	2	1128.57	1094.25	965.45	888.14	1021.21	990.79	892.09	979.11	1143.76	1105.91	1254.16	1279.4	1193.5	1128.56	1047.71	920.59	860.84	1015.56	997.9	998.91	1021.14	942.52	936.77	928.07	946.73	1130.04	1224.54	1091.25	1165.94	1104.66	969.68	894.16	859.8	752.01	834.42	722.61	735.32	835.23	799.81	792.28	916.14	976.18	765.29	873.66	834.99	884.12	902.1
T8	S1	2	860.89	969.12	920.18	917.89	853.87	830.57	743.64	680.27	678.45	745.31	851.23	815.55	991.46	980.62	1019.62	980.11	1071.34	995.4	994.25	815.03	756.63	663.31	640.93	547.37	620.46	781.82	890.59	854.5	963.74	1025.45	990.16	849.71	887.98	944.46	967.81	830.94	939.42	918.71	776.75	734.34	813.16	695.26	796.71	839.14	900.07	848.26	1081.94
T9	S1	2	1037.97	784.21	758.73	812.08	921.44	890.43	907.54	764.86	754.11	829.15	884.3	994.15	1154.51	1200.59	1094.01	1113.21	899.22	847.12	729.26	678.25	652.75	852.95	776.67	672.51	803.88	859.88	651.31	747.7	823.42	818.05	773.36	1031.86	1024.78	1095.75	1070.49	999.79	907.63	893.26	762.03	683.03	725.19	718.67	763.67	721.36	987.59	1092.57	1103.68
T9	S1	2	967.4	631.15	649.04	756.6	846.78	804.65	886.29	813.43	718.59	750.09	808.82	807.57	835.72	974.72	907.51	917.3	892.53	919.71	784.82	863.23	820.33	825.53	672.36	682.34	617.28	631.01	483.14	650.82	650.96	690.9	663.82	986.05	909.06	991.51	994.62	994.31	789.74	761.38	546.96	435.15	487.23	587.78	585.08	579.71	737.07	821.15	809.96
T11	S1	2	871.48	778.47	686.55	568.57	555.86	538.47	625.17	558.95	658.58	728.52	669.28	645.09	760.53	845.68	759.6	853.4	850.46	787.62	680.68	721.91	702.92	708.94	675.85	634.24	600.96	531.19	671.44	661.12	640.74	718.02	786.98	607.39	685.56	720.29	692.57	696.92	703.18	604.75	582.35	602.15	487.58	515.62	529.88	606.09	675.31	808.16	802.32
T11	S1	2	1149.51	1018.66	900.21	759.47	734.01	793.77	886.52	859.81	1029.86	1109.47	978.24	1009.05	1195.55	1225.07	1079.39	1235.06	1254.33	1097.12	944.58	990.1	942.52	811.67	821.47	778.11	857.88	837.37	891.25	961.88	1001.8	1103.33	1150.31	1139.72	1127.14	1145.04	984.32	906.78	899.61	898.99	835.15	855.41	828.12	941.41	848.35	1021.83	1157.06	1290.25	1145.79
T12	S1	2	1224.63	1107.54	1039.46	1011.26	913.7	993.95	904.52	992.45	1072.87	1154.69	1189.76	1339.11	1277.84	1104.17	1328.26	1249.39	1197.83	1193.59	1218.61	822.75	793.25	653.38	665.45	696.84	744.17	945.51	955.78	861.46	937.76	963.59	827.26	875.91	841.74	747.47	812.32	704.19	571.39	647.21	859.31	884.77	975.54	934.06	979.21	861.68	974.67	856.78	870.21
T14	S1	2	946.75	953.36	821.65	834.71	880.34	896.36	951.74	896.06	889.75	961.93	1001.27	859.77	889.95	797.28	688.3	730.27	735.47	769.89	771.57	763.57	645.94	686.44	647.25	792.17	913.77	984.22	993.07	1064.18	860.61	816.81	714.5	823.21	817.83	936.75	935.77	994.54	1005.55	987.97	937.8	973.36	1055.98	791.44	642.71	759.54	735.95	711.78	844.04
T14	S1	2	961.79	924.19	816.62	825.06	894.49	901.33	963.33	886.96	852.08	905.81	909.73	830.78	927.07	909.43	838.14	871.47	861.24	876.05	868.41	857.91	776.81	771.13	706.69	768.35	849.47	885.59	925.28	976.9	768.09	765.36	704.79	709.23	702.57	838.92	826.26	793.87	791.06	785.84	738.94	749.06	847.69	668.94	527.14	593.93	622.29	661.68	854.97
T15	S1	2	498.13	442.89	452.4	330.95	221.03	232.54	219.94	267.29	337.01	401.14	442.59	476.31	550.93	530.71	452.53	484.29	508.4	375.21	361.03	414.23	383.67	374.24	405.62	412.47	366.91	309.78	344.76	302.71	269.1	328.63	390.17	290.79	318.26	317.54	248.5	212.66	257.71	224.66	312.01	307.6	293.85	268.98	242.31	171.41	199.91	209.42	228.66
T15	S1	2	977.58	905.11	985.17	936.32	845.58	775.22	754.3	721.36	611.49	648.14	782.27	880.57	874.73	884.09	913.51	832.84	769.14	670.74	666.46	652.92	611.67	598.36	691.79	681.92	728.92	801.87	876.16	850.82	972.04	882.51	811.11	622.38	765.46	640.34	715.62	792.79	901.88	714.96	868.45	733.27	641.93	683.89	590.07	536.53	582.09	681.32	705.11
T16	S1	2	1047.76	1049.3	817.05	819.97	828.59	812.07	764.14	777.51	748.72	643.09	679.7	518.96	638.41	631.05	599.77	667.24	745.65	672.61	711.28	739.02	658.8	643.82	511.21	568.82	547.01	636.52	627.28	769.23	808.62	836.67	655.17	609.8	600.98	435.55	449.93	511.23	607.75	597.04	667.16	612.21	682.73	735.65	724.41	825.67	965.09	1068.27	980.84
T18	S1	2	864.45	819.65	789.52	702.75	763.21	706.48	801.19	718.03	1003.1	929.38	948.85	884.32	980.64	869.23	926.34	866.83	918.52	962.96	877.58	765.88	823.74	803.18	748.18	849.65	949.76	939.83	898.12	949.95	903.9	877.33	785.32	751.46	620.85	535.95	510.01	587.65	817.31	855.6	752.08	892.2	922	724.84	640.53	843.68	737.2	770.12	760.01
T1	S3	3	884.38	703.95	633.28	674.59	532.41	536.64	632.55	579.36	582.17	594.79	483.6	464.08	536.03	600.24	674.42	837.44	879.42	888	891.27	997.17	970.01	985.51	860.69	875.37	700	598.41	773.03	864.43	879.33	940.59	1045.78	861.58	999.16	950.08	882.28	876.6	917.65	771.03	664.45	735.06	778.1	549.47	513.4	521.27	451.47	391.3	539.13
T2	S3	3	1204.08	1123.21	1048.43	972.48	969.48	918.72	891.09	905.7	933.75	978.21	908.15	942.57	1018.24	1073.8	909.79	968.57	966.86	866.66	804.63	990.52	919.54	919.19	1012.46	1035.67	945.88	945.2	976.64	980.92	927.72	984.92	1134.63	1150.75	993.14	1028.64	1001.87	938.14	867.51	922.47	833.86	757.3	752.42	606.71	650.37	784.33	906.28	926.76	1081.54
T2	S3	3	978.08	903.31	877.74	835.2	738.75	674.96	573.86	636.84	654.71	741.05	708.56	761.73	705.55	668.51	592.96	684.37	672.23	597.7	563.42	675.09	552.26	572.43	788.49	759.48	679.17	817	774.58	645.32	697.07	748.01	741.06	783.18	665.45	707.14	643.47	749.49	869.09	863.22	752.39	828.62	655.4	447.23	644.92	794.78	822.45	926.01	1046.49
T4	S3	3	803.76	846.02	824.03	819.16	950.06	1002.43	943.09	944.08	838.26	753.52	787.9	815.55	697.83	749.39	674.32	608.87	630.59	646.48	801.09	845.22	883.85	773.47	788.05	535.96	495.45	532.75	579.85	714.74	921.88	1013.03	929.15	925.15	825.03	674.02	734.86	698	778.07	732.7	738.08	552.13	610.07	614.75	769.44	667.83	759.91	822.78	713.05
T6	S3	3	1043.54	983.87	794.28	794	720.28	554.86	409.8	626.24	688.4	701.59	742.69	892.28	827.99	750.17	797.85	803.01	781.89	766.06	759.39	771.78	734.57	728.63	757.61	801.31	919.84	1004.07	1027.83	983.4	799.31	588.82	529.38	510.1	509.75	628.92	643.67	574.27	535.91	651.13	658.39	708.81	834.3	791.32	640.19	582.8	637.33	638.5	649.16
T6	S3	3	975.55	891.64	760.78	794.11	797.05	649.38	585.27	690.63	690.68	577.53	587.97	541.97	527.61	513.83	545.51	585.54	737.64	932.93	894.16	886.47	896.75	956.08	804.81	820.68	925.42	919.28	884.58	807.25	706.76	596.71	559.41	546.61	475.91	536.21	610.14	507.36	333.56	465.08	490.17	414.94	549.67	621	550.97	467.44	622.47	672.84	630.93
T7	S3	3	668.1	657.04	625.48	744.46	706.36	698.03	735.72	731.9	616.91	673.51	757.81	768.01	749.96	712.18	693.09	633.42	643.75	745.45	754.44	907.68	926.16	897.28	863.27	811.86	701.85	634.08	566.67	519.59	523.47	400.93	464.57	414.3	480.3	544.3	628.76	670.83	851.32	823.17	910.66	962.79	1031.47	986.5	970.08	780.35	725.58	685.7	696.92
T8	S3	3	1095.03	949.3	875.97	977.98	956.55	902.03	869.7	828.19	710.88	666.14	678.14	733.07	733.44	793.44	786.55	779.07	740.78	807.98	899.6	941.67	880.24	840.35	730.83	689.77	657.6	588.34	822.8	840.81	759.57	806.36	903.27	680.95	732.57	850.6	810.31	820.42	849.95	827.55	779.1	720.09	678.84	577.84	621.22	692.86	771.6	787.99	772.7
T9	S3	3	965.56	958.25	817.05	876.04	877.97	929.8	898.74	857.33	857.13	884.1	784.95	859.67	816.1	762.76	704.24	671.8	602.01	697.67	657.18	559.47	531.21	387.09	366.34	474.94	544.05	687.72	918.64	937.76	918.44	881.76	744.21	584.04	604.81	539.58	597.18	736.43	876.83	913.24	1022.62	1013.3	965.84	786.44	632.93	641.75	579.33	598.38	660.33
T9	S3	3	1150.47	1168.07	1072.78	1031.94	893.08	911.28	841.39	826.81	819.46	792.1	776.91	726.07	666.19	665.73	638.77	653.5	830.57	926.3	893.21	880.03	801.2	579.16	537.29	502.29	514.42	558.81	649.04	624.46	775.91	736.64	711.87	768.61	811.15	808.45	827.85	880.94	867.35	846.19	763.8	805.59	760.97	686.93	580.87	641.08	660.05	789.75	872.31
T12	S3	3	926.12	835.01	857.8	761.35	781.82	679.71	684.87	708.19	724.09	791.82	957.3	872.94	845.48	790.56	738.96	677.47	688.66	699.34	728.46	665.12	592.93	563.83	449.23	476.77	483.96	450.93	552.78	747.07	691.52	728.47	786.23	793.41	710.6	791.92	810	852.11	787.92	773.74	648.56	696.1	653.35	542.03	672.94	831.92	780.59	793.71	896.85
T13	S3	3	1168.05	1203.11	1166.99	1078.94	1123.17	1003.77	988.19	1019.29	823.86	754.31	928.16	941.16	869.99	1192.51	1237.35	987.78	903.99	929.49	775.55	761.27	1095.54	1105.84	1222.66	1213.54	1185.59	1085.51	1106.14	1120.18	1029.49	913.57	875.67	826.87	812.68	808.83	922.43	891.81	1021.72	917.66	1053.85	1013.25	1064.05	989.31	1120.74	896.46	963.03	992.7	1021.3
T13	S3	3	935.75	964.11	937.85	831.47	838	831.73	724.86	797.9	827.41	959.83	944.6	1007.57	912.72	948.64	789.66	662.67	632.5	631.51	574.26	616.29	844.63	797.09	969.4	944.11	878.3	875.1	940.52	848.53	942.22	925.1	789.28	772.89	767.49	626.93	647.97	650.75	811.84	695.83	764.66	837.42	974.55	857.79	1005.74	883.54	862.21	693.36	645.09
T16	S3	3	1078.15	877.74	643.53	721.8	806.26	658.82	828.08	953.11	953.07	1002.49	1141.03	1087.99	1019.24	983.14	907.39	738.46	715.16	696.77	694.98	612.63	673.45	494.2	504.42	472.84	497.11	509.64	646.88	597.91	633.87	664.55	645.94	695.21	704.77	705.16	842.68	778.5	621.06	725.38	674.31	518.43	568.67	580.13	359.32	491.1	465.61	616.02	695.94
T17	S3	3	822.02	807.19	658.06	656.54	740.05	693.26	552.91	765.81	609.61	638.85	626.82	792.88	669.52	914.88	878.3	777.58	791.34	782.1	664.19	768.89	906.84	836	890.95	842.96	600.21	664.56	814.98	841.39	963.46	1062.26	911.35	704.37	606.26	637.2	757.16	757.27	960.71	1072.55	1022.73	982.13	1210.11	1028.01	988.09	993.64	785.65	657.21	721.24
T2	S2	3	857.24	744.95	714.7	510.08	548.44	498.62	499.52	488.04	508.41	516.29	683.22	728.94	776.76	824.03	770.44	765.25	716.04	758.87	785.72	703.77	625.21	663.54	518.67	418.4	522.38	517.34	501.01	575.87	692.53	652.22	607.47	653.92	691.47	594.55	644.68	659.88	615.44	542.42	508.03	468.97	483.38	367.94	438.14	525.19	540.56	678.23	870.38
T2	S2	3	683.97	709.08	675.57	747.26	689.19	614.68	574.04	559.2	394.38	410.27	736.91	749.95	809.83	857.87	965.35	636.5	753.46	623.99	610.77	581.8	656.86	525.87	548.74	558.41	621.82	521.8	522.23	592.14	606.06	543.28	536.91	516.52	550.95	549.68	511.35	609.11	666.36	581.53	529.22	609.89	577.01	449.89	540.99	756.06	562.93	723.43	831.34
T6	S2	3	810.55	828.47	837.77	760.5	745.49	765.75	685.11	653.6	670.86	637.47	641.03	661.87	594.97	662.06	656.74	716.75	685.69	687.09	669.64	605.81	479.71	460.4	564.46	501.19	718.59	841.05	873.64	719.11	797.09	639.32	656.27	592.15	560.44	460.42	501.08	397.69	438.12	421.55	474.17	495.25	541.93	569.99	618.04	607.38	647.27	592.56	556
T6	S2	3	779.42	759.46	629.81	568.64	542.14	601.46	583.62	509.33	548.96	667.72	723.15	925.01	1090.43	1052.67	850.92	784.96	563.21	485.52	421.89	417.62	434.17	415.76	457.98	497.87	655.18	718.03	738.34	706.88	800.35	802.86	768.2	770.55	724.89	760.36	679.47	652.15	631	538.86	372.8	490.25	547.25	669.72	855.43	970.65	970.54	995.51	956.24
T7	S2	3	608.02	615.68	531.24	447.78	384.19	408.81	479.89	637.07	761.18	752.28	696.48	696.71	509.74	480.82	554.17	585.03	412.23	477.49	465.77	349.07	338.36	462.19	511.25	556.2	623.73	637.56	626.5	599.99	512.98	452.88	427.23	440.48	385.44	432.54	442.49	422.66	466.29	515.71	474.24	527.76	610.81	576.5	467.46	568.09	613.77	NaN	NaN
T7	S2	3	683.9	610.56	740.5	771.1	660.88	631.61	573.56	401.79	517.45	582.51	552.53	574.38	647.35	594.48	549.74	536.82	496.29	395.82	352.18	365.63	478.82	583.95	652.81	627.49	639.51	535.8	458.21	428.35	414.67	453.12	423.74	437.77	495.04	495.39	353.8	385.64	438.56	345.51	469.1	516.59	607.18	651.34	613.95	522.31	539.4	NaN	NaN
T8	S2	3	818.61	840.72	757.49	640.09	668.88	633.88	651.03	643.73	731.96	803.75	895.29	851.37	882.72	874.67	680.36	516.84	483.24	409.82	346.07	412.7	520.6	470.79	515.69	558.63	629.26	737.37	893.52	862.65	877.5	774.89	647.95	521.72	608.37	647.5	641.54	639.37	655.79	663.29	643.41	749.22	730.56	817.87	666.02	795.27	834.35	859.54	870.23
T8	S2	3	713.47	754.76	595.92	537.6	634.72	584.96	421.81	481.04	523.86	531.9	726.76	795.88	1000.83	958.97	809.01	583.47	726.08	461.52	536.47	627.21	799.66	618.13	674.9	667.88	712.1	817.56	848.88	781.3	802.59	753.44	655.04	593.34	638.31	658.01	701.51	589.8	738.51	793.26	820.67	845.26	823.05	798.51	748.05	694.14	672.89	771.34	708.95
T9	S2	3	608.32	500.58	511.95	479.25	505.05	505.03	475.7	474.92	501.42	672.45	649.61	722.31	820.46	857.5	685.97	633.12	723.77	631.62	561.25	519.32	660.3	522.29	573.97	600.67	691.4	708.76	804.36	798.79	731.28	740.71	637.76	619.89	681.82	773.09	739.4	711.35	624.19	550.17	447.91	532.49	598.2	524.43	611.17	692.58	727.75	767.1	895.86
T9	S2	3	826.99	731.32	711.9	711.08	620.94	623.34	643.13	606.7	583.35	650.48	654	696.22	735.73	801.81	839.92	800.95	742.82	686.19	662.75	529.79	586.06	631.53	677.04	661.08	801.32	789.05	757.63	687.19	672.68	584.12	523.91	589.38	677.64	766.1	805.84	849.02	796.97	840.79	716.92	733.41	665.15	618.44	626.04	772.21	820.7	862.73	908.43
T10	S2	3	690.39	764.95	712.63	741.93	837.37	792.91	703.16	779.1	643.8	563.51	536.54	522.23	516.79	508.44	470.09	614.63	638.11	638.6	792.11	859.26	829.78	770.76	722.03	639.57	600.24	503.24	563.87	545.68	468.14	511.54	591.76	639.82	685.41	775.89	738.2	653.46	651.41	665.5	687.75	691.95	688.2	509.71	511.03	527.08	600.96	719.02	836.43
T10	S2	3	523.71	597.05	485.51	427.02	521.79	649.25	509.58	561.84	658.47	646.33	594.33	644.12	672.49	611.15	495.09	548.96	546.68	582.62	577.46	622.93	563.61	543.68	523.17	558.62	597.96	648.39	650.98	673.51	662.05	651.5	596	591.24	585.43	554.41	562.92	505.04	526.13	516.52	574.52	520.91	597.9	525.03	432.26	442.1	487.17	553.06	630.26
T13	S2	3	722.6	722.07	709.56	706.55	618.75	585.91	554.95	576.73	710.07	808.9	792.87	790.46	860.6	755.52	676.23	743.39	668.01	532.29	498.03	501.91	460.9	560.34	500.53	528.49	637.1	654.96	733.4	804.63	730.35	716.81	659.05	561.55	584.96	585.41	535.1	493.49	585.56	598.52	631.82	614.68	676.84	552.88	427.68	577.85	538.44	574.28	662.25
T13	S2	3	780.2	721.26	573.76	425.82	513.83	556.32	552.79	621.94	781.29	802.69	773.09	789.12	792.71	748.88	684.38	757.45	680.24	597.48	526.78	459.59	326.62	418.36	490.18	455.58	610.77	635.75	651.77	724.47	719.67	701.07	827.63	867.94	783.62	780.27	757.83	694.67	539.84	614.52	671.57	618.82	531.42	492.13	289.06	462.26	572.79	603.24	736.58
T14	S2	3	687.39	716.83	758.28	686.25	646.2	722.77	589.91	637.73	620.82	611.54	558.72	496.4	610.7	592.59	582.08	631.11	705.1	505.12	537.75	494.36	493.87	428.5	446.92	430.61	501.82	482.31	525.54	674.09	648.64	592.01	616.66	667.89	543.5	547.68	640.54	566.16	582.17	746.87	689.86	690.14	770.62	739.16	502.13	468.55	610.24	542.11	604.64
T14	S2	3	591.16	526.9	477.41	521.69	619.38	585.8	626.92	636.83	504.04	458.9	440.5	341.02	372.35	558.12	781.41	785.43	901.4	834.23	666.78	395.49	457	335.89	433.25	609.2	773.2	774.79	789.88	693.51	514.57	343.24	288.06	373.63	435.66	518.8	566.8	604.91	533.11	596.77	525.05	592.28	716.09	711.79	590.82	551.03	584.16	431.73	574.91
T15	S2	3	820.7	747.19	843.78	634.51	559.02	544.99	592.85	422.74	408.67	415.91	404.8	453.35	581.71	569.51	620.43	626.16	560.63	490.29	596.67	584.28	625.41	609.17	579.44	496.5	444.6	337.59	343.51	457.69	444.51	557.31	580.03	565.82	454.98	486.05	376.6	398.05	591.27	618.48	603.97	639.54	608.74	536.79	484.92	505.96	518.69	566.91	552.41
T15	S2	3	821.94	768.43	742.72	653.65	573.29	545.4	467.33	425.98	435.98	481.71	583.21	558.95	485.41	499.77	461.41	408.53	480.87	526.97	483.54	468.95	468.92	501.58	485.8	531.01	607.36	726.43	720.02	856.6	791.14	789.83	665.84	583.93	458.15	463.05	371.95	353.75	349.37	341.86	389.61	406.75	388.12	486.43	507.72	597.21	758.79	771.34	844.44
T16	S2	3	754.24	715.49	717.11	826.02	752.85	879.16	788.29	811.63	547.79	629.36	614.91	595.63	569.5	682.88	702.08	807.67	818.01	772.53	775.61	630.6	526.73	548.81	525.32	565.75	598.4	716.44	649.81	782.36	733.35	754.11	640.85	628.09	547.74	553.66	544.83	590.05	645.68	606.55	487.53	455.67	323.56	399.63	328.52	577.73	715.24	884.28	813.08
T3	S1	3	537.06	609.76	679.96	687.6	742.85	668.01	553.58	546.38	547.38	480.66	466.38	577.73	526.77	523.1	549.99	576.31	552.07	648.01	689.91	647.73	690.88	680.28	608.49	449.4	411.84	337.45	338.85	518.98	580.36	628.56	652.31	609.3	376.25	476.74	485.24	387.97	466.56	562.23	456.25	390.24	496.12	465.24	532.05	543.99	536.51	618.63	668.78
T3	S1	3	571.36	663.81	774.65	692.87	615.75	601.28	489.33	558.02	573.55	539.49	613.76	659.57	609.24	694.28	922.21	847.37	845.2	909.31	892.34	613.77	695.45	672.21	652.61	501.18	471.17	500.9	681.67	606.29	736.58	900.82	835.15	706.36	740.28	767.98	692.86	620.46	677.82	683.51	582.1	579.35	619.77	488.78	473.01	560.86	457.55	533.3	666.21
T4	S1	3	1087.23	1148.94	957.83	715.98	686.34	522.23	493.69	529.24	612.59	613	640.81	591.25	645.48	601.38	519.11	467.09	538.22	490.5	481.78	487.8	603.94	535.45	620.34	672.3	762.15	746.11	784.88	730.77	821.18	922.3	910.62	1049.1	1121.05	1112.46	974.76	975.97	849.96	690.67	576.24	664.13	762.64	676.63	812.13	1061.68	1054.47	972.73	1108.61
T4	S1	3	950.82	746.84	767.23	798.44	661.88	728.99	718.1	654.4	685.43	749.17	758.49	819.1	805.65	713.02	647.68	661.03	614.13	667.22	599.63	559.16	538.56	560.63	669.82	691.66	703.29	629.86	567.82	519.69	546.25	509.4	533.08	657.23	641.26	822.59	782.36	690.65	581.03	514.1	413.37	539.49	723.13	693.92	891.22	846.57	905.49	762.24	945.51
T5	S1	3	807.44	730.79	699.28	618.87	525.03	507.08	478.23	521.75	717.11	801.92	789.26	770.25	692.67	463.62	455.17	463.48	528.84	637.42	756.37	623.86	694.06	652.33	638.87	671.21	732.73	641.68	667.17	721.93	752.66	799.13	827.94	881.07	806.81	689.74	628.42	583.25	468.25	514.48	617.41	653.08	727.86	887.21	851.72	671.33	685.55	766.81	749.69
T5	S1	3	887.6	929.91	756.84	895.41	848.33	771.06	677.94	680.31	687.8	754.99	692.01	800.9	727.22	528.74	428.8	478	343.21	454.17	575.96	551.17	568.07	619.65	566.8	591.27	594.41	595.82	602.26	624.61	577.93	558.79	609.68	690.97	694.44	661	638.97	513	405.41	517.01	620.02	791.49	860.69	840.06	799.4	609.12	643.45	752.24	892.64
T7	S1	3	837.68	769.64	811.27	835.37	989.66	916.16	792.1	732.46	685.56	588.88	587.26	693.44	652.07	743.69	803.97	755.98	643.25	802.94	736.93	655.05	674.09	681.01	642.52	584.33	658.04	752.87	814.03	816.84	844.84	921.6	835.72	769.28	631.28	744.76	560.65	569.9	532.28	765.6	662.11	706.06	632.29	691.34	393.9	432.33	502.04	648.1	793.2
T7	S1	3	728.71	793.32	744.99	757.2	803.17	837.63	703.56	737.33	815.48	741.17	791.33	868.14	849.57	897.2	992.04	854.7	807.52	871.11	686.73	654.92	713.17	694.11	729.25	710.97	743.03	690.03	713.2	626.53	735.14	676.9	727.01	644.43	692.39	604.73	644.39	648.73	704.37	735.8	748	791.23	777.54	850.43	610.69	583.29	471.44	627.95	681.46
T8	S1	3	806.21	880.42	814.32	742.64	730.78	712.84	671.27	642.71	640.27	712.41	772.48	664.18	714.6	796.65	753.49	745.17	816.72	750.74	684.23	611.87	550.85	580.92	657.76	642.97	733.72	791.02	840.56	830.56	880.24	933.54	821.64	672.89	623.13	675.84	567.02	711	842.26	809.05	690.89	740.19	752.37	620.52	778.89	803.27	804	678.25	890.01
T8	S1	3	930.08	936.49	824.17	724.89	752.5	612.11	641.27	613.42	708.13	762.82	817.65	777.99	780.95	651.27	611.38	681.44	798.01	804.83	884.49	760.29	666.75	598.62	604.02	595.55	778.64	940.46	971.81	1013.82	1078.78	884.37	637.09	546.13	454.96	469.23	584.2	684.59	818.26	854.27	716.01	641.17	704.36	554.84	674.69	819.03	930.82	885.1	969.54
T9	S1	3	805.32	535.26	576.53	500.89	510.92	537.89	624.78	565.1	590.89	709.35	662.4	717.95	816.63	837.8	685.53	774.91	726.36	724.82	686.01	723.77	695.25	650.83	504.65	555.38	516.75	530.52	476.08	605.91	524.47	633.45	576.11	737.15	669.88	727.82	718.76	700.43	636.93	605.83	476.01	375.62	400.96	452.43	557.49	550.88	601.94	686.58	661.46
T11	S1	3	898.93	894.95	737.72	701.46	571.88	525.31	539.38	440.37	545.3	643.41	604.21	651.93	715.35	703.97	622.61	720.16	725.19	759.5	698.78	699.74	692.43	591.76	617.05	581.33	670.64	579.56	639.84	603.4	593.28	574.52	642.96	610.45	605.35	650.77	598.22	587.45	576.18	569.52	538.22	572.66	501.39	538.79	561.75	639.05	711.71	811.67	803.49
T11	S1	3	599.29	533.64	522.27	582.28	569.74	529.09	540.62	623.92	578.78	607.39	686.95	741.72	802.84	789.77	721.12	712.71	744.81	686.47	579.27	624.55	659.63	583.6	567.42	519.15	551.66	597.67	631	744.93	950.14	969.58	845.18	821.47	782.4	715.26	679.16	698.8	704.43	661.12	556.99	579.8	705.76	823.39	818.36	832.61	1000.67	904.1	771.72
T12	S1	3	762.07	796.87	778.92	848.06	761.58	817.48	841.83	937.02	848.81	866.65	920.24	840.11	819.04	774.37	814.57	800.67	839.4	749.79	770.15	696.19	666.32	601.9	673.46	680.5	686.49	764.4	822.16	736.47	839.74	773.95	728.56	651.68	662.93	642.14	697.37	665.8	655.31	646.53	617.76	655.78	686.86	643.96	667.68	751.44	802.38	678.98	661.06
T14	S1	3	873.25	783.82	638.91	593.28	652.29	650.03	664.1	675.24	687.85	835.8	938.75	844.92	857.46	857.83	773.27	718.98	634.14	710.68	650.29	576.75	505.59	664.88	600.26	640.79	698.54	794.3	702.03	734.13	859.48	759.4	610.55	692.39	709.39	661.06	699.81	815.69	794.98	782.8	678.21	688.3	704.2	556.6	406.29	601.04	579.09	599.89	705.67
T14	S1	3	1064.45	907.43	840.19	870.92	830.34	837.68	849.44	815.69	806.79	851	820.51	920.18	944.86	915.88	801.4	846.07	756.14	730.1	736.6	747.79	738.25	719.6	760.75	808.66	851.65	893.9	926.85	971.22	780.77	812.6	724.7	749.2	678.21	846.16	797.54	746.85	700.66	772.48	713.37	713.57	819.44	662.43	494.56	565.79	693.7	710.92	835.05
T15	S1	3	842.12	817.44	908.4	887.96	739.09	612.06	581.35	507.83	431.29	487	604.9	635.48	676.39	789.33	777.46	659.61	610.18	510.36	401.66	450.27	512.06	482.6	566.9	739.93	684.56	717.91	777.91	754.17	645.95	624.14	561.51	430.44	444.07	428.84	514.16	485.29	554.24	478.61	614.06	540.83	554.9	728.4	684.74	529.01	536.1	664.65	536.66
T16	S1	3	1019.43	1102.41	883.06	764.69	817.17	690.3	602.73	682.67	710.5	580.26	640.09	791.06	882.73	912.07	1007.89	1053.1	925.94	880.01	849.54	842.34	818.36	702.39	646.53	714.68	678.07	666.83	819.37	873.92	827.74	900.52	793.65	653.08	542.63	493.79	520.55	574.86	565.71	648.14	634.02	476.6	526.18	588.37	559.52	799.06	964.21	964.14	931.26
T18	S1	3	779.32	879.45	853.16	765.07	741.41	628.62	530.08	610.02	819.05	952.06	1191.85	1222.28	1136.17	1055.29	933.87	791.75	748.78	782.77	762.19	803.76	712.74	720.31	768.81	825.58	898.79	1027.65	1054.62	963.95	985.66	848.73	844.18	882.89	906.77	906.29	968.92	930.77	1090.28	1094.09	992.96	954.81	1076.58	844.63	742.67	793.92	829.44	752.38	719.73
T1	S3	4	1090.56	955.46	1048.88	1060.86	922.75	852.82	843.31	774.41	852.27	820.77	684.01	800.04	732.95	776.37	893.39	1116.17	1051.27	999.75	1066.77	1022.42	1067.91	1113.71	1091.33	1009.44	990.74	916.06	954.18	1036.86	1087.99	1027.88	1070.99	1035.3	1153.14	1071.22	1079.74	1041.96	961.7	903.29	795.1	790.55	679.54	553.23	530.72	521.17	516.61	625.16	822.24
T1	S3	4	880.63	885.85	858.51	848.08	745.87	711.04	671.3	681.21	675.89	623.65	529.35	626.95	609.11	703.35	717.5	941.87	848.15	851.42	830.34	837.93	784.99	830.7	801.56	829.76	852.08	784.13	836.46	863.29	748.52	722.47	733.64	635.57	657.11	717.88	620.43	611.23	618.05	666.13	678.89	739.68	779.52	658.57	559.41	473.11	562.4	548.45	724.45
T2	S3	4	1476.34	1460.99	1426.39	1357.79	1311.99	1197.12	991.28	1027.77	1039.04	1022.2	1015.82	1216.96	1278.32	1402.01	1345.04	1509.44	1510.52	1504.35	1476.4	1618.51	1346.22	1233.68	1237.86	1120.36	1059.08	1159.22	1158.52	1130.09	1062.96	1223.06	1451.03	1506.89	1370.85	1521.42	1275.01	1175.63	1098.37	1161	917.67	905.67	923.66	796.27	879.97	1284.23	1530.18	1462.48	1627.51
T2	S3	4	1304.63	1314.53	1263.14	1274.69	1133.54	984.49	756.52	775.74	876.22	941.44	983.95	1124.49	1214.87	1125.53	1040.42	1011.88	904.51	689.85	702.73	917.62	800.18	924.01	1070.93	926.7	838.68	941.36	829.14	783.65	869.44	936.31	1107.74	1114.23	982.3	1118.17	925.56	679.55	723.87	800.67	511.98	530.03	691.36	558.33	695.94	832.3	986.7	908.79	1107.96
T4	S3	4	1036.03	1186.03	1287.1	1093.78	1124.71	1093.08	946.87	878.17	840.81	774.74	798.97	764.98	673.62	809.14	800.16	827.45	881.72	888.39	938.3	885.4	834.07	677.8	615.98	528.81	567.81	670.77	814.34	1079.16	993.47	1071.42	984.22	917.26	779.28	752.82	664.17	598.58	782.99	711.31	726.84	737.85	775.35	703.88	857.6	752.02	777.79	794.54	756.66
T4	S3	4	765.33	797.76	824.74	881.94	864.81	858.52	909.98	853.4	761.83	791.22	744.97	708.75	645.95	630.78	539.34	580.81	655.65	667.9	742.47	828.18	854.59	656.44	621.43	541.62	498.47	481.27	554.8	689.78	639.57	612.08	566.79	555.36	490.6	526.05	598.99	560.55	706.36	654.28	627.96	535.73	577.43	455.99	540.59	440.94	539.44	618.67	623.45
T6	S3	4	1228.37	1019.51	864.6	909.56	753.17	574.66	467.57	589.43	638.47	664.59	759.59	812.35	876.81	799.49	816.58	855.47	867.8	831.71	835.16	848.33	811.5	865.35	801.3	810.94	857.79	801.01	1059.99	1094.35	942.78	823.06	919.29	682.2	668.33	781.8	833.88	620.38	450.99	502.82	473.55	447.92	625.75	688.11	631.16	576.4	783.76	700.99	664.07
T6	S3	4	1189.43	927.3	777.68	772.43	622.1	540.83	461.3	672.25	778.28	765.04	807.01	933.02	853.93	741.96	816.71	876.14	827.92	867.91	917.88	888.93	789.49	876.38	764.73	721.2	898.87	982.6	1063.74	1153.93	1034.38	841.36	895.04	787.5	710.14	833.56	848.84	664.27	533.36	614.03	576.7	509.75	661.02	780.65	669.47	580.31	762.3	711.01	689.9
T7	S3	4	953.97	871.51	908.24	967.03	900.34	862.73	798.1	835.45	651.23	781.22	966.11	1161.83	1307.27	1435.11	1414.98	1409.37	1352.03	1307.25	1187.12	1244.12	1099.2	1075.28	1085.67	1068.02	1089.29	1042.15	1055.27	929.01	935.04	711.41	765.41	579.96	466.67	524.27	661.16	745.83	933.26	1121.3	1180.83	1243.25	1322.65	1297.2	1310.38	1113.08	1088.46	1025.74	1076.05
T7	S3	4	746.03	666.16	598.31	668.07	630.13	537.43	521.83	574.92	524.28	639.68	820.75	949.91	1098.26	1134.96	1160.14	1163.63	1116.5	1073.42	914.07	936.3	780.78	715.07	613.22	702.91	805.81	800.05	791.57	749.65	703.66	493.66	565.61	567.31	535.27	635.29	710.44	703.45	820.06	856.41	800.56	714.94	821.77	715.02	746.87	639.93	755.69	651.06	698.99
T8	S3	4	774.2	685.26	691.19	807.08	877.44	866.42	804.17	786.91	680.18	545.21	501.22	681.44	625.48	707.24	707.64	722.42	608.76	750.19	761.33	805.65	840	753.03	599.01	711.19	732.98	611.85	676.15	686.23	457.85	581.69	702.71	630.35	704.54	855.65	647.8	545.89	632.43	610.28	519.87	547.88	612.56	456.92	463.86	515.97	555.79	593.5	600.06
T9	S3	4	1096.38	1094.89	935.01	977.74	971.2	966.58	910.1	882.22	889.8	849.08	801.35	734.35	694.41	750.05	582.77	499.48	658.01	760.59	679.26	691.13	671.31	427.47	362	403.89	511.13	634.13	841.91	933.72	884.2	791.41	726.34	702.14	699.73	825.11	946.72	1085.12	1168.67	1197.51	1051	1071.36	924.3	681.57	523.55	635.48	543.44	625.82	782.12
T9	S3	4	752.82	750.01	715.01	749.61	770.45	786.38	730.95	651.41	587.96	617.87	664.34	759.78	832.69	845.58	773.57	718.53	730.52	714.71	672.16	616.99	539.73	351.96	311.94	368.72	469.34	586.38	767.47	838.92	871.5	805.55	753.37	710.42	688.64	659.47	676.56	700.66	740.19	686.25	701.94	677.66	639.63	503.75	460.83	534.84	546.43	699.21	764.1
T12	S3	4	931.87	937.13	987.88	999.73	1091.61	1118.07	1050.37	1121.1	950.84	995.2	930.85	928.17	912.83	908.74	797.19	803.83	824.44	780.85	876.35	848.97	809.33	812.82	740.79	692.16	725.43	710.92	797.71	960.96	942.06	975.58	954.68	772.74	656.78	820.81	828.74	841.09	988.34	1079.19	1118.29	1134.23	1247.1	1067.03	1101.3	881.57	898.32	801.64	865.74
T13	S3	4	640.88	634.99	728.96	689.83	734.27	714	772.18	740.76	672.54	604.77	634.92	590.77	492.46	613.45	605.14	512.71	481.89	504.52	475.3	494.62	633.12	612.25	715.59	732.55	669.4	675.01	684.64	660.24	589.87	573.35	527.35	539.91	645.4	584.84	629.55	650.61	719.53	544.16	622.63	599.47	591.61	529.09	598.15	495.09	564.96	503.9	590.37
T13	S3	4	814.74	788.41	848	789.07	788.61	733.75	658.64	758.3	690.11	893.67	959.86	1198.17	1022.12	1118.69	962.92	846.63	626.14	644.61	632.3	649.59	795.07	784	872.85	800.48	630.55	575.83	659.02	542.82	654.74	757.63	932.7	874.07	1068.16	926.69	1010.9	754.89	886.23	697.06	783.33	692.35	875.25	852.88	1046.01	853.45	811.48	744.24	680.65
T14	S3	4	1178.72	1114.72	1116.71	1116.19	1044.83	1019.22	1090.47	941.83	976.04	815.48	917.2	1059.07	1049.34	978.66	1092.05	1057.4	742.33	638.04	583.34	611.87	463.12	616.5	776.72	817.02	902.98	1001.6	970.42	984.34	888.24	867.38	796.79	865.7	852.93	966.47	940.22	959.01	1121.64	1075.06	1107.6	1136.12	1070.66	861.91	736.95	747.29	752.84	901.8	957.28
T14	S3	4	899.58	837.17	897.41	776.83	752.13	718.67	703.38	489.56	542.62	497.67	612.75	896.91	884.35	1078.59	1196.41	1076.88	751.98	677.02	509.36	482.16	471.51	479.61	634.03	678.78	726.9	840.38	965.49	1050.3	963.82	1132.89	995.93	911.59	863.67	849.32	779.2	865.76	981.82	878.42	826.2	772.69	863.33	860.5	770.54	969.73	917.17	722.22	713.75
T16	S3	4	844.89	818.04	764.52	976.12	912.02	794.14	739.85	707.28	621.31	651.73	756.78	737.75	735.81	695.51	741.4	605.22	653.93	784.59	748.11	699.87	847.18	788.85	754	809.79	876.08	865.14	1109.95	1079.79	1088.4	1004.17	1021.74	848.26	708.23	653.78	716.5	548.93	407.75	450.18	437.29	533.03	680.74	755.75	661.49	781.37	786.99	709.36	732.01
T2	S2	4	1038.35	977.95	898.9	766.68	789.27	740.84	696.42	669.55	676.9	667.97	762.15	844.69	981.25	1000.64	1094.45	1072.5	1060.24	937.38	990.28	921.98	911.6	889.7	870.27	813.18	800.13	785.34	818.11	902.96	979.26	922.72	875.84	842.79	884.29	769.65	885.64	929.02	949.53	758.81	757.79	642.06	650.59	475.9	705.24	765.38	699.17	797.48	988.83
T2	S2	4	975.04	886.84	868.14	821.54	763.96	651.79	688.46	702.9	514.66	493.32	705.42	742.29	859.72	983.26	1026.03	889.55	1013.28	913.55	878.92	813.28	845.61	716.42	685.67	650.73	720.49	649.55	682.89	752.91	914.76	803.43	755.17	687.91	798.73	624.03	749.06	867.9	843.15	663.39	614	545.43	593.28	490.47	599.41	685.64	612.89	663.83	805.46
T6	S2	4	1019.37	973.1	941.21	843.12	799.1	813.23	819.85	845.84	929.22	901.29	970.86	969.76	1047.95	1058.25	965.81	945.34	920.26	841.97	803.12	803.5	741.67	740.95	809.59	751.05	898.05	924.53	892.04	748.28	852.2	768.44	734.62	744.31	706.46	771.08	809.49	861.42	784.96	723.09	555.48	576.66	588.65	721.85	827.51	906.94	1006.06	949.55	872.87
T6	S2	4	850.69	730.09	687.23	696.26	634.91	719.75	805.43	708.62	817.9	735.38	756.13	724.94	949.31	909.39	890.75	915.72	870.68	769.46	865.52	836.86	769.92	764.62	845.1	653.46	797.96	761.32	752.11	601.24	732.57	637	680.49	698.89	626.05	574.06	663.61	654.08	660.87	647.27	655.91	636.53	699.76	772.85	960	1031.51	1038.69	991.85	895.72
T7	S2	4	847.55	765.07	674.09	655.74	622.35	676.87	548.14	644.85	817.42	853.28	837.82	845.07	708.53	687.2	701.44	643.61	545.97	585.32	527.12	482.69	564.96	790.75	893.57	968.99	1052.1	1087.68	975.07	958.49	778.39	691.25	590.16	644.47	590.72	745.32	660.82	579.71	586.68	638.65	637.65	854.18	1030.44	1127.05	970.44	972.77	760.63	NaN	NaN
T8	S2	4	949.38	1000.54	876.94	804.1	811.93	735.81	720.38	904.87	936.74	1077.62	1206.91	1184	1129.35	1147.84	923.94	733.92	674.54	552.05	542.14	615.68	692.76	622.68	770.08	783.84	825	937.98	1105.91	1009.07	1000.39	942.16	914.29	714.15	722.15	693.7	703.64	633.5	763.98	808.01	912.03	1002.55	983.72	1080.28	934.93	985.89	964.11	1024.69	918.91
T8	S2	4	646.51	656.24	589.99	590.87	691.94	569.21	526.93	672.01	631.04	752.02	915.82	943.99	958.55	961.66	732.18	563.26	506.4	364.99	422.2	501.14	561.89	515.52	675.91	672.35	763.31	847.74	824.63	743.44	750.25	661.24	647.42	715.38	752.08	741.75	803.01	777.4	741.82	670.76	758.77	722.96	743.02	918.26	838.53	776.38	845.3	835.42	633.57
T8	S2	4	872.4	959.49	843.81	775.18	842.19	784.32	678.84	776.42	851.12	880.41	955.38	914.48	890.76	780.36	625.57	468.21	475.03	400.08	381.92	436.9	580.75	559.18	669.24	722.42	832.74	900.21	977.75	847.95	815.48	713.9	637.21	561.5	637.23	644.36	650.26	624.06	593.86	632.09	680.93	777.79	753.13	891.98	740.71	759.23	814.4	888.17	855.14
T9	S2	4	1160.27	856.4	930.72	821.07	745.94	834.43	894.74	840.94	916.68	897.97	891.25	919.28	1067	1157.85	1094.47	1020.12	993.13	868.95	656.85	612.49	598.74	582.64	690.56	700.27	841.69	1000.78	1204.76	1047.74	1046.07	1054.73	1124.02	930.48	1044.72	1047.55	1023.15	833.26	778.86	677.79	759.96	760.62	705.58	649	807.86	828	919.78	1005.33	1042.42
T10	S2	4	727.43	713.44	645	545.57	629.45	783.02	680.03	808.57	968.62	952.68	887.23	963.41	932.64	755.46	581.75	664.91	749.72	639.46	769.57	819.94	788.02	666.17	662.44	663.41	682.15	669.26	675.41	702.7	723.71	828.45	802.67	770.72	885.64	854.63	777.17	755.33	764.49	787.68	897.12	857.76	832.88	757.88	675.36	697.07	793.4	958.03	1027.73
T13	S2	4	880.5	946.42	803.38	575.56	637.52	673.81	546.5	689.08	877.18	1054.61	1032.32	1091.29	1124.72	1004.09	851.68	978.98	933.19	768.34	709	594.35	424.72	566.56	507.95	525.88	704.32	801.1	761.54	942.79	907.25	916.07	868.79	880.48	888.34	874.58	923.51	879.99	781.57	708.35	786.92	656.13	622.9	542.07	404.62	524.46	401.3	409.22	501.71
T14	S2	4	1120.65	959.78	870.65	865.51	854.18	814.64	867.61	962.11	815.08	856.9	892.06	730.33	715.7	830.26	771.55	826.96	917.29	867.73	841.44	746.76	751.51	710.48	661.4	717.18	806.85	762.46	898.21	999.31	878.83	850.29	815.36	734.2	672.06	736.32	741.15	755.71	699.79	894.91	803.31	847.28	911.4	936.49	677	620.16	753.51	676.68	814.67
T14	S2	4	949.49	816.33	708.17	723.86	826.71	785.47	770.44	912.66	756.81	640.14	611.71	618.08	530.7	733.51	865.02	973.26	1034.25	970.97	826.51	620.35	670.77	569.38	579.5	553.06	806.05	682.73	816.8	950.96	912.06	699.62	759.25	706.88	671.86	769.58	852.25	851.1	842.05	927.33	789.92	886.26	923.35	859.47	778.4	773.6	766.13	654.7	803.66
T16	S2	4	700.16	738.56	664.99	749.54	665.62	710.62	578.95	669.25	621.53	635.77	661.97	690.91	633.02	769.07	835.02	870.66	932.87	1012.86	879.81	847.07	821.88	777.93	708.81	800.18	753.61	763.42	754.75	776	747.95	748.75	709.5	776.85	720.09	634.54	713.88	695.64	674.52	643.17	576.16	603.11	538.11	515.15	433.36	511.86	374.37	704.75	665.41
T16	S2	4	855.69	892.5	842.34	824.61	808.69	845.11	710.03	738.7	647.97	705.57	776.54	804.66	735.25	826.28	822.13	854.45	930.29	984.27	1026.94	945.7	884.49	798.09	745.3	646.41	598.16	630.79	733.58	810.32	891.1	929.06	843.02	764.44	757.04	679.11	718.18	754.79	877.21	897.24	786.29	743.37	670.45	583.31	381.76	550.23	552.96	728.28	697.6
T3	S1	4	872.18	1112.11	1390.25	1305.66	1329.49	1189.4	1002.29	1047.61	1005.31	987.15	1088.92	1257.57	1197.22	1346.95	1457.85	1549.26	1502.33	1525.81	1446.91	1247.2	1305.97	1359.8	1328.75	1069.82	966.54	893.32	933.63	936.78	1230.41	1330.73	1317.24	1262.31	1167.77	1157.36	1168.02	955.66	965.51	1095.44	864.13	838.14	1008.29	955.25	960.05	1119.81	1090.06	1259.59	1331.28
T4	S1	4	1436.41	1309.84	1193.21	1034.72	980.88	813.37	817.96	808.09	834.36	862.42	1098.91	1116.18	1143.35	1164.21	1179.94	948.02	829.76	922.21	783.31	621.03	744.35	776.97	807.71	847.79	926.07	881.35	851.8	818.68	967.17	1058.86	1120.65	1305.47	1316.26	1230.75	1183.23	1032.83	983.34	839.64	796.44	820.09	1150.36	956.95	960.23	1155.74	1231.66	957.68	1190.05
T5	S1	4	1146.48	1088.11	1075.93	1052.98	922.98	923.41	895.54	1051.73	1139.25	1248.9	1272.81	1293.55	977.62	768.85	752.86	706.1	592.88	837.88	959.64	795.59	833.62	892.99	860.43	1023.23	1215.36	1173.28	1243.87	1298.46	1205.56	1081.63	1137.22	1057.38	965.88	836.04	838.17	741.62	625.88	601.26	665.18	785.73	826.81	1043.86	1082.36	930.55	921.44	1002.71	941.14
T7	S1	4	1030.92	922.95	929.49	798.12	770.72	758.47	778.84	735.22	807.92	792.9	820.96	953.74	925.39	889.59	988.87	905.22	732.76	755.96	734.06	622.89	651.39	649.04	677.09	645.99	693.11	781.68	818.82	780.36	886.51	891.89	744.16	674.69	709.69	625.28	608.31	647.98	793.63	838.04	801.43	750.55	675.55	638.03	436.75	479.63	560.58	738.58	819.06
T8	S1	4	1033.52	966.7	835.03	747.35	752.06	694.23	735.47	656.03	636.4	727.28	882.82	824.67	868.39	871.35	750.11	680.25	794.28	792.12	897.54	779.89	668.6	704.71	734	744.3	984.15	1177.85	1135.57	1114.46	1168.16	995.65	828.48	691.58	683.47	755.94	793.02	762.91	1016.6	977.38	853.05	827.24	954.01	690.42	789.25	773.35	765.58	724.22	958.59
T8	S1	4	1019.6	1032.43	857.61	801.97	806.91	811.42	819.06	784.38	882.36	902.46	999.78	959.64	1054.87	922.4	933.56	954.5	1041.06	941.74	1012.84	907.38	808.69	729.56	797.94	740.92	813.84	879.71	962.39	857.44	922.1	929.09	806.52	723.2	855.34	832.51	832.76	867.66	938.72	836.13	818.8	795.54	761.97	669.91	827.96	882.52	951.55	1097.72	1224.04
T9	S1	4	1041.02	886.12	882.06	850.39	896.94	824.87	892.16	796.49	798.48	928.3	946.05	1041.37	1076.41	1045.47	839.61	945.48	754.05	794.34	808.5	831.88	783.08	902.37	769.27	776.11	838.81	891.3	700.54	892.63	928.51	989.13	951.26	1236.64	1173.82	1147.98	1128.71	1020.48	942.53	915.21	816.57	798.66	878.86	919.24	990.02	929.58	969.67	1001.37	937.91
T11	S1	4	766.29	669.26	574.89	603.29	583.88	595.15	596.46	588.27	536.21	565.37	497.46	493.58	639.23	727.98	654.62	755.29	846.7	745.35	740.06	796.84	825.18	693.85	776.52	642.08	651.04	713.17	800.62	817.29	1024.51	1020.15	952.31	892.3	897.24	817.3	786.92	679.15	759.16	720.81	602.25	621.76	712.44	728.46	779.92	811.91	922.04	1005.51	915.63
T11	S1	4	810.23	834.19	787.52	726.53	682.13	587.04	532.14	506.38	645.65	747.95	721.11	766.47	856.03	744.43	641.59	797.48	848.44	784.52	822.12	875.34	864.04	807.38	843.52	776.26	829.2	745.97	760.59	764.64	829.15	828.91	890.59	871.63	893.42	888.03	876.8	766.6	825.48	790.99	724.43	728.68	788.56	786.05	799.13	926.75	985.36	1066.29	1011.6
T12	S1	4	923.37	923.28	1042.51	1018.07	1012.06	932.64	937.63	925.83	877.65	872.24	1095.66	1101.2	1073.21	1008.46	1082.3	873.47	835.89	785.7	830.17	681.86	724.6	730.82	807.04	811.26	793.47	863.55	889.09	849.7	937.76	859.21	754.57	673.15	667.36	622.34	737.19	722.8	671.92	623.17	569.11	620.11	673.79	630.32	707.02	758.88	778.68	765.91	753.12
T15	S1	4	992.06	866.94	944.16	924.85	881.32	742.19	722.75	616.51	494.34	590.58	631.24	771.4	724.37	822.97	875.77	829.86	732.88	770.18	742.1	643.01	697.47	682.42	663.64	611.77	733.65	755.48	846.02	840.51	864.85	680.85	627.37	454.83	539.83	619.54	659.96	684.63	717.27	653.6	776.62	768.56	733.96	888.34	754.8	654.87	806.75	856.8	825.92
T15	S1	4	942.95	893.8	902.94	788.49	738.82	749.87	677.22	687.07	777.9	870.78	937.84	1179.49	1110.96	977.76	994.91	834.61	679.26	714.86	742.16	737.79	752.08	723.45	765.97	711.36	797.57	943.91	991.95	946.14	943.3	768.49	674.85	523.95	560.67	698.68	782.02	833.62	884.42	839.55	939.76	880.2	843.5	989.57	852.96	744.49	791.33	727.33	646.31
T1	S3	5	832.73	670.82	747.66	729.96	657.91	531.36	584.76	607.51	703.78	643.64	595.09	636.81	489.17	435.55	541.43	752.41	673.08	607.88	719.75	673.9	622.79	709.55	724.9	736.03	862.28	808.69	879.79	945.44	804.95	730.72	810.42	636.2	740.94	748.26	668.13	552.43	560.28	555.71	577.65	589.4	555.85	479.89	404.8	384.8	459	532.43	634.05
T1	S3	5	1180.56	841.55	904.27	859.62	757.19	727.46	917.43	829.21	851.14	837.08	685.16	574.96	552.68	669.7	831.7	961.26	979.02	976.29	825.05	752.95	728.74	767.45	755.4	838.64	802.45	793.23	889.08	933.25	888.09	839.77	862.97	725.37	822.8	933.16	853.66	866.52	823.62	749.08	548.44	699.25	646.81	518.38	509.81	596.32	553.92	604.09	774.98
T2	S3	5	971.71	1005.77	1025.69	961.14	795.78	733.46	616.14	549.77	483.18	462.06	471.05	470.41	573.64	610.89	711.54	744.61	771.13	705.74	718.66	702.23	655.33	687.81	727.49	690.55	667.79	793.95	741.4	793.44	779.34	813.67	805.22	787.17	687.31	747.84	627.04	581.7	611.61	646.13	528.73	615.34	634.28	538.78	545.13	673.62	697.98	786.31	872.79
T2	S3	5	872.39	933.95	873.06	836.85	789.99	742.22	582.57	635.72	638.16	685.48	658.8	746.08	690.71	782.11	714.67	792.53	790.05	813	755.84	800.04	672.81	708.67	768.58	722.2	702.42	806.7	786.19	709.9	702.11	708.63	803.03	824.3	784.2	780.14	700.76	595.89	523.52	604.23	538.01	574.72	620.94	527.23	549.73	766.23	807.16	785.15	884.37
T4	S3	5	927.73	940.42	886.04	870.34	803.38	790.98	719.55	737.71	795.09	842.78	848.09	920.28	887.67	797.91	714.63	750.44	672.04	700.11	711.46	695.49	628.34	554.67	527.65	560.65	558.58	592.03	694.55	757.14	729.66	750.12	768.71	744.29	704.85	691.82	760.13	662.35	751.22	687.12	678.63	579.66	619.54	583.33	603.31	475.39	601.36	629.01	624.42
T6	S3	5	949.87	791.67	660.6	687.92	592.19	542.56	510.44	683.76	702.58	841.59	836.03	886.6	838.27	757.56	731.42	750.92	849.88	821.29	840.34	826.47	801.23	704.8	734.23	750.79	752.22	840.07	1011.29	1018.92	903.14	907.11	881	730.33	671.83	802.01	711.5	682.25	644.99	690.17	685.25	736.11	816.6	854.4	771.9	656.91	676.62	580.47	576.3
T7	S3	5	690.31	656.4	673.15	721.25	672.1	705.07	754.88	833.61	839.06	901.31	959.23	965.19	876.36	833.75	780.48	795.5	760.33	796.96	734.03	832.71	764.4	807.28	837.45	868.86	892.09	844.89	755.95	705.05	696.65	527.39	566.65	522.62	466.42	469.39	532.46	601.62	730.37	814.29	903.88	1040.61	1069.36	1039.54	1126.86	935.76	821.92	901.57	878.97
T8	S3	5	902.84	886.95	769.91	810.2	830.4	837.69	808.93	819.16	778.64	698.22	571.99	507.76	521.21	508.55	453.27	522.55	493.06	553.56	564.98	616.41	561.83	614.87	484.78	618.22	733.51	715.69	754.09	800.79	591.02	545.15	613.65	593.79	622	749.71	676.75	611.32	541.16	520.9	486.65	443.81	440.09	362.13	383.1	494.64	549.45	612.32	623.06
T9	S3	5	917.56	839.14	695.54	735.54	671.95	741.17	744.03	763.28	779.15	857.17	788.85	838.56	782.05	756.91	638.56	578.11	607.66	686.9	620.76	576.21	508.02	379.27	317.52	432.09	536.4	681.52	809.78	865.95	894.35	820.67	743.75	661.05	651.51	543.22	655.12	804.07	926.64	976.7	944.41	1096	922.31	715.87	558.85	699.88	391.59	521.01	686.46
T12	S3	5	823.39	772.24	735.83	655.02	683.04	662.93	595.73	632.02	708.51	793.84	936.73	932.18	1010.41	950.72	873.21	856.99	889.73	924.94	911.94	840.44	778.26	734.72	540.59	558.39	663.91	619.27	651.91	822.31	750.85	740.81	839.2	847.09	810.92	914	875.03	818.25	887.28	868.71	900.59	933.64	960.66	763.16	838.79	749.82	707.3	753.31	860.05
T12	S3	5	803.53	763.24	752.2	686.34	663.49	687.12	627.75	733.03	705.08	761.04	764.31	687.43	747.41	703.98	659.05	693.9	741.25	637.55	682.43	656.72	649.44	593.16	502.86	565.76	589.36	559.65	630.6	733.24	617.73	635.27	587.87	538.26	508.78	600.88	603.27	595.57	612.99	680.74	752.51	705.2	809.78	732.53	803.49	660.48	614.06	576.06	590.97
T13	S3	5	809.19	776.48	772.91	657.42	687.03	682.4	610.57	628.35	636.32	694.13	730.01	835.02	741.88	809.06	806.08	679.74	627.49	804.29	742.76	608.22	677.98	673.25	637.43	749.27	755.06	847.56	800.44	742.84	635.99	589.96	520.77	558.17	587.33	526	640.42	689.96	787.46	674.99	848.76	773.36	833.87	798.97	955.39	714.92	684.85	599.06	619.45
T14	S3	5	1025.04	1053.67	1115.77	1103.02	987.84	821.42	699.83	626.54	515.68	440.28	576.95	682.86	615.84	781.66	858.36	730.71	582.34	520.9	399.69	439.43	468.18	595.91	664.97	730.51	771.73	776.53	762.2	847.81	725.48	756.86	737.19	744.81	759.9	901.15	962.67	962.2	1020.67	935.54	849.07	681.68	626.95	513.25	422.73	548.34	562.62	539.31	661.38
T16	S3	5	813.66	798.76	680.9	765.76	651.55	594.2	457.51	488.29	511.46	579.72	701.01	778.01	786.4	777.25	693.26	637.83	599.78	633.02	566.23	584.06	538.67	524.6	533.07	560.81	644.19	709.01	824.33	832.98	832.94	837.94	855.68	776.89	637.47	672.15	614.38	487.48	398.92	498.45	538.93	600.99	675.25	658.2	529.41	528.07	493.31	428.53	502.91
T2	S2	5	958.79	867.49	880.49	812.71	810.52	677.44	703.28	656.79	648.71	659.41	789.14	943.54	1002.05	1032.63	1027.23	962.82	780.2	763.3	801.11	729.79	738.68	768.97	717.29	671.05	660.18	607.8	642.37	681.03	824.04	821.47	785.14	762.1	760.47	595.02	654.66	689.61	728.51	668.58	616.71	568.6	593.58	398.61	532.82	603.1	582.47	669.18	833.8
T6	S2	5	724.05	720.59	666.44	622.72	573.73	608.11	603.21	630.51	613.62	649.82	621.11	621.13	656.89	767.79	737.18	824.29	791.79	744.74	702.32	622.83	506.35	535.08	588.43	456.89	621.17	685.4	738.08	690.91	800.6	668.52	619.18	503.19	417.26	348.37	372.94	421.39	432.73	437.96	472.45	431.56	456.45	504.57	534.46	541.55	631.29	590.03	516.54
T6	S2	5	525.14	510.3	466.05	531.69	554.34	690.23	707.83	670.55	720.08	674.92	618.09	600.88	751.17	716.84	694.78	731.21	675.04	622.57	610.88	572.02	472.24	489.5	513.73	498.56	616.09	618.64	677.54	619.76	640.76	533.85	559.58	557.09	504.89	469.27	550.52	577.34	494.34	505.99	608.2	509.64	503.46	526.55	539.3	432.64	609.7	612.26	574.46
T7	S2	5	562.91	572.61	549.04	486.45	468.81	507.92	535.98	613.77	794.19	812.48	881.24	826.77	742.6	758.15	766.59	700.2	627.58	684.12	654.73	612.1	642.38	824.17	971.64	910.79	942.91	937.8	860	695.53	656.42	671.09	568.05	575.62	620.18	627.41	534.76	511.42	561.9	611.24	541.29	679.22	769.11	757.66	570.15	703.43	635.31	NaN	NaN
T8	S2	5	505.67	539.88	462.93	488.38	574.85	504.69	424.78	480.53	507	612.02	836.04	871.56	917.68	905.61	759.94	511.82	480.13	364.91	318	372.47	484.34	416.82	561.06	606.39	615.86	707.42	778.9	656.96	698.5	609.73	549.77	504.58	554.08	492.97	521.94	437.81	468.13	480.63	532.79	669.06	687.48	751.42	657.82	561.51	518.09	575.15	489.55
T8	S2	5	788.62	764.56	697.7	594.93	636.8	614.98	575.96	655.06	672.61	764.61	835.56	849.86	880.62	848.1	656.66	502.08	500.6	401.34	454.8	438.55	571.84	507.98	563.79	504.06	638.21	664.51	823.24	775.76	816.16	717.36	688.85	512.93	560.89	576.73	568.91	545.16	620.45	665.78	703.81	800.59	804.7	880.91	718.37	802.61	735.78	747.67	757.24
T9	S2	5	901.14	726.92	694.66	671.26	594.6	643.3	719.68	882.32	869.66	992.67	977.66	966.81	1013.1	1105.62	1040.17	983.69	1047.47	901.48	751.87	675.85	688.04	604.01	652	789.39	890.35	972.04	1085.23	1019.89	861.99	908.23	811.68	779.17	831.85	922.41	844.54	915.31	883.63	805.56	727.02	816.23	833.09	707.44	890.5	981.12	1015.61	997.01	1094.76
T10	S2	5	696.78	708.06	628.3	527.17	546.42	536.37	481.1	518.64	776.02	858.6	846.11	939.49	993.88	764.47	648.74	716.63	624.5	560.58	696.66	788.02	746.48	772.5	760.58	696.21	596.06	584.86	573.29	600.51	611.76	664.91	656.55	693.14	706.92	651.87	667.1	650.67	644.6	680.46	720.59	645.06	768	627.11	519.66	542.91	631.74	585.79	740.94
T13	S2	5	800.03	815.39	794.8	665.42	656.72	679.98	661.95	703.72	810.62	903.55	850.3	866.87	853.08	839.79	765.31	831.14	872.03	911.12	818.55	740.02	667.45	688.09	550.63	600.41	784.94	868.7	869.83	1059.94	1073.67	1066.45	1015.21	1011.75	958.16	889.58	896.17	856.64	749.33	696.51	759.5	608.86	552.88	518.58	376.46	482.86	532.32	658.6	718.4
T14	S2	5	729.47	657.74	611.9	590.37	632.84	575.92	612.92	634.68	670.98	620.9	605.06	556.18	549.97	586.05	593.54	708.45	765.54	733.26	613.31	546.64	560.65	515.22	547.63	525.75	583.14	596.07	678.12	680.15	657.03	583.85	501.33	439.45	396.44	476.37	562.28	541.52	578.38	755	727.04	780.26	835.04	761.63	507.89	412.75	462.79	426.52	581.6
T15	S2	5	768.99	709.88	868.22	784.13	727.01	847.8	930.48	769.72	864.3	837.69	826.69	671.12	663.32	593.58	586.56	538.96	655.7	634.24	739.57	860.87	1023.53	955.4	940.21	807.2	782.45	726.24	783.32	773.52	771.72	749.64	633.83	587.38	610.92	770.86	740.37	839.41	851.51	868.28	830.86	831.27	799.67	831.1	722.31	750.05	815.06	797.4	942.88
T15	S2	5	718.26	724.42	773.23	689.39	634.75	658.61	595.86	481.86	516.66	547.97	703.43	735.45	709.33	722.12	704.38	587.89	637.26	718.14	710.86	690.63	694.38	580.73	532.35	621.45	590.75	698.97	734.74	846.8	698.53	824.47	690.05	709.78	598.81	678.48	571.01	623.34	584.58	626.02	640.4	657.83	729.67	765.06	695.6	739.5	734.67	595.54	693.06
T16	S2	5	825.37	839.03	738.89	736.66	678.01	650.71	592.17	597.15	528.58	518.29	624.51	578.76	660.37	638.97	734.91	741.12	826.21	890.59	895.38	796.45	751.28	765.17	584.02	650.02	611.74	711.98	616.21	739.88	680.54	702.34	544.73	627.81	592.92	622	658.6	729.24	757.3	684.41	552.62	653.55	531.42	466.6	383.3	608.6	450.1	607.44	639.44
T3	S1	5	679.51	852.62	994.89	1005.26	971.62	836.81	661.59	730.02	709.98	637.75	727.31	905.86	833.7	956.86	1059.26	1116.76	1015.71	1088.46	1014.97	907.44	935.32	985.19	920.47	736.31	702.69	611.6	718.74	709.13	837.28	838.12	911.61	767.37	732.26	801.71	855.21	668.6	696.83	813.29	677.82	619.06	782.61	781.56	825.46	819.57	777.75	834.25	873.98
T3	S1	5	560.13	664.62	748.51	722.1	669.48	607.37	513.25	552.38	513.62	495.02	511.6	590.45	567.55	551.51	654.59	714.04	731.99	792.91	836.48	636.49	671.46	610.57	613.09	454.19	481.45	518.05	624.74	532.86	631.18	634.98	583.56	577.68	584.25	672.32	790.54	701.63	686	846.94	714	657.17	675.67	566	520.95	710.94	612.05	796.87	945.07
T4	S1	5	1106.38	1077.93	892.61	683.9	590.46	549.6	570.13	585.73	722.19	732.52	786.44	857.95	857.05	754.1	760.73	741.91	730.02	748.92	672.97	614.22	660.24	532.34	595.05	643.83	748.84	733.61	771.7	754.49	880.41	876.12	911.11	977.57	956.83	823.06	803.89	733.67	690.07	616.63	678.69	758.85	821.9	716.95	854.26	967.11	902.2	914.93	1100.35
T4	S1	5	1171.83	1007.51	982.38	923.5	873.69	718.38	733.76	732.7	736.77	697.51	773.13	864.95	857.39	872.38	888.95	923.78	805.35	904.51	748.61	657.62	633.45	670.54	642.23	629.71	808.2	768.05	763.49	736.44	858.35	884.02	819.99	876.03	941.48	940.76	834.4	839.69	768.1	668.97	602.87	666.91	861.36	736.66	924.18	1081.62	1096.36	878.41	1150.51
T5	S1	5	1240.9	1226.88	1128.11	1149.08	1001.44	966.96	841.64	827.35	926.45	1015.55	1011.04	1140.88	1010.18	806.29	848.88	803.03	629.83	806.08	972.46	775.73	825.14	862.68	825.76	880.63	1023.78	986.64	1009.82	1047.68	1013.72	933.7	974.78	1073.13	1008.44	895.13	880.61	784.07	663.46	650.76	760.72	839.02	883.55	919.82	1001.27	760.77	859.99	990.18	1133.38
T7	S1	5	1192.16	1023.68	977.2	942.26	1066.7	971.14	1004.16	1094.97	1003.09	978.73	1060.5	1149.42	1029.45	1162.47	1211.38	1097.87	926.84	1047.41	953.49	845.84	874.51	984.7	1015.69	1041.86	1142.78	1163.48	1108.16	1066.28	1044.83	1077.89	969.51	914.35	872.3	856.83	751.61	815.42	812.74	927.23	913.31	891.98	764.19	935.24	617.6	714.56	824.26	1023.15	1095.71
T9	S1	5	1020.77	816.15	671.38	611.08	561.07	620.65	620.85	546.36	538.93	665.6	672.67	763.2	843.13	821.68	635.8	613.14	604.37	600.4	604.61	591.52	578.72	516.15	512.79	500.11	635.15	624.88	537.75	577.04	545.39	591.33	512.69	690.16	696.93	743.09	632.65	615.59	577.35	555.56	498.72	508.13	510.61	498.69	633.64	608.29	723.03	890.78	863.5
T11	S1	5	897.51	766.25	781.99	751.91	702.42	676.13	752.35	778.41	759.95	769.45	695.73	717.38	776.85	846.44	804.56	961.15	886.76	812.01	735.28	913.99	854.32	766.56	774.26	671.61	638.08	608.58	710.92	828.28	943.51	970.03	953.07	964.73	921.92	950.28	873.2	856.63	843.32	789.47	661.17	660.89	737.28	787.11	832.51	870.1	1030.17	1063.33	954.5
T12	S1	5	1149.6	1094.93	1115.65	1135.42	990.2	865.1	885.39	864.88	889.61	939.43	1146.13	1119.43	1097.14	1092.4	1116.34	1044.61	1044.24	1072.34	1020.24	955.82	848.21	860.48	836.09	745.94	731.56	883.2	860.95	875	1039.7	986.96	828.66	846.08	825.63	800.01	812.13	876.51	751.93	701.88	536.79	591.82	658.93	620.42	741.43	861.12	847.69	742.61	754.77
T12	S1	5	921.69	834.34	818.93	772.77	717.54	659.25	717.62	732.73	780.35	690.16	792.83	796.42	774.66	720.23	838.93	808.67	753.6	762.63	729.32	651.45	549.89	547.67	524.86	516.45	452.15	562.23	634.15	605.22	680.38	701.3	625.86	542.53	490.1	492.25	586.77	576.97	475.94	592.57	536.79	544.31	594.86	596.08	570.76	731.51	787.85	743.92	737.94
T14	S1	5	1197.45	1059.86	1100.27	998.21	965.38	921.58	862	746.48	762.16	856.37	898.96	1093.96	1095.57	1136.68	1035.5	1070.72	892.79	938.75	948.9	936.7	856.72	860.54	800.14	827.15	900.95	1021.18	1057.78	1238.62	1053.99	939.06	771.25	799.56	685.61	809.05	859.8	878.78	775.34	755.69	723.99	645.89	717.55	692.54	669.91	665.34	942	976.42	1019.21
T15	S1	5	1245.91	1092.44	1244.61	1218.92	1209.4	1033.96	1083.3	968.07	849.4	927.39	1080.72	1211.86	1249.35	1250.21	1273.7	1259.45	1160.16	1085.19	1183.37	1054.76	985.65	914.39	965.28	871.89	1084.02	1113.13	1190.06	1141.31	1236.71	995.33	988.34	767.21	819.83	711.13	774.65	838.87	871.83	812.28	1017.94	873.1	732.24	841.87	707.16	593.5	636.3	717.76	763.58
T7	S3	6	874.55	816.78	791.07	729.55	720.16	706.94	623.85	632.88	563.34	649.74	822.13	921.96	1034.19	1190.65	1083.23	1159.88	1148.25	1056.62	865.06	1035.18	783	720.23	683.27	668.61	704.52	674.5	720.66	793.14	897.66	623.65	676.18	602.87	470.14	474.18	576.26	624.45	693.03	768.64	672.16	621.36	730.93	696.5	778.03	789.7	974.92	873.04	981.69
T8	S3	6	1040.7	883.47	817.74	975.77	931.31	671.82	630.9	641.84	456.58	570.76	601.01	547.72	525.43	668.23	531.8	579.98	648.61	686.36	591	644.64	581.04	491.51	518.54	565	543.05	582.88	699.19	759.83	709.79	678.53	729.63	749.01	632.69	673.55	695.92	654.76	621.3	671.15	687.13	706.63	667.38	523.94	641.13	709.4	715.98	789.35	921.11
T12	S3	6	922.8	926.78	948.41	730.43	727.37	721.08	762.69	753.88	666.02	594.58	633.61	548.72	620.51	630.18	693.81	715.3	721.87	694.28	744.38	695.54	633.15	580.1	499.59	460.57	460.26	374.81	478.28	565.98	482.45	501.26	540.35	427.18	454.47	522.74	475.06	435.18	549.21	482.85	605.02	636.57	710.02	555.75	848.28	695.6	725.46	693.79	758.57
T13	S3	6	1013.01	866.68	892.13	868.31	810.19	776	738.35	806.18	747.9	876.04	898.91	1022.1	836.33	938.62	874.36	733.65	617.47	654.35	604.13	520.96	617.11	576.08	581.7	649.72	690.65	823.72	886.65	926.56	857.09	744.32	663.27	714.18	719.17	663.09	778.95	746.1	714.17	569.29	760.45	759.87	845.48	816.76	993.96	723.37	703.59	627.63	733.73
T16	S3	6	1069.9	791.89	662.77	713.84	711.15	553.1	633.44	577.13	665.17	816.57	894.54	895.46	1041.86	1062.81	954.69	869.23	941.03	819.27	839.21	781.46	880.32	740.44	878.3	773.56	873.06	809.01	959.53	951.77	938.83	993.77	997.02	982.23	777.92	889.54	905.06	961.88	911.87	1020.81	909.51	866.43	832.94	673.13	522.55	625.51	510.8	561.1	687.75
T16	S3	6	853.1	772.77	744.88	784.5	753.9	736.42	738.12	778.6	776.65	794.61	739.62	627.33	665.13	737.94	676.52	638.97	624.57	551	506.53	672.49	669	689.64	815.46	775.57	704.12	726.28	748.1	669.59	689.98	780.52	789.08	814.87	721.42	760.85	715.5	706.15	601.03	728.27	680.95	656.05	651.69	641.08	469.89	617.6	523.74	529.49	643.1
T17	S3	6	884.1	770.65	690.03	750.66	739.75	709.88	610.07	634.65	454.22	495.27	579.05	658.61	609.46	722.18	617.94	484.9	478.44	464.24	472.27	553.42	736.01	797.65	923.19	891.25	755.36	713.33	718.7	647.86	672.77	731.56	666.61	590.31	607.49	629.99	641.68	606.64	586.74	641.83	543.87	612.61	742.07	806.54	808.87	921.39	750.96	786.52	855
T7	S2	6	872.24	818.7	739.64	572.06	658.64	713.84	720.32	835.03	958.49	791.15	805.21	715.98	648.13	574.57	616.18	711.02	666.78	663.66	655.19	660.38	568.09	660.73	676.28	711.45	700.08	709.13	673.39	615.37	599.61	607.25	539	546.35	505.57	591.83	524.7	520.04	650.65	768.28	651.94	798.64	875.51	834.28	654.2	816.01	663.42	NaN	NaN
T8	S2	6	666.06	696.36	543.42	483.52	570.06	604.13	573.33	649.17	626.9	694.17	701.22	661.1	693.69	688.47	531.37	428.9	415.46	325.7	301.18	310.77	430.8	446.81	505.05	589.43	671.58	681.28	755.57	739.96	699.19	599.71	554.96	448.94	443.39	401.04	632.46	645.41	673.61	695.52	718.72	675.33	697.08	717.93	604.18	664.72	557.74	529.86	640.19
T9	S2	6	1161.05	886.99	817.37	913.98	758.75	787.24	811.77	827.83	697.83	834.6	671.86	800.62	836.83	981.05	897.55	942.57	903.93	941.15	781.03	820.32	787.29	793.7	753.59	752.18	728.07	885.08	851.26	805.7	777.48	880.06	795.81	807.45	910.03	956.8	897.01	947.53	921.23	879.4	836.36	826.68	993.82	850.08	944.44	898.76	1019.94	829.49	1163.61
T10	S2	6	926.56	895.79	851.59	834.57	848.09	851.47	885.2	1006.3	989.74	882.36	914.58	915.1	884.17	881.41	768.3	848.86	730.79	758.75	771.83	811.06	838.82	944.51	837.05	830.89	828.93	647.33	617.02	641.94	658.56	807.14	779.74	886.05	950.77	944.81	819.41	1008.35	902.98	815.5	741.09	725.44	677.61	527.8	710.04	834.1	926.2	960.82	1127.89
T13	S2	6	1172.49	1013.14	961.4	840.25	832.64	838.32	796.48	844.16	838.02	961.31	883.66	852.87	911.87	988.13	854.32	899.47	875.72	855.59	829.2	756.95	756.24	893.02	750.35	855.06	943.73	1074.72	964.28	1058.11	1019.16	1041.76	901.21	934.72	987.06	839.96	937.81	949.64	923.47	823.83	913.07	752.08	638.1	732.3	607.52	825.32	897.67	1047.29	1076.12
T14	S2	6	1116.85	965.7	897.13	753.99	825.49	747.66	760.88	822.34	711.08	688.49	778.23	653.04	663.62	785.84	730.98	732.48	811.8	668.62	637.6	587.67	526.81	493.01	548.18	521.01	725.83	794.18	907.23	997.11	898.05	802.49	725.02	618.58	506.45	586.41	558.58	542.69	557.17	788.27	762.77	883.13	969.4	975.9	780.97	696.29	803.45	754.93	896.34
T15	S2	6	1148.07	1034.51	1003.55	952.05	753.95	828.89	793.69	659.45	581.87	682.92	897.64	856.27	842.82	905.16	865.21	605.23	707.44	770.99	744.83	723.22	668.93	634.4	564.01	545.08	530.17	793.38	760.53	835.89	764.29	820.01	590.63	585.23	583.43	730.61	675.28	676.04	683.17	699.08	735.72	762.45	991.91	884.42	743.96	713.37	743.85	512.25	717.52
T16	S2	6	972.1	897.68	894.14	852.82	829.46	800.71	752.58	708.31	733.23	708.05	734.6	712.68	820.69	815.68	819.65	852.8	949.13	888.71	808.64	835.59	782.84	765.69	669.22	670.68	614.1	815.55	706.64	808.36	789.62	847.86	626.56	721.99	695.46	700.73	711.14	687.37	644.03	569.1	497.37	484.34	501.22	583	502.44	810.89	785.54	963.35	892.91
T4	S1	6	1249.72	1138.63	980.44	869.65	829.77	668.41	782.31	736.88	818.34	700.94	780.36	950.81	948.25	837.12	886.84	892	652.83	783.65	726.69	638.27	657.6	672.83	657.45	628.99	817.36	818.55	831.48	787.28	892.04	895.99	852.24	872.74	930.88	935.86	905.38	851.16	842.49	756.54	766.21	761.55	931.34	763.97	899.4	1099.43	1103.26	943.07	1250.04
T5	S1	6	1029.88	790.22	863.53	803.16	846.97	803.3	836.4	751.39	842.99	807.67	925.33	912.94	777.57	615.59	603.09	437.04	388.08	505.25	647.64	624.84	636.77	610.79	650.41	558.8	620.76	620.02	743.6	793.22	883.58	814.48	864.28	822.86	765.27	671.66	666.75	558.69	520.36	480.16	578.15	621.91	679.6	655.07	738.71	557.34	655.64	699.43	819.68
T8	S1	6	1003.93	967.4	881.5	827.98	788.91	781.13	863.65	820.74	853.51	995.92	1002.63	974.12	1046.44	1006.81	840.3	817.76	928.04	926.33	969.94	910.36	911.97	794.87	771.29	797.76	984.93	1071.95	1126.42	1155.57	1155.46	1037.68	903.23	777.12	779.69	801.43	793.77	898.37	985.97	918.63	849.34	797.66	820.51	774.9	911.98	969.4	1082.87	1103.26	1133.46
T8	S1	6	900.1	876.79	745.4	754.27	735.91	689.59	722.84	705.76	744.93	746.26	734.56	742.76	720.88	676.1	605.29	692.53	671.17	715.77	780.98	733.07	569.62	628.55	629.65	531.55	612.03	716.86	606.08	699.45	813.95	815.44	775.97	737.08	595.16	547.05	592.03	609.91	684.28	663.93	621.23	594.35	693.32	597.77	667.9	750.44	748.93	625.1	721.54
T9	S1	6	862.82	696.09	636.24	644.07	639.87	608.08	585.37	587.12	604.36	703.63	690.34	775.44	810.62	748.96	598.66	663.87	617.83	629.18	661.94	662.71	619.73	628.9	624.17	601.42	590.75	613.79	528.58	531.7	526.28	644.95	648.86	751.93	739.68	788.86	764.85	706.58	721.82	772.48	697.3	641.98	825.9	808.84	841.1	825.76	903.18	799.81	835.99
T11	S1	6	944.38	781.44	748.56	798.91	761.05	712.36	694.55	672.65	801.15	874.94	763.14	824.91	963.91	823.42	657.45	715.17	761.57	710.58	745.2	830.27	830.24	701.5	633.76	633.22	702.15	773.12	826.54	842.11	767.83	794.62	822.65	740.09	760.12	844.66	740.56	677.71	750.58	728.36	639.78	599.46	559.97	513.06	571.85	533.23	694.75	739.57	663.36
T11	S1	6	898.16	806.01	839.96	819.16	722.08	697.83	730.91	688.12	700.47	842.49	734.18	798.41	833.28	832.01	671.79	792.88	765.83	626.3	616.2	664.11	611.62	527.31	591.68	591.25	607.73	672.85	846.54	869.42	849.83	874.14	854.09	766.62	781.57	839.39	792.45	811.05	732.4	707.98	625.53	621.02	576.04	597.68	733.53	806.1	876.65	936.09	946.88
T14	S1	6	864.69	736.18	735.33	761.18	731.02	760.69	655.08	560.56	701.79	689.03	821.71	895.26	898.89	778.61	780.78	672.31	650.56	652.86	678.54	703.73	666.73	571.75	624.45	605.22	615.63	763.55	741.95	767.99	746.68	657.51	523.92	612.87	566.34	651.54	653.99	665.7	637.66	667.09	625.95	603.07	719.61	690.64	624.53	565.53	640.54	580.08	639.14
T14	S1	6	864.08	751.56	608.57	636.58	633.35	677.06	676.53	750.15	722.53	712.85	734.39	823.28	766.11	799.44	817.64	746.64	684.01	613.25	563.93	548.16	540.64	467.26	520.89	555.12	600.26	698.14	695.25	789.55	723.64	615.73	471.76	537.76	487.33	581.12	629.1	692.2	624.42	643.09	592.59	568.23	618.43	621.64	546.05	518.35	590	640.14	635.29
T15	S1	6	935.98	777.27	757.5	790.23	634.14	634.84	659.06	665.43	645.66	693.08	779.15	896.5	757.6	757.57	800.12	629.98	553.11	660.53	604.23	568.89	586.01	578.01	640.7	717.24	808.87	912.34	848.57	788.25	758.73	638.29	509.78	453.82	479.56	603.03	615.93	683.16	722.16	679.71	667.33	724.9	706.01	859.33	734.85	838.86	766.28	724.84	657.98
T16	S1	6	1279.2	1225.22	990.3	899.36	901.81	725.3	701.1	753.54	694.09	580.35	641.26	633.55	713.58	723.35	890.86	968.34	1052.63	1002.44	1003.95	920.18	809.58	764.12	648.86	676.31	612.84	625.44	800.46	942.8	906.68	986.8	867.32	683.68	599.84	552.56	562.8	669.92	665.43	696.83	714.43	609.66	641.08	652.72	588.85	793.95	998.47	1087.83	1051.92
T18	S1	6	235.01	460.48	479.09	458.62	445.98	435.73	206.55	297.76	314.32	440.11	439.4	501.45	392.51	406.73	287.43	277.71	231.48	253.77	300.68	358.03	358.78	345.9	332.01	258.96	237.12	312.56	402.38	424.63	464.05	433.22	404.83	362.26	339.11	309.7	320.83	276.9	267.48	259.56	270.01	281.16	310.37	295.14	399.3	425.79	432.23	446.16	493.3
[truncated: 39 more columns]

## Sheet: player load per meter
Opposing team ID	Season ID	Position ID	min1_5	min2_6	min3_7	min4_8	min5_9	min6_10	min7_11	min8_12	min9_13	min10_14	min11_16	min12_16	min13_17	min14_18	min15_19	min16_20	min17_21	min18_22	min19_23	min20_24	min21_25	min22_26	min23_27	min24_28	min25_29	min26_30	min27_31	min28_32	min29_33	min30_34	min31_35	min32_36	min33_37	min34_38	min35_39	min36_40	min37_41	min38_42	min39_43	min40_44	min41_45	min42_46	min43_47	min44_48	min45_49	min46_50	min47_51
T1	S3	2	1.28528	1.14101	1.24988	1.23695	1.21597	1.23421	1.22596	1.14582	1.2099	1.25533	1.14106	1.28478	1.05715	1.174	1.18403	1.12957	0.997847	0.970856	0.908765	0.825447	1.0806	1.13505	1.16925	1.22739	1.32433	1.27976	1.4599	1.50175	1.47186	1.4751	1.28893	1.1222	1.0889	1.03425	0.979378	1.02333	1.14973	1.27878	1.32708	1.36325	1.26015	1.09823	1.17764	1.24422	1.25907	1.30714	1.29782
T1	S3	2	1.43477	1.3586	1.32443	1.32387	1.15845	1.21887	1.13964	1.12762	1.31969	1.46187	1.45997	1.71065	1.67073	1.65044	1.61647	1.61283	1.43697	1.3778	1.26868	1.08576	1.06186	0.996785	1.11475	1.23942	1.47578	1.52815	1.68646	1.61847	1.50998	1.40995	1.46646	1.43741	1.36221	1.36152	1.31026	1.30541	1.38341	1.59845	1.68782	1.84166	1.87294	1.90027	1.91582	1.78131	1.86325	1.68864	1.70845
T2	S3	2	1.44661	1.43437	1.41603	1.35674	1.36265	1.23204	1.12756	1.15564	1.2811	1.29586	1.3432	1.48496	1.58584	1.47199	1.45643	1.52682	1.50682	1.35414	1.31867	1.32479	1.20183	1.0873	1.24942	1.45541	1.57045	1.67893	1.91863	1.99512	1.87957	1.9619	1.95379	1.81102	1.5568	1.55131	1.37357	1.21521	1.14557	1.22804	1.11774	1.0296	1.29954	1.39805	1.74861	1.87847	2.11636	1.99421	1.89813
T2	S3	2	1.52091	1.52387	1.52519	1.47125	1.44605	1.34394	1.14599	1.08015	1.35019	1.33991	1.42472	1.56865	1.58878	1.35528	1.42003	1.47209	1.44719	1.37074	1.36243	1.3278	1.19596	1.10908	1.16311	1.28503	1.34911	1.38595	1.54996	1.58381	1.42706	1.45944	1.50229	1.36905	1.19002	1.23312	1.12301	1.00852	1.00494	1.10032	0.991316	1.05189	1.19459	1.23564	1.46287	1.50729	1.53411	1.59434	1.616
T4	S3	2	1.41852	1.49617	1.42271	1.21844	1.13248	1.21905	1.14763	1.20812	1.37885	1.62391	1.47227	1.5214	1.42926	1.36536	1.15785	1.26178	1.20637	1.2888	1.22405	1.19404	1.29319	1.28504	1.22747	1.32588	1.52372	1.50871	1.46014	1.52871	1.41632	1.4524	1.2931	1.25539	1.12192	1.11113	1.21615	1.4316	1.63232	1.61243	1.78837	2.01369	1.76901	1.61313	1.76044	1.73062	1.55377	1.55743	1.54134
T7	S3	2	7.79094	7.91555	6.79478	7.00566	7.08316	7.05198	6.5683	6.57927	5.8842	6.40406	6.75624	7.67781	9.10147	9.42107	8.86042	7.96709	7.39924	6.97203	7.36268	7.52878	7.63656	7.46659	6.80449	6.80323	6.62378	6.73743	7.65217	8.1605	7.97548	8.19462	7.59916	6.85777	5.75961	5.10874	5.75968	5.83541	6.15644	6.11973	6.62688	6.22726	6.98604	7.15795	7.97464	7.652	8.65106	8.69899	8.51012
T8	S3	2	1.60648	1.53348	1.55342	1.61939	1.53301	1.50495	1.34492	1.33084	1.27241	1.37323	1.49405	1.71008	1.83716	1.85756	1.71134	1.64579	1.59651	1.56887	1.60116	1.65934	1.57024	1.56301	1.46355	1.47339	1.57671	1.59529	1.73918	1.74707	1.75236	1.71936	1.80956	1.61468	1.61461	1.60689	1.4203	1.36239	1.47427	1.44958	1.322	1.32097	1.26508	1.16069	1.31775	1.47355	1.63612	1.60888	1.45884
T8	S3	2	1.53476	1.50652	1.38784	1.50198	1.46879	1.51687	1.45708	1.48171	1.42374	1.38628	1.29413	1.34043	1.26977	1.21797	1.21974	1.37546	1.34913	1.46149	1.68758	1.70586	1.55541	1.5947	1.46192	1.44767	1.54211	1.44909	1.4347	1.43023	1.23079	1.19518	1.32832	1.33772	1.46379	1.56392	1.44289	1.43958	1.42642	1.30478	1.30532	1.38238	1.28326	1.19927	1.53015	1.66965	1.70082	1.72577	1.624
T12	S3	2	7.57042	7.67016	7.74269	7.5571	7.39732	6.98657	6.28791	6.23772	5.95898	7.0243	7.78909	8.82058	8.60965	8.20201	7.49657	7.30334	7.095	6.97402	6.92802	6.92862	6.13428	5.47173	5.1342	5.24937	5.85807	6.32797	7.22462	7.83997	7.93868	7.5299	7.61475	7.49134	6.81705	6.64931	6.48548	6.01086	5.78991	5.84065	6.09982	7.19288	8.30502	8.48432	9.14288	8.83026	8.10129	7.34568	7.30845
T12	S3	2	8.01687	7.54024	7.72762	7.89591	8.17146	7.41713	6.32062	5.88423	6.84459	7.84518	8.67995	9.05781	9.25303	7.57246	6.24513	5.51962	5.54391	5.12633	5.50426	5.74357	5.52575	4.77993	5.02538	5.26603	5.71233	5.77795	6.77884	6.5825	6.9044	6.39869	6.82752	7.12297	6.87448	6.37358	6.3954	6.37806	5.97305	5.99167	5.50583	6.15187	6.16764	5.93408	6.4751	7.55225	6.80169	6.48779	6.93755
T13	S3	2	1.71723	1.62035	1.49647	1.28541	1.47726	1.49961	1.48421	1.67338	1.63537	1.57739	1.51074	1.445	1.2019	1.32638	1.43135	1.46112	1.49065	1.44905	1.35464	1.06707	1.36669	1.37605	1.50519	1.48534	1.49992	1.26329	1.30762	1.37339	1.40549	1.49902	1.56385	1.51804	1.46853	1.46664	1.45706	1.31069	1.46653	1.41418	1.3931	1.34308	1.43219	1.26311	1.22028	1.246	1.49743	1.49505	1.72494
T16	S3	2	1.40403	1.36576	1.31975	1.33613	1.30731	1.1472	1.19279	1.22975	1.32665	1.49194	1.78692	1.75973	1.86521	1.8353	1.77665	1.58492	1.66563	1.64736	1.51705	1.46523	1.45765	1.35871	1.27285	1.406	1.5246	1.63807	1.71748	1.78564	1.81243	1.6711	1.54456	1.4857	1.41894	1.38051	1.54186	1.47259	1.39506	1.45979	1.45107	1.51183	1.66014	1.79263	1.8247	2.00291	1.99572	2.012	2.00473
T16	S3	2	1.45581	1.25734	1.14532	1.25343	1.24507	1.1024	1.21077	1.20939	1.18894	1.26133	1.41946	1.29691	1.43254	1.51777	1.59532	1.50159	1.60803	1.53851	1.32117	1.22967	1.31402	1.18107	1.12906	1.19088	1.31881	1.2802	1.35312	1.3717	1.44127	1.23024	1.18358	1.20031	1.23541	1.18196	1.30358	1.26773	1.13908	1.17263	1.16325	1.15008	1.31019	1.41444	1.41878	1.60148	1.73263	1.75573	1.59375
T17	S3	2	1.76534	1.73149	1.51454	1.27856	1.37382	1.34544	1.32537	1.34143	1.34399	1.23195	1.1623	1.15401	1.26674	1.41012	1.43845	1.51526	1.47158	1.24401	1.12818	1.11891	1.24923	1.26088	1.28457	1.2314	1.16071	1.08239	1.07678	1.50418	1.58592	1.61833	1.5263	1.63187	1.32917	1.26152	1.11848	1.12277	1.12771	1.19885	1.36219	1.42005	1.44162	1.34114	1.40687	1.39017	1.42134	1.52291	1.60684
T17	S3	2	1.40566	1.37007	1.3889	1.32171	1.3825	1.44593	1.40291	1.31243	1.32761	1.34193	1.17253	1.22632	1.18336	1.30473	1.3522	1.36073	1.28899	1.24178	1.16818	1.12968	1.21612	1.26616	1.30424	1.19342	1.04668	0.997288	0.941792	0.947405	1.09188	1.09798	0.955693	0.946815	0.971176	0.892585	0.931027	1.03321	1.08567	1.09843	1.21399	1.25967	1.29011	1.1952	1.16639	1.01188	0.961004	0.96882	1.07164
T2	S2	2	1.94728	1.83951	1.87113	1.84363	1.87108	1.68064	1.65498	1.53397	1.42607	1.44941	1.65884	1.59044	1.79437	1.99676	1.93805	1.85051	1.91952	1.7587	1.713	1.55891	1.52664	1.59565	1.53645	1.39951	1.52255	1.56136	1.45199	1.675	1.87889	1.76134	1.64282	1.81468	1.70706	1.51136	1.6557	1.67608	1.46675	1.49776	1.45513	1.46332	1.5123	1.57525	1.57716	1.79545	1.87132	2.17864	2.10879
T2	S2	2	1.66985	1.68979	1.70562	1.68097	1.53136	1.43575	1.32817	1.24919	1.0499	1.11146	1.28581	1.21477	1.33903	1.4247	1.56109	1.44461	1.53629	1.39625	1.45008	1.29815	1.40557	1.41833	1.52027	1.36085	1.32096	1.30416	1.1904	1.20077	1.35383	1.32965	1.35812	1.58418	1.49935	1.4388	1.42641	1.33944	1.02998	1.05569	0.953149	0.951714	0.906087	1.00625	1.19431	1.40024	1.54927	1.70301	1.64857
T7	S2	2	1.38028	1.26877	1.21547	1.15554	1.0726	1.02206	1.18041	1.31864	1.42118	1.62588	1.66916	1.57432	1.38177	1.35832	1.21503	1.18126	1.01392	1.19935	1.19858	1.12338	1.2318	1.37115	1.37631	1.4337	1.59313	1.52357	1.53341	1.56535	1.63565	1.45697	1.44577	1.41382	1.2592	1.1167	1.15558	1.18302	1.41121	1.54774	1.63645	1.78841	1.74733	1.53757	1.52797	1.58236	1.601	NaN	NaN
T7	S2	2	1.45899	1.16351	1.06223	1.16906	1.01754	0.935186	1.06879	1.20465	1.17455	1.33228	1.41452	1.41777	1.28747	1.30745	1.16962	1.14808	0.951318	0.984336	0.845423	0.855977	0.84717	1.0439	1.08613	1.1814	1.2044	1.19249	1.12954	1.13714	1.16855	1.13632	1.17193	1.1375	1.02463	0.905344	0.964349	0.987403	1.10507	1.13116	1.34157	1.29385	1.37146	1.34354	1.44758	1.31747	1.29867	NaN	NaN
T8	S2	2	1.31278	1.27484	1.24611	1.18585	1.19449	1.14464	1.15594	1.18193	1.32398	1.36913	1.45116	1.48186	1.50584	1.44962	1.41955	1.41052	1.34155	1.16047	1.14213	1.21575	1.217	1.23416	1.38624	1.46852	1.54675	1.53192	1.5453	1.58459	1.51203	1.37951	1.37576	1.28996	1.1404	1.2307	1.1443	1.09763	1.13827	1.32832	1.32441	1.48177	1.55025	1.58813	1.55868	1.55655	1.59851	1.65604	1.65146
T10	S2	2	1.53605	1.47625	1.41093	1.41184	1.43079	1.3159	1.29838	1.36377	1.43569	1.44248	1.54351	1.50036	1.51175	1.34588	1.2343	1.24244	1.26342	1.14358	1.18807	1.27545	1.23816	1.19273	1.23422	1.37872	1.43064	1.49406	1.62364	1.61436	1.54218	1.52221	1.51885	1.55143	1.56209	1.49939	1.38621	1.25725	1.0863	1.19735	1.37899	1.4998	1.56271	1.65339	1.60803	1.53764	1.56139	1.71653	1.73011
T10	S2	2	1.46205	1.31771	1.25549	1.2704	1.42553	1.19824	1.22313	1.10531	1.32634	1.24505	1.32233	1.4001	1.41174	1.07672	1.04948	1.15474	1.1256	1.13431	1.2042	1.17084	1.05315	0.987103	0.997489	1.05376	1.16344	1.24508	1.3787	1.35988	1.29032	1.22495	1.20298	1.13568	1.19164	1.20641	1.31715	1.23309	1.1358	1.19237	1.31641	1.24807	1.33845	1.42009	1.33703	1.40915	1.36289	1.37581	1.38708
T13	S2	2	1.89626	1.97007	1.85083	1.67164	1.77192	1.8463	1.66215	1.71131	1.86504	1.94085	1.88343	2.13377	2.2858	2.29184	2.13434	2.14286	1.88148	1.72137	1.66341	1.62616	1.54677	1.64691	1.61672	1.59555	1.86563	1.84889	2.09405	2.23411	2.41544	2.28315	2.36575	2.23006	2.15888	1.95932	1.9086	1.73134	1.61994	1.74647	1.79502	1.83598	1.8794	1.83174	1.56595	1.73038	1.63176	1.72799	1.95146
T13	S2	2	1.8318	1.70861	1.48709	1.42974	1.56683	1.57041	1.45445	1.49114	1.46859	1.5044	1.48179	1.5666	1.65724	1.71256	1.55492	1.55668	1.45063	1.37119	1.269	1.22648	1.14329	1.1976	1.24878	1.30395	1.53166	1.49972	1.73637	1.72687	1.79897	1.67711	1.81927	1.67131	1.6345	1.53141	1.49879	1.37149	1.2311	1.41935	1.42008	1.59476	1.87786	1.92849	1.78227	1.9594	1.78748	1.5246	1.73423
T14	S2	2	7.64641	6.86212	6.62299	6.34138	5.81857	6.15787	6.48949	6.55245	6.87458	7.51056	8.00118	7.32287	7.6988	7.97553	8.29293	8.18818	8.6872	8.52287	7.85708	7.27674	7.22298	6.60847	6.59008	7.54436	8.09889	7.98759	8.19169	8.14988	7.36183	6.45894	6.49055	6.18214	6.52591	6.59005	6.75378	6.60473	6.42275	6.1477	6.05202	7.49852	8.45322	8.8967	9.13032	9.07084	8.3909	7.09964	8.46782
T14	S2	2	7.47412	6.16213	6.26169	5.76822	5.81075	5.86742	6.25196	6.46485	6.84686	7.5655	7.63574	7.16376	7.60082	7.84442	7.07491	7.00699	7.38887	6.84254	6.5363	6.01095	6.08881	5.76106	5.75076	6.50555	7.24345	7.90295	8.23067	8.48546	7.82362	7.01626	6.97379	6.53685	6.9393	6.94753	7.20859	6.96416	6.72381	6.29058	6.39557	7.2831	7.25154	7.9351	7.77541	7.48517	6.83064	7.07573	8.78463
T15	S2	2	1.38753	1.38588	1.4545	1.33679	1.28698	1.0961	1.2355	1.12244	1.11981	1.26896	1.46956	1.33014	1.38413	1.37189	1.19405	1.16777	1.12676	1.08372	1.06025	1.20841	1.30704	1.47158	1.50601	1.77834	1.7271	1.74102	1.75852	1.85149	1.63953	1.71953	1.53938	1.40215	1.46209	1.38491	1.2091	1.12717	1.22644	1.12693	1.22935	1.41155	1.48094	1.66036	1.68757	1.61176	1.54315	1.58024	1.36885
T15	S2	2	1.39905	1.49433	1.66233	1.7059	1.68515	1.58951	1.6004	1.48846	1.4057	1.48607	1.44354	1.34744	1.34228	1.34257	1.20588	1.42661	1.46664	1.51087	1.53988	1.64357	1.57427	1.57414	1.58424	1.62718	1.58966	1.504	1.51684	1.48352	1.39486	1.4831	1.47198	1.47179	1.50906	1.5136	1.47421	1.46517	1.411	1.29635	1.34322	1.34272	1.13693	1.27496	1.3729	1.49847	1.65904	1.81625	1.88394
T16	S2	2	1.66538	1.62896	1.61973	1.83792	1.86237	2.00474	2.05519	2.12025	1.9791	1.94083	1.88012	1.74562	1.45328	1.45737	1.55686	1.49166	1.49535	1.58227	1.7092	1.59624	1.68366	1.74286	1.73318	1.57259	1.60704	1.57132	1.61892	1.58905	1.61689	1.56969	1.44242	1.26809	1.23728	1.21672	1.35871	1.5191	1.68344	1.69343	1.66076	1.64847	1.43135	1.38745	1.36356	1.5123	1.51513	1.69234	1.64277
T16	S2	2	1.5311	1.57337	1.46115	1.29406	1.14264	1.14988	1.12841	1.25666	1.41182	1.73239	1.75229	1.7087	1.53436	1.45152	1.48839	1.60689	1.52628	1.54136	1.55244	1.34204	1.24716	1.19303	1.1884	1.09207	1.20548	1.22407	1.45123	1.52735	1.57126	1.47435	1.51221	1.30776	1.26038	1.25487	1.25183	1.17401	1.20183	1.0437	0.940608	1.06131	1.04826	1.14341	1.35317	1.352	1.34355	1.52955	1.47029
T3	S1	2	1.6899	1.72048	1.62187	1.4108	1.44572	1.53397	1.40507	1.54665	1.58636	1.33625	1.25421	1.23842	1.2661	1.33808	1.4494	1.4488	1.66534	1.70791	1.79065	1.65278	1.69963	1.61966	1.52271	1.39854	1.46885	1.60667	1.51596	1.49049	1.46447	1.53909	1.66175	1.67287	1.68147	1.78582	1.70241	1.39963	1.45932	1.5414	1.3778	1.37694	1.47603	1.31155	1.34365	1.43212	1.34933	1.44872	1.53574
T4	S1	2	2.22776	2.0041	1.96989	1.8127	1.67556	1.55868	1.56466	1.50974	1.56737	1.5858	1.93018	1.84273	1.95776	1.94526	1.94835	1.53817	1.53363	1.48664	1.57784	1.50518	1.57332	1.57429	1.62426	1.56472	1.74366	1.94693	2.16167	2.25463	2.16324	1.94301	1.93358	1.80317	1.80371	1.90189	1.92218	1.76392	1.72101	1.62858	1.43761	1.6682	1.77645	1.87473	1.98843	2.17218	2.01421	1.87827	1.75042
T5	S1	2	1.49708	1.56121	1.54622	1.52441	1.54397	1.48852	1.34451	1.35772	1.41573	1.54968	1.53682	1.62992	1.576	1.42905	1.21244	1.39483	1.33846	1.48076	1.51552	1.3427	1.27557	1.26407	1.18023	1.32383	1.43561	1.39964	1.47635	1.48589	1.37227	1.38009	1.44845	1.34913	1.52592	1.54105	1.4793	1.41722	1.39862	1.31607	1.34983	1.41515	1.49389	1.60094	1.65153	1.67691	1.83753	1.85343	1.82198
T7	S1	2	1.95961	1.70539	1.72412	1.65444	1.86976	1.82954	1.83894	1.64704	1.83232	1.65283	1.8349	1.88273	1.85658	1.79573	1.77414	1.54757	1.46146	1.62897	1.55935	1.48711	1.53112	1.4918	1.37907	1.30798	1.41103	1.58023	1.65721	1.76744	1.95468	1.92908	1.73589	1.79049	1.66301	1.47101	1.45743	1.38502	1.25195	1.33071	1.40198	1.53395	1.63755	1.79281	1.80518	1.80339	1.9396	2.11547	2.09659
T7	S1	2	1.77974	1.67445	1.58632	1.50765	1.62867	1.71988	1.6569	1.75051	2.05151	2.04745	2.16201	2.22559	2.11505	1.88313	1.7358	1.52917	1.4049	1.54764	1.55108	1.62361	1.69732	1.66765	1.67412	1.73907	1.73741	1.85633	1.89042	1.79938	1.77316	1.72779	1.59204	1.55984	1.54557	1.41347	1.5071	1.36264	1.29572	1.40361	1.37675	1.33587	1.50145	1.70057	1.65669	1.8788	1.94914	1.96192	1.89684
T8	S1	2	1.40032	1.45535	1.40295	1.37218	1.33831	1.28673	1.22076	1.18361	1.28545	1.40022	1.58578	1.64928	1.89819	1.77832	1.74769	1.69654	1.72374	1.54077	1.52233	1.45352	1.39636	1.29918	1.25722	1.1843	1.27452	1.47896	1.62138	1.64295	1.69598	1.69917	1.72881	1.63447	1.65492	1.78395	1.83813	1.64036	1.61662	1.63498	1.43164	1.32679	1.45449	1.43907	1.52911	1.63843	1.67091	1.56902	1.79826
T9	S1	2	1.73495	1.46765	1.42788	1.49356	1.58315	1.58804	1.47911	1.3288	1.27098	1.32787	1.43716	1.63283	1.8367	1.89793	1.89873	1.93111	1.80704	1.66979	1.53087	1.44944	1.36762	1.50647	1.45158	1.3348	1.49123	1.63553	1.53304	1.63535	1.76008	1.73861	1.55756	1.71625	1.70209	1.72927	1.61771	1.58687	1.48405	1.39409	1.26861	1.28614	1.3217	1.38028	1.49213	1.60331	1.96133	2.00141	1.93404
T9	S1	2	1.70386	1.27397	1.26919	1.41154	1.4823	1.48899	1.55952	1.56102	1.43925	1.45307	1.4919	1.50324	1.52454	1.70108	1.74444	1.75372	1.66362	1.69879	1.56239	1.64171	1.61441	1.65268	1.46516	1.39638	1.21395	1.18286	1.08786	1.31878	1.42109	1.49549	1.45091	1.64833	1.5611	1.71367	1.66664	1.79265	1.63751	1.55086	1.2795	1.23209	1.33334	1.59484	1.59383	1.61008	1.75643	1.75422	1.64146
T11	S1	2	1.52077	1.37851	1.1636	1.07154	1.04512	0.981123	1.04157	1.01552	1.08116	1.13482	1.14091	1.17089	1.27283	1.40637	1.39264	1.44216	1.39724	1.48079	1.30847	1.33413	1.32439	1.40057	1.20262	1.16394	1.09415	0.994868	1.17673	1.22378	1.23585	1.32937	1.44083	1.18668	1.16681	1.17044	1.13625	1.08362	1.07282	1.052	1.04056	1.05448	0.942311	0.997775	1.02372	1.16956	1.3007	1.44596	1.52015
T11	S1	2	1.80064	1.62453	1.4297	1.29804	1.26357	1.33378	1.39254	1.37834	1.536	1.61188	1.5814	1.73299	1.90138	1.89361	1.91984	2.02137	1.93578	2.04313	1.94691	1.80005	1.69041	1.62152	1.45016	1.42686	1.54612	1.61926	1.68539	1.8614	1.85946	1.93292	1.89102	1.85613	1.68761	1.71126	1.55944	1.42872	1.41691	1.39836	1.32688	1.36268	1.40708	1.53432	1.58712	1.89751	2.03747	2.17287	2.11354
T12	S1	2	1.80603	1.60045	1.61422	1.53057	1.46558	1.51508	1.44816	1.45208	1.63378	1.76289	1.86497	2.11854	2.17894	1.98935	2.3361	2.21456	2.04589	1.99031	1.97916	1.45354	1.44411	1.28808	1.22537	1.38968	1.52347	1.7819	1.82606	1.85181	1.81729	1.8537	1.78181	1.74099	1.77481	1.60085	1.52374	1.30631	1.23336	1.23882	1.56159	1.65223	1.81621	1.88813	2.06497	1.84305	1.9783	1.84631	1.80478
T14	S1	2	1.64604	1.65606	1.52655	1.53366	1.5911	1.57397	1.58349	1.47189	1.53569	1.60909	1.63459	1.57912	1.58951	1.44968	1.32335	1.42826	1.3951	1.53787	1.52072	1.57815	1.33555	1.43104	1.30014	1.6056	1.76536	1.93535	1.92046	2.02825	1.76651	1.83014	1.64079	1.7631	1.7123	1.71406	1.57148	1.61577	1.73784	1.75845	1.8485	2.00598	2.08716	1.74153	1.69072	1.87926	1.81353	1.78682	2.04482
T14	S1	2	1.50167	1.51534	1.4113	1.42173	1.48146	1.48943	1.48924	1.41278	1.43673	1.52227	1.59638	1.62382	1.72056	1.62031	1.57619	1.58389	1.50464	1.63873	1.64856	1.65937	1.44118	1.43517	1.26064	1.31729	1.37957	1.47284	1.54218	1.58631	1.43958	1.32489	1.27287	1.2468	1.22595	1.29463	1.38588	1.35288	1.46341	1.45389	1.47682	1.54331	1.66468	1.38845	1.31054	1.44868	1.49381	1.51248	1.9004
T15	S1	2	0.747214	0.779173	0.692135	0.481102	0.323337	0.352584	0.335699	0.430793	0.61036	0.731674	0.790057	0.755041	0.903697	0.850156	0.732747	0.769692	0.797428	0.616159	0.581556	0.676625	0.634186	0.665671	0.692941	0.718213	0.600802	0.507171	0.559648	0.503836	0.423027	0.598401	0.714061	0.608857	0.626065	0.657923	0.451703	0.369317	0.428438	0.396212	0.513715	0.569197	0.603524	0.506687	0.554891	0.429728	0.471953	0.445375	0.493845
T15	S1	2	1.45703	1.45858	1.43481	1.3553	1.31016	1.23946	1.19801	1.1859	1.12284	1.16198	1.36028	1.44334	1.42369	1.39541	1.46019	1.37328	1.28126	1.20215	1.25454	1.21535	1.11954	1.12076	1.23881	1.17506	1.2259	1.34184	1.47029	1.44261	1.53933	1.57557	1.50652	1.35716	1.48627	1.33739	1.26415	1.25878	1.26074	1.14401	1.27395	1.19847	1.20596	1.28919	1.30267	1.33068	1.40717	1.4389	1.49359
T16	S1	2	1.58031	1.53575	1.29393	1.34479	1.333	1.35001	1.30261	1.28612	1.22015	1.10468	1.1206	1.00348	1.19707	1.24453	1.28068	1.40958	1.36995	1.23265	1.29138	1.23974	1.14566	1.18869	1.07505	1.09397	1.11276	1.22693	1.17207	1.32658	1.38621	1.50237	1.44381	1.38679	1.33905	1.11539	1.05252	1.0795	1.30407	1.29879	1.32213	1.3293	1.37867	1.32036	1.32283	1.47184	1.50711	1.55638	1.53084
T18	S1	2	1.6211	1.48751	1.42938	1.31257	1.49003	1.54338	1.7792	1.51451	1.94121	1.66418	1.4532	1.37149	1.60624	1.49347	1.6808	1.68913	1.79669	1.80292	1.60564	1.34954	1.54339	1.42128	1.31622	1.47432	1.61343	1.54886	1.62294	1.82837	1.70127	1.68084	1.41242	1.24852	0.995	0.858344	0.818675	0.94482	1.27095	1.34806	1.29714	1.61321	1.72417	1.44829	1.37294	1.72761	1.45545	1.56796	1.65227
T1	S3	3	1.1891	1.05624	0.981495	1.01785	0.927091	0.940467	1.00063	0.972537	0.982482	1.01931	0.995963	1.05732	1.16851	1.29619	1.29452	1.32908	1.40352	1.39096	1.36639	1.45385	1.46776	1.39583	1.31929	1.30232	1.15817	1.0838	1.28903	1.33472	1.42496	1.47045	1.4843	1.43947	1.49613	1.43686	1.42704	1.47246	1.49044	1.36502	1.23833	1.31871	1.34361	1.14614	1.23452	1.23077	1.1183	1.0192	1.08068
T2	S3	3	1.5119	1.34894	1.28154	1.23316	1.2501	1.23427	1.31147	1.34525	1.43125	1.4829	1.43041	1.4218	1.45417	1.49467	1.41507	1.397	1.3371	1.22835	1.22689	1.40609	1.41019	1.44307	1.50677	1.52428	1.39568	1.44947	1.56885	1.6078	1.48578	1.51839	1.48586	1.43932	1.38284	1.35365	1.40491	1.45518	1.41558	1.35073	1.42178	1.27329	1.13748	1.09154	1.26178	1.29502	1.33347	1.50749	1.4878
T2	S3	3	1.32082	1.23967	1.23403	1.17604	1.14506	1.05818	0.992425	1.05011	1.12722	1.18935	1.19146	1.24892	1.19173	1.12694	1.09163	1.19372	1.12407	1.01548	0.989932	1.0737	0.956874	0.983337	1.19604	1.19966	1.14829	1.26055	1.27703	1.18301	1.21725	1.25964	1.19769	1.2179	1.14778	1.14309	1.06816	1.288	1.39896	1.37528	1.40823	1.49863	1.30073	1.23085	1.56572	1.54801	1.54712	1.62509	1.54391
T4	S3	3	1.11949	1.13452	1.13423	1.11423	1.30288	1.39727	1.36759	1.38794	1.3354	1.20867	1.26617	1.34258	1.23009	1.26409	1.13973	1.01477	1.00928	1.02688	1.17645	1.26179	1.30477	1.27186	1.26185	0.989039	0.87852	0.951203	0.93636	1.07401	1.26169	1.40126	1.35088	1.36298	1.28072	1.13148	1.1489	1.16279	1.27638	1.24283	1.21759	1.04922	1.05201	1.04985	1.25752	1.36023	1.47633	1.56881	1.5042
T6	S3	3	1.41653	1.45144	1.3251	1.29813	1.23804	1.02458	0.791211	1.02592	1.11509	1.12213	1.16371	1.32227	1.25857	1.19073	1.20117	1.2228	1.14281	1.10948	1.15646	1.2209	1.13089	1.11425	1.21369	1.20234	1.34252	1.46053	1.48948	1.42431	1.31691	1.04729	0.949646	0.940346	0.97543	1.10399	1.08726	1.004	0.984206	1.08287	1.07599	1.13234	1.28011	1.27667	1.21062	1.20843	1.40505	1.45342	1.40104
T6	S3	3	1.81995	1.85395	1.66757	1.64586	1.61634	1.49976	1.30416	1.34427	1.30952	1.19196	1.11112	1.11091	1.07196	1.0303	1.02374	1.09963	1.31684	1.53324	1.53525	1.60811	1.61982	1.50467	1.39736	1.45058	1.53043	1.54415	1.5323	1.48659	1.39844	1.22704	1.14553	1.1628	1.11829	1.19341	1.28847	1.19018	0.930718	1.04332	1.03591	0.873889	1.04635	1.13387	1.16158	1.1467	1.60596	1.79477	1.7309
T7	S3	3	7.5323	8.4264	8.17706	8.25325	7.69506	7.14507	6.46787	6.37299	5.63666	6.16779	6.24257	6.07017	5.9246	5.65097	5.28665	5.13714	5.01222	5.68577	5.97273	6.66667	6.81712	7.33216	7.07517	6.87772	6.2829	5.78973	5.47253	5.19154	5.26513	4.8944	5.31253	5.30895	5.5784	5.59289	5.74567	6.24609	6.92276	7.00809	7.44076	7.56019	7.42086	6.79483	6.50223	6.2437	6.16078	6.46545	6.91663
T8	S3	3	1.4221	1.29271	1.26627	1.35618	1.31032	1.29431	1.32199	1.24705	1.1846	1.24118	1.27932	1.40731	1.4568	1.45601	1.35188	1.33668	1.2458	1.32684	1.4281	1.44904	1.34293	1.29594	1.18601	1.16637	1.17071	1.12163	1.30529	1.34912	1.2461	1.28849	1.41939	1.25715	1.27118	1.36918	1.34049	1.38053	1.45982	1.46027	1.45005	1.45661	1.38186	1.41516	1.4907	1.60659	1.63198	1.54444	1.43095
T9	S3	3	1.31278	1.34427	1.26478	1.24783	1.27168	1.32988	1.26322	1.27693	1.3019	1.31351	1.19843	1.2464	1.17634	1.11224	1.05085	1.01089	0.928483	0.969282	0.936621	0.853866	0.877975	0.790399	0.847088	1.07577	1.18411	1.3234	1.32138	1.28792	1.17129	1.14798	0.982054	0.88444	0.940694	0.891809	0.92417	1.09169	1.20101	1.21137	1.37673	1.37832	1.33577	1.28187	1.2734	1.27006	1.22224	1.23393	1.24947
T9	S3	3	1.77558	1.7215	1.64909	1.57071	1.42838	1.37313	1.24137	1.22414	1.19844	1.16788	1.19282	1.15385	1.07636	1.09726	1.14013	1.18978	1.44941	1.58833	1.59425	1.55642	1.46202	1.31873	1.25844	1.10717	1.07128	1.10089	1.02398	0.981886	1.19785	1.26494	1.22933	1.36656	1.4328	1.42238	1.40433	1.47541	1.45778	1.39488	1.34871	1.29184	1.23001	1.22173	1.25223	1.3389	1.54185	1.79309	1.69213
T12	S3	3	6.64076	6.31321	6.21657	5.91303	6.09654	5.562	5.09182	5.12602	5.19918	5.51107	6.33386	6.24296	6.36149	5.99263	5.552	4.75431	4.87168	4.70949	4.7369	4.5864	4.31027	4.26272	3.98961	4.31826	4.02783	4.09363	4.6708	5.28106	5.11131	5.59484	5.86432	6.0198	5.55582	5.92444	5.59848	5.66239	5.42562	5.68442	4.99684	5.16042	4.89687	4.60839	5.26318	6.13456	6.4929	6.70522	6.47583
T13	S3	3	1.52868	1.57253	1.57327	1.45306	1.46195	1.36138	1.32987	1.35165	1.23377	1.14191	1.27849	1.29883	1.26096	1.46297	1.51841	1.4491	1.41072	1.46667	1.4229	1.50914	1.72929	1.76013	1.80339	1.78006	1.74961	1.60719	1.53748	1.53254	1.38417	1.29386	1.33574	1.3509	1.24587	1.33244	1.42953	1.43787	1.56181	1.65404	1.70761	1.64105	1.55782	1.45942	1.52868	1.51596	1.62834	1.81143	1.98832
T13	S3	3	1.37239	1.30924	1.25537	1.1146	1.07259	1.11378	1.08527	1.20662	1.29739	1.44116	1.41158	1.38097	1.31694	1.31356	1.22843	1.14076	1.2221	1.1571	1.09314	1.19512	1.4211	1.33828	1.58712	1.56696	1.50042	1.47674	1.50363	1.39208	1.43717	1.39419	1.21482	1.23615	1.09202	1.0033	0.998705	1.00784	1.16178	1.15242	1.16518	1.24544	1.41102	1.24328	1.35828	1.46468	1.49313	1.29719	1.29612
T16	S3	3	1.47137	1.3368	1.09685	1.14214	1.29645	1.16122	1.41364	1.57818	1.63356	1.55744	1.68946	1.61272	1.51697	1.46281	1.5188	1.3191	1.28582	1.23353	1.24741	1.1041	1.13709	0.898627	0.87538	0.833169	0.848224	0.88286	1.01224	0.972955	1.01701	1.02316	0.999737	1.0979	1.14	1.16942	1.34551	1.32337	1.17385	1.31167	1.18529	0.927623	0.952482	0.921778	0.715179	0.929392	1.01748	1.39406	1.52405
T17	S3	3	1.33136	1.29132	1.21118	1.143	1.15977	1.10064	0.985246	1.15842	1.16458	1.16725	1.13616	1.17598	0.996606	1.09864	1.12649	1.10122	1.22366	1.29431	1.20628	1.27784	1.31716	1.22435	1.30483	1.32395	1.13991	1.22511	1.48621	1.47537	1.48668	1.42558	1.33414	1.07016	0.947385	1.05013	1.23487	1.28425	1.51489	1.64595	1.60511	1.60665	1.70589	1.5054	1.43741	1.29241	1.20687	1.07773	1.14648
T2	S2	3	1.34109	1.2102	1.17573	0.940829	0.887257	0.854738	0.867855	0.846865	0.864422	0.911255	1.02377	1.11221	1.17079	1.23339	1.19626	1.20782	1.06094	1.11451	1.21902	1.1319	1.06495	1.14173	1.01533	0.794094	0.887828	0.905153	0.904252	0.946687	1.07886	1.08044	1.09838	1.11821	1.09583	0.982646	0.997571	0.936066	0.900991	0.850588	0.839691	0.7812	0.78467	0.743779	0.882902	0.985088	1.09614	1.31305	1.3308
T2	S2	3	1.24837	1.24632	1.17364	1.27497	1.13203	1.03046	1.00555	0.956519	0.715649	0.768267	1.13701	1.18229	1.25434	1.30316	1.37069	1.125	1.20031	1.0977	1.09823	1.0223	1.05339	0.896762	0.916124	0.88419	0.963883	0.886285	0.929119	1.0054	1.078	1.06346	1.13921	1.09727	1.13486	1.10119	0.966873	0.950947	0.996784	0.939285	0.909985	0.975169	0.931022	0.892533	1.02274	1.33629	1.33279	1.51329	1.40898
T6	S2	3	1.18599	1.20691	1.24169	1.20733	1.16554	1.16547	1.01692	0.981676	1.02127	1.02224	1.05533	1.08744	1.00824	1.03649	1.02984	1.04722	1.02002	1.01253	0.981445	0.896965	0.799064	0.78635	0.8831	0.846919	1.04115	1.1622	1.21865	1.17725	1.2642	1.15943	1.1708	1.14967	1.12326	1.0034	1.04324	0.801245	0.779934	0.787517	0.850865	0.911811	0.999963	1.16071	1.12379	1.11655	1.15257	1.14826	1.14279
T6	S2	3	1.24807	1.18957	1.10062	1.0446	0.944495	0.96192	0.88915	0.803677	0.861573	1.06789	1.14339	1.4435	1.5852	1.50949	1.28773	1.2119	0.951159	0.825195	0.722031	0.751304	0.788211	0.753953	0.792806	0.865545	0.989489	1.03251	1.04428	1.10901	1.21342	1.25728	1.28992	1.33355	1.24182	1.32573	1.19714	1.09531	1.07275	1.0455	0.803656	1.10042	1.26669	1.44689	1.5035	1.60664	1.51806	1.58254	1.62964
T7	S2	3	0.932532	0.890251	0.826048	0.731535	0.654464	0.661088	0.825376	1.05224	1.1229	1.15561	1.13085	1.06887	0.831563	0.802718	0.845545	0.887552	0.760277	0.799802	0.813487	0.690066	0.649294	0.731846	0.795039	0.845237	0.927824	0.945065	0.939337	0.935832	0.881136	0.815853	0.805836	0.825101	0.745864	0.697184	0.705546	0.73122	0.796777	0.840042	0.87819	0.936392	0.933532	0.824679	0.824561	0.991345	1.09778	NaN	NaN
T7	S2	3	1.02944	0.938933	1.11858	1.15398	1.06752	1.01651	0.994435	0.78218	0.935934	1.06164	1.08426	1.10337	1.15882	1.03554	0.951239	0.902067	0.877116	0.740404	0.726414	0.711744	0.853512	0.941232	1.03317	0.986433	1.05823	0.967742	0.871171	0.781076	0.804169	0.808565	0.784326	0.813805	0.919363	0.850776	0.72552	0.808283	0.844148	0.724719	1.02484	1.04868	1.09358	1.08356	1.15578	0.943223	0.993078	NaN	NaN
T8	S2	3	1.29167	1.19538	1.14128	1.06437	1.0496	1.01755	1.16691	1.15964	1.25417	1.37508	1.40491	1.26047	1.23765	1.238	1.10419	1.02956	1.0633	1.02378	0.894168	0.967485	0.926219	0.863344	0.872513	0.913675	0.982298	1.10509	1.22219	1.23185	1.1965	1.071	0.957161	0.83282	0.875239	0.970154	0.978927	0.998501	1.02819	1.08863	1.05009	1.16469	1.22853	1.27686	1.24404	1.50662	1.59914	1.61225	1.68973
T8	S2	3	1.07403	0.974236	0.871802	0.805719	0.863071	0.843368	0.766941	0.826189	0.887748	0.928094	1.09327	1.16228	1.31716	1.30235	1.23846	1.12619	1.38188	1.09078	1.15848	1.17616	1.15918	0.916998	0.95759	0.973487	1.05034	1.2249	1.24167	1.20361	1.23948	1.14552	1.02552	0.958856	0.983938	0.983279	1.02268	0.941511	1.11322	1.16823	1.20973	1.28177	1.25597	1.2108	1.30098	1.25675	1.2927	1.4317	1.40561
T9	S2	3	1.07826	0.925013	0.951704	0.830258	0.858607	0.898358	0.870003	0.832872	0.893797	1.08299	1.08074	1.19081	1.28849	1.2837	1.11574	1.02296	1.02003	0.947724	0.902041	0.878982	0.971858	0.849819	0.886495	0.891056	0.975892	1.02065	1.10501	1.13116	1.15574	1.11873	1.02825	1.00147	1.04267	1.05619	1.04383	1.03558	0.974916	0.885942	0.824774	0.897354	0.970033	0.996864	1.12716	1.26429	1.3916	1.42441	1.35386
T9	S2	3	1.316	1.23963	1.19822	1.16146	1.06075	1.02716	1.0427	1.00135	0.973239	1.03169	1.11764	1.18947	1.23559	1.30246	1.2716	1.17237	1.07184	1.02593	0.977089	0.896142	0.912695	0.953368	0.948714	0.942932	1.0428	1.09545	1.06524	1.05163	1.05996	0.996775	0.918995	0.975423	1.05057	1.11514	1.121	1.14691	1.13584	1.15579	1.05347	1.06596	0.999534	1.0492	1.08996	1.34637	1.4182	1.47045	1.37291
T10	S2	3	1.14906	1.11597	1.0937	1.1799	1.2568	1.14775	1.12267	1.18117	1.01114	0.944188	0.9396	0.878155	0.82884	0.840939	0.7984	0.918194	0.976988	0.987307	1.08228	1.14253	1.11234	1.06833	1.05557	1.00596	0.950393	0.907818	0.954014	0.931274	0.834995	0.888368	1.00574	1.10455	1.17288	1.28257	1.27278	1.07803	0.998421	0.983173	0.963937	0.981489	0.946864	0.880678	0.918425	1.01323	1.11196	1.37772	1.31844
T10	S2	3	0.763136	0.831326	0.74531	0.730786	0.812403	0.893226	0.772185	0.791157	0.882478	0.878834	0.86613	0.953009	0.973269	0.919424	0.848338	0.903043	0.855591	0.879201	0.826147	0.813628	0.748814	0.729419	0.816012	0.877988	0.958592	1.1105	1.14757	1.08203	1.03334	0.997565	0.859111	0.852742	0.828048	0.814399	0.888713	0.835523	0.805922	0.805954	0.861983	0.779724	0.896603	0.993284	0.903818	0.946499	0.983764	1.02504	0.992848
T13	S2	3	1.21242	1.22718	1.13586	1.15976	1.03214	1.0607	0.974588	0.961105	1.04113	1.08988	1.05497	1.05004	1.14822	1.1201	1.11303	1.17489	1.13902	1.00107	0.897707	0.875353	0.798469	0.88998	0.839675	0.856034	0.95125	0.978136	1.08168	1.11502	1.11792	1.09372	1.09286	0.963191	0.966732	0.975586	0.93958	0.895903	0.978347	1.01848	1.03249	1.05203	1.24202	1.17614	1.1125	1.40521	1.4057	1.22252	1.31394
T13	S2	3	1.279	1.19004	1.01009	0.871796	0.943621	0.978231	0.94528	0.985564	1.03137	1.07777	1.05382	1.08515	1.12992	1.20434	1.15037	1.23841	1.17817	1.09593	0.98053	0.920524	0.739009	0.801763	0.952546	0.907494	1.06138	1.04816	1.13575	1.12714	1.15729	1.0982	1.21277	1.22661	1.13015	1.11458	1.08028	1.06854	0.920522	1.05961	1.12804	1.13482	1.03172	1.02613	0.812583	1.09543	1.28104	1.32884	1.46954
T14	S2	3	5.41533	5.48916	5.57657	5.29956	5.27605	5.57598	4.74174	4.89943	4.99493	4.95118	5.05291	4.98193	6.16383	6.16011	6.03617	5.79596	5.78824	4.48669	4.80597	4.68588	4.38294	4.11418	4.0935	4.06919	4.47024	4.91601	5.05706	5.57283	5.07773	4.95771	4.9062	5.05296	4.55071	4.52441	4.75863	4.46555	4.41439	5.30478	5.17765	5.24773	5.40733	5.55684	4.59717	4.82127	5.76383	5.5003	6.18735
T14	S2	3	5.19372	4.81883	4.14267	4.18128	4.42674	4.13094	4.1865	4.46879	4.126	4.07911	4.03078	3.71757	3.92642	5.03382	6.27901	6.25532	6.31843	6.07481	5.26242	3.72787	3.97087	3.23226	4.0397	5.71246	6.69171	7.4621	7.5549	6.70628	5.14508	3.78618	3.11457	3.63715	4.10853	4.46172	4.57724	4.92389	4.60093	4.84706	4.72286	5.23891	5.90414	6.10895	5.94231	6.13387	6.41328	5.12366	5.98491
T15	S2	3	1.20771	1.19068	1.30103	1.06912	0.989171	0.950172	0.987639	0.831102	0.795434	0.812943	0.786233	0.790773	0.959838	0.948472	0.98578	1.00706	1.01177	0.849252	0.901355	0.87998	0.935416	0.892465	0.887174	0.87006	0.811018	0.658674	0.680582	0.8323	0.82698	0.986162	1.01699	1.02856	0.904281	0.92864	0.769199	0.768407	1.03104	1.01413	0.957664	0.940915	0.883179	0.796933	0.818527	0.869332	0.951795	1.08292	0.953187
T15	S2	3	1.05938	1.01499	0.980501	0.941343	0.888422	0.858871	0.768445	0.759797	0.824892	0.945753	1.10185	1.11046	1.02479	0.958332	0.853104	0.754874	0.755515	0.783342	0.736127	0.7166	0.721626	0.817505	0.811954	0.90931	0.989927	1.13927	1.15859	1.25126	1.14821	1.15836	1.01677	0.916184	0.775146	0.75772	0.6391	0.611738	0.611289	0.64412	0.758808	0.797987	0.766248	0.902317	1.01962	1.14954	1.3428	1.44384	1.50995
T16	S2	3	1.45646	1.40637	1.49221	1.51413	1.42502	1.47569	1.43102	1.45209	1.3169	1.47191	1.38281	1.37289	1.23555	1.27515	1.25584	1.36863	1.31833	1.31582	1.28768	1.1534	1.06095	1.00539	0.977503	0.994883	0.973435	1.0845	1.13996	1.26031	1.25546	1.34265	1.19727	1.16242	1.05839	1.0583	1.07182	1.0645	1.07195	1.01685	0.919036	0.886569	0.807628	0.962894	1.06427	1.38478	1.54787	1.59773	1.54943
T3	S1	3	1.14091	1.13537	1.13334	1.13092	1.15559	1.1892	1.16289	1.13068	1.06841	0.974831	0.908892	1.00998	0.966533	0.959095	1.01686	0.991638	0.94075	1.07175	1.08632	1.07688	1.03792	1.01761	0.898127	0.847893	0.842657	0.8659	0.87851	1.28394	1.19635	1.14749	1.15674	1.11016	0.792973	0.894111	0.841729	0.790195	0.941044	1.00268	0.887283	0.927795	0.911232	0.814553	0.920088	0.989271	0.991297	1.22793	1.30843
T3	S1	3	1.4242	1.37315	1.33918	1.20808	1.02791	1.06849	0.960884	1.06958	1.02649	0.95831	1.02353	1.07441	0.991698	1.11945	1.44842	1.35492	1.37467	1.45397	1.37569	1.06064	1.12381	1.07353	1.02616	0.964253	0.992313	1.0576	1.27565	1.21828	1.22372	1.33171	1.30639	1.18545	1.2559	1.3042	1.11782	1.03709	1.14088	1.09653	0.982613	0.965938	0.973333	0.79567	0.801467	0.916797	0.900494	0.999831	1.10935
T4	S1	3	1.62082	1.57036	1.37677	1.14626	1.09323	0.968079	0.93658	1.02052	1.04258	1.12769	1.16798	1.15009	1.24996	1.28935	1.13658	1.00599	1.08857	0.994505	1.03526	1.03304	1.08959	1.03657	1.04149	1.04689	1.11396	1.15488	1.21861	1.29177	1.32795	1.37106	1.38058	1.46253	1.46384	1.47089	1.37692	1.38218	1.25009	1.10114	0.98511	1.13735	1.23484	1.26018	1.4987	1.7723	1.7391	1.67124	1.6539
T4	S1	3	1.3576	1.15138	1.14042	1.14784	1.00924	1.1461	1.10809	1.05528	1.03007	1.23717	1.22882	1.3115	1.33831	1.37405	1.152	1.15846	1.08869	1.14959	1.13025	1.11908	1.00438	1.01442	1.17028	1.10664	1.10877	1.099	1.0799	1.01093	1.04798	0.966127	0.984051	1.08216	1.01065	1.25878	1.22769	1.12515	1.03421	1.00113	0.858451	1.0237	1.23913	1.31942	1.51116	1.37272	1.45001	1.31197	1.34244
T5	S1	3	1.17279	1.10075	1.09266	0.971752	0.865401	0.84711	0.821743	0.891682	1.14457	1.27077	1.25481	1.22912	1.18681	0.978803	0.936776	0.970659	1.07457	1.09211	1.11318	1.02021	1.04713	0.996167	0.959668	1.04277	1.0828	1.03274	1.06217	1.18233	1.16612	1.21071	1.23547	1.20602	1.14268	1.02252	0.958147	0.944626	0.863755	0.927559	1.06113	1.10102	1.15407	1.37299	1.31937	1.32826	1.34164	1.40262	1.34098
T5	S1	3	1.36707	1.31618	1.08503	1.26503	1.22882	1.11756	1.08677	1.07958	1.00036	1.08999	1.10245	1.14609	1.11772	0.997585	0.875996	0.985019	0.885246	0.979659	0.980224	0.94654	0.899087	0.877244	0.805022	0.874323	0.892374	0.946467	1.05336	1.13601	1.07231	1.01833	1.04972	0.970709	0.955108	0.929232	0.940132	0.856699	0.829704	1.00535	1.1368	1.27765	1.29006	1.31975	1.32485	1.33295	1.40149	1.43295	1.4614
T7	S1	3	1.65494	1.36551	1.33437	1.2918	1.46326	1.32284	1.22584	1.18309	1.17999	1.14137	1.11968	1.28382	1.43786	1.32329	1.35392	1.29307	1.19677	1.20504	1.18039	1.0903	1.08303	1.02993	1.02587	1.04311	1.0896	1.15252	1.22468	1.18348	1.14175	1.20804	1.19624	1.1917	1.09753	1.27309	1.07797	0.988672	0.881915	1.10155	1.01761	1.10217	1.15692	1.27967	1.03121	1.1127	1.254	1.35787	1.43174
T7	S1	3	1.12196	1.12899	1.06558	1.07152	1.11833	1.1929	1.11464	1.17715	1.37289	1.34161	1.36636	1.4668	1.47385	1.40157	1.47034	1.34442	1.27643	1.23237	1.03995	0.988648	1.03908	1.0295	1.12568	1.12883	1.16921	1.10144	1.11401	1.03699	1.16121	1.11272	1.15483	1.0945	1.10341	1.04075	1.02674	0.982433	1.04629	1.07849	1.08171	1.14178	1.23302	1.28054	1.21422	1.19617	1.1193	1.23159	1.25061
T8	S1	3	1.14556	1.19704	1.17324	1.08478	1.06927	1.04316	1.03145	1.01512	1.0511	1.12237	1.18909	1.11561	1.19241	1.25196	1.18271	1.17418	1.18515	1.133	1.05145	1.02675	0.949414	0.984126	1.04025	1.0555	1.17326	1.25064	1.28109	1.27694	1.2179	1.20463	1.11324	1.04874	1.00848	1.121	1.0235	1.19494	1.14532	1.10812	1.00046	1.00897	1.03052	1.03456	1.23952	1.2928	1.34123	1.21963	1.46494
T8	S1	3	1.31466	1.30017	1.20375	1.13273	1.16407	0.994896	0.992601	0.997772	1.13346	1.13264	1.21732	1.27166	1.29183	1.14921	1.12558	1.14957	1.17484	1.15381	1.20304	1.11355	1.02873	0.971376	0.939846	0.877331	1.05183	1.18945	1.25838	1.33907	1.39789	1.23	1.03756	0.924312	0.806509	0.819015	0.960539	1.04306	1.11257	1.17044	1.08481	0.993677	1.06946	1.01456	1.07719	1.20541	1.26251	1.22821	1.26134
T9	S1	3	1.30212	1.05674	1.09107	1.00968	0.987686	0.94876	1.02065	0.937988	0.961923	1.05	1.06018	1.13418	1.2834	1.28708	1.25836	1.31472	1.2196	1.22013	1.24001	1.26507	1.19706	1.1572	0.945303	0.928698	0.876635	0.956926	0.965601	1.16081	1.13118	1.22359	1.11276	1.15075	1.01703	1.06517	0.957644	0.946054	0.947516	0.929572	0.85783	0.924694	1.04747	1.12232	1.21083	1.22887	1.25368	1.21913	1.17338
T11	S1	3	1.31698	1.331	1.0963	1.08369	0.978158	0.898258	0.829318	0.751574	0.861358	0.959669	0.963683	1.10265	1.16524	1.14022	1.10039	1.16071	1.09914	1.14718	1.13658	1.09521	1.07864	1.04108	0.941041	0.905569	0.997427	0.935015	1.01205	1.0311	0.986137	1.02133	1.04098	0.939414	0.932283	0.961795	0.875448	0.865488	0.885886	0.870107	0.830215	0.831159	0.779161	0.806934	0.903585	1.09396	1.22673	1.27927	1.36767
T11	S1	3	1.00814	0.956807	0.932592	0.98295	0.931907	0.909136	0.925086	0.95033	0.912888	0.980136	1.14316	1.21945	1.31325	1.28318	1.29175	1.18934	1.16126	1.23063	1.08916	1.08774	1.07308	1.05371	0.914441	0.926805	0.944947	1.0654	1.08185	1.28809	1.42467	1.45371	1.34478	1.33133	1.21723	1.16842	1.13572	1.12456	1.10231	1.03533	0.902242	0.904284	1.0744	1.21439	1.30302	1.37202	1.5548	1.47707	1.37187
T12	S1	3	1.10029	1.05339	1.06398	1.08882	1.06606	1.06825	1.10291	1.20095	1.19099	1.20954	1.30055	1.32451	1.31438	1.24856	1.27414	1.23856	1.20746	1.11031	1.10335	1.0112	0.995622	0.951861	0.964028	1.04586	1.08413	1.17252	1.21166	1.20009	1.25691	1.25247	1.22346	1.09535	1.09031	0.997375	0.983486	0.905604	0.947856	0.951815	0.917402	0.952117	1.01052	1.07352	1.11093	1.30359	1.39109	1.35482	1.30461
T14	S1	3	1.4077	1.42585	1.1785	1.27796	1.27865	1.29946	1.23402	1.18103	1.13563	1.34796	1.43124	1.36365	1.37198	1.39053	1.246	1.23056	1.15916	1.35958	1.21339	1.20606	1.00365	1.20819	1.10476	1.20831	1.24675	1.40138	1.21973	1.15475	1.29741	1.27365	1.21594	1.35579	1.39233	1.12909	1.13394	1.13845	1.16346	1.24743	1.29328	1.37986	1.54606	1.38987	1.2464	1.77849	1.58481	1.49628	1.62436
T14	S1	3	1.37067	1.29115	1.26477	1.31232	1.35727	1.38661	1.36063	1.34301	1.35445	1.37134	1.25955	1.39297	1.36462	1.32736	1.19759	1.29232	1.1488	1.2062	1.20533	1.24752	1.16403	1.17595	1.12946	1.18151	1.22281	1.37348	1.44053	1.49863	1.40677	1.36984	1.3163	1.33545	1.23358	1.22801	1.22542	1.11868	1.12853	1.24008	1.36355	1.37603	1.46908	1.31806	1.18939	1.36404	1.4732	1.42079	1.58502
T15	S1	3	1.22672	1.22163	1.17104	1.09629	1.02604	0.911197	0.887544	0.834533	0.786466	0.824976	0.951355	0.939267	0.99112	1.07348	1.0967	1.0048	0.935371	0.842985	0.755426	0.805694	0.874838	0.837658	0.938095	1.04355	0.984454	1.02411	1.10445	1.11123	1.04095	1.10255	1.03571	0.951417	0.961961	0.885429	0.891524	0.852762	0.883448	0.789981	0.885604	0.850883	0.879551	0.987567	1.05405	1.03409	1.05291	1.20192	1.13471
T16	S1	3	1.558	1.6236	1.47003	1.36049	1.31068	1.19698	1.03844	1.14203	1.10024	0.998589	1.08761	1.27325	1.30688	1.41211	1.48071	1.49099	1.33009	1.25409	1.20864	1.17496	1.12896	1.07907	1.0328	1.08731	1.10778	1.09629	1.20896	1.2815	1.28018	1.32746	1.35983	1.28749	1.16654	1.1321	1.12727	1.10925	1.07372	1.11267	1.03051	0.933814	0.936014	0.995078	1.07824	1.45862	1.52695	1.61435	1.61498
T18	S1	3	1.25857	1.45933	1.35711	1.57981	1.5181	1.18726	0.930438	1.02749	1.11643	1.32163	1.60772	1.76098	1.8547	2.06083	1.85856	1.72762	1.4975	1.27971	1.19631	1.18648	1.07886	1.11539	1.35052	1.40331	1.70342	1.86611	1.97166	1.81258	1.72496	1.32203	1.39892	1.4145	1.49248	1.81385	2.40141	2.04295	2.17079	2.05482	1.80168	1.65026	1.92219	1.84144	2.07328	1.98465	2.04316	1.86732	1.52884
T1	S3	4	1.47224	1.44789	1.51029	1.49792	1.44593	1.43002	1.37789	1.33461	1.48725	1.46618	1.35228	1.45937	1.44304	1.37842	1.44021	1.49229	1.47478	1.42376	1.45823	1.43427	1.54942	1.51781	1.49048	1.39314	1.40143	1.35308	1.32966	1.36997	1.45574	1.42263	1.45703	1.54166	1.62076	1.52635	1.52368	1.46633	1.37464	1.31447	1.31244	1.30462	1.20179	1.21107	1.22778	1.24115	1.29282	1.50355	1.55037
T1	S3	4	1.20082	1.20496	1.17062	1.21746	1.13311	1.11525	1.04481	1.04981	1.04676	1.09278	1.0798	1.18054	1.16178	1.20292	1.1754	1.28198	1.2294	1.22972	1.24271	1.19573	1.10315	1.10129	1.08905	1.15922	1.18692	1.21403	1.22648	1.26197	1.09042	1.08151	1.06057	1.00907	0.94858	1.02932	0.947178	0.937541	0.929357	1.05392	1.03703	1.1088	1.16546	1.22719	1.13271	1.09547	1.21445	1.19838	1.25958
T2	S3	4	1.83766	1.75589	1.76941	1.65677	1.59309	1.50134	1.37856	1.43235	1.52533	1.6087	1.69603	1.87043	1.88201	2.0458	2.07325	2.21598	2.28472	2.31506	2.20872	2.17092	1.98901	1.92781	1.8343	1.72352	1.64914	1.68582	1.66101	1.61964	1.56171	1.74878	1.82634	1.80494	1.82882	1.94699	1.81001	1.85656	1.84312	1.85079	1.68488	1.64616	1.47658	1.51627	1.6556	1.90082	2.05644	2.19361	2.11307
T2	S3	4	1.62038	1.64226	1.59198	1.57663	1.47337	1.37712	1.1826	1.29137	1.50722	1.63088	1.73963	1.89627	1.92433	1.75093	1.65947	1.54511	1.43746	1.18174	1.16375	1.39335	1.42675	1.60457	1.69505	1.69226	1.52604	1.54283	1.44691	1.39474	1.3955	1.50486	1.57006	1.50688	1.50831	1.66764	1.49443	1.27235	1.34416	1.32832	1.07785	1.11099	1.27985	1.26824	1.44356	1.4271	1.56091	1.55436	1.57924
T4	S3	4	1.48656	1.63776	1.65297	1.49962	1.49987	1.51863	1.40962	1.3356	1.38851	1.29024	1.29147	1.28139	1.24337	1.30684	1.28218	1.29045	1.28045	1.28741	1.25418	1.20688	1.13166	1.0777	1.01958	1.08425	1.13977	1.29972	1.32696	1.4941	1.374	1.45425	1.46031	1.40172	1.27358	1.27651	1.14443	1.0562	1.31229	1.27393	1.2325	1.32476	1.33928	1.24675	1.4345	1.53728	1.55201	1.55548	1.56122
T4	S3	4	1.08625	1.09332	1.0839	1.14164	1.16471	1.23482	1.28358	1.24584	1.22082	1.18982	1.11273	1.0644	0.997036	0.907075	0.825537	0.847514	0.941972	1.00081	1.071	1.16117	1.20346	1.09498	1.04672	1.03786	1.00443	0.933001	0.947744	0.983573	0.91854	0.866331	0.854217	0.852367	0.867275	0.88965	0.973952	1.0076	1.18402	1.1283	1.08194	1.03309	0.979276	0.772262	0.822328	0.827808	0.917228	1.01282	1.08227
T6	S3	4	1.60636	1.43073	1.37384	1.37429	1.27098	1.05846	0.91194	1.00233	1.05032	1.11199	1.20771	1.33718	1.51388	1.48546	1.47145	1.49854	1.46126	1.31696	1.30514	1.27011	1.28807	1.27578	1.22748	1.19063	1.20625	1.10171	1.32497	1.42566	1.38373	1.37273	1.56198	1.33954	1.3932	1.54022	1.58409	1.36401	1.17844	1.04673	0.979441	0.911574	1.05821	1.09579	1.181	1.19337	1.52402	1.5078	1.47952
T6	S3	4	1.5873	1.38201	1.30923	1.22651	1.04724	0.983309	0.897942	1.15011	1.33005	1.37957	1.36172	1.45037	1.3294	1.15538	1.18333	1.20465	1.18821	1.21507	1.27232	1.27531	1.24181	1.28488	1.23433	1.19329	1.33423	1.3894	1.48879	1.56616	1.55012	1.44559	1.4746	1.34558	1.21789	1.31603	1.25455	1.11058	0.993277	1.08755	1.0028	0.932498	1.04163	1.22711	1.24144	1.24442	1.40692	1.47795	1.31294
T7	S3	4	8.49226	8.35244	8.42945	7.99529	7.32484	7.03339	6.49347	6.39339	5.55145	6.23042	7.05499	8.13151	8.85612	9.52878	9.61826	9.25196	8.94673	8.43518	7.87894	7.70888	7.55454	7.44839	8.06566	8.18645	8.72535	8.66494	8.88633	8.10753	8.06584	7.6289	7.91874	6.8144	5.70892	5.83742	6.01142	6.14327	6.38825	7.46071	7.79313	8.21777	8.55851	9.12198	8.91633	8.66723	8.9142	8.87856	9.23173
T7	S3	4	7.07325	6.71153	6.04207	5.99855	5.5398	5.08054	4.77508	4.81274	4.56762	5.44677	6.20033	6.74614	7.48388	7.83747	7.67512	7.65204	7.65954	7.3806	6.72357	6.50633	5.85538	5.35866	4.88699	5.2565	6.16449	6.40799	6.62834	6.8648	7.06032	6.05124	6.73393	6.71484	6.13349	6.38829	6.20981	5.817	6.107	6.23161	5.78598	5.51098	5.66965	5.30863	5.22192	5.16814	6.17273	6.29019	6.94945
T8	S3	4	1.21302	1.10374	1.14229	1.21515	1.21939	1.26104	1.17936	1.11174	1.03306	0.97009	0.925529	1.29539	1.26332	1.32402	1.33025	1.36049	1.0782	1.16938	1.15031	1.15943	1.15039	1.08647	1.0186	1.13171	1.12714	1.04397	1.05551	1.02476	0.816248	0.94297	1.10155	1.05315	1.16657	1.26664	1.1678	1.01183	1.1162	1.06993	0.988722	1.01055	1.1208	1.09663	1.09673	1.13422	1.204	1.16955	1.12821
T9	S3	4	1.5258	1.58388	1.48629	1.54772	1.54568	1.47858	1.39749	1.35661	1.33056	1.23269	1.19435	1.09686	1.08037	1.15077	1.04405	0.966542	1.19475	1.25533	1.20796	1.20924	1.23258	1.02496	0.912	0.904306	1.08233	1.19202	1.24484	1.34279	1.3345	1.24681	1.17809	1.20069	1.1929	1.36689	1.51696	1.6803	1.70868	1.74024	1.58195	1.53911	1.35375	1.18654	1.10302	1.29257	1.18678	1.32724	1.48477
T9	S3	4	1.04737	0.982138	0.957252	0.981191	1.00937	1.00473	0.976657	0.931877	0.890444	0.948017	1.01225	1.11742	1.19499	1.18635	1.12222	1.07761	1.10261	1.06994	1.05807	0.990958	0.934937	0.785029	0.72873	0.757219	0.921431	1.03876	1.09404	1.12313	1.15153	1.07507	1.04107	0.98422	0.970969	0.975403	1.00932	0.995326	1.03022	0.980315	1.00253	0.952157	0.922335	0.865327	0.931214	1.03407	1.12831	1.31027	1.27416
T12	S3	4	5.91686	6.19254	6.51052	7.29017	7.83696	8.09562	7.96495	8.29179	7.45184	7.73115	7.23665	6.9452	6.69711	6.50057	5.60801	5.26694	5.53799	5.11483	5.50374	5.81638	5.94126	6.15297	6.4985	6.4619	6.43214	6.24315	6.23552	6.49921	6.3167	6.25003	6.22039	5.51115	4.97207	5.6314	5.92838	6.00821	6.73853	7.26092	7.75459	7.37202	7.7306	7.7932	7.69408	6.61164	7.20027	7.26268	7.06288
T13	S3	4	1.02564	0.994923	1.09203	1.10204	1.11593	1.11035	1.14918	1.14074	1.0671	0.958872	0.94104	0.858665	0.778925	0.843033	0.805597	0.779266	0.810976	0.817844	0.858516	0.946297	0.992834	0.964188	1.01988	1.00263	0.946992	0.952987	0.946721	0.883915	0.823691	0.842121	0.840479	0.902497	1.0745	1.03782	1.01196	1.02378	1.04869	0.902182	0.955188	0.942474	0.914644	0.805251	0.82614	0.833934	0.97727	0.942433	1.1191
T13	S3	4	1.16244	1.1582	1.18233	1.15932	1.1392	1.12037	1.03957	1.22159	1.1913	1.51131	1.57737	1.74599	1.60989	1.66472	1.54267	1.4675	1.25281	1.32551	1.36295	1.41953	1.50152	1.50906	1.45218	1.29723	1.08489	1.03819	1.11782	1.01405	1.15202	1.27915	1.58836	1.54755	1.58265	1.52451	1.6199	1.31551	1.42202	1.33716	1.32007	1.16307	1.28585	1.27356	1.56032	1.65433	1.59923	1.47526	1.4216
T14	S3	4	8.06624	7.67608	8.02488	7.95404	7.811	8.19533	8.98734	8.13254	8.215	7.6558	7.82901	7.71321	7.57515	7.01217	7.09815	6.94005	5.89591	5.70728	5.59612	5.83222	5.23347	6.52022	7.20707	7.4978	7.84	8.0635	7.61699	7.192	6.69996	6.53226	6.16825	6.52148	6.5781	6.99206	7.12947	7.03706	8.11442	8.03495	8.33572	8.23108	8.38195	6.99318	7.24888	7.40375	7.34464	8.55793	9.15182
T14	S3	4	7.29267	6.93343	7.25942	6.7641	6.45151	6.35204	6.54477	4.97632	5.19681	5.35083	6.24936	7.5832	7.81891	9.11695	8.52763	8.09258	6.94452	6.88841	5.39954	5.7723	5.84072	5.5436	6.12045	6.48087	6.77522	7.55045	8.23418	8.27099	8.10123	8.79696	7.92925	7.32248	7.15942	6.89137	6.6546	7.12325	7.63183	7.11767	6.81368	6.3355	7.33812	7.71113	8.59556	9.72297	9.38723	8.06013	7.37284
T16	S3	4	1.28883	1.33848	1.30118	1.49185	1.42954	1.29229	1.24787	1.22824	1.11071	1.10541	1.1866	1.1026	1.055	0.974868	1.00065	0.924113	1.01757	1.22477	1.22641	1.22278	1.31937	1.28189	1.18365	1.2613	1.338	1.34274	1.50107	1.49336	1.4622	1.38161	1.42029	1.26955	1.15512	1.11729	1.15412	0.970132	0.803496	0.84395	0.847166	0.936076	1.08929	1.14603	1.20889	1.30176	1.48612	1.43421	1.44366
T2	S2	4	1.41413	1.3202	1.20427	1.13646	1.10364	1.07715	1.05338	1.00964	0.996379	1.0323	1.11705	1.21374	1.33442	1.35021	1.37218	1.34873	1.30897	1.23471	1.33549	1.32862	1.28127	1.24683	1.23759	1.09558	1.01672	1.01606	1.0827	1.14835	1.24774	1.28674	1.30969	1.22893	1.25367	1.16876	1.18803	1.16595	1.18571	1.04179	1.03797	0.922619	0.939982	0.885692	1.17385	1.278	1.35724	1.51322	1.43544
T2	S2	4	1.54196	1.45036	1.32989	1.32742	1.16731	1.10548	1.12217	1.1505	0.932862	0.958182	1.10186	1.18825	1.28645	1.36596	1.4113	1.41933	1.49807	1.45312	1.47425	1.40718	1.39934	1.22683	1.21858	1.08531	1.11231	1.0508	1.17194	1.23057	1.4284	1.39727	1.39885	1.27306	1.41183	1.25486	1.33453	1.32623	1.26845	1.11481	1.05921	1.00206	1.10933	1.17166	1.23953	1.3562	1.38738	1.37861	1.33042
T6	S2	4	1.40143	1.34724	1.32072	1.17503	1.08994	1.07036	1.021	1.09258	1.19086	1.22282	1.33087	1.34111	1.35021	1.30865	1.23521	1.17763	1.1939	1.08776	1.09527	1.12368	1.07548	1.06581	1.16364	1.13159	1.23164	1.28295	1.28216	1.20229	1.24879	1.15842	1.11158	1.16508	1.09197	1.19802	1.19996	1.20278	1.07538	1.04612	0.881644	0.943118	0.979793	1.17753	1.24616	1.29561	1.34938	1.33016	1.28482
T6	S2	4	1.23539	1.08565	1.08519	1.08831	0.9859	1.08295	1.14365	1.01458	1.14576	1.11004	1.11501	1.09448	1.2998	1.23612	1.25566	1.2808	1.31688	1.23291	1.4116	1.36679	1.29747	1.2589	1.39244	1.17753	1.29134	1.20552	1.18362	0.994426	1.12599	1.03944	1.14561	1.22903	1.20591	1.10887	1.23194	1.15871	1.07644	1.04358	1.10124	1.09214	1.18716	1.38248	1.49668	1.51557	1.51003	1.53106	1.4566
T7	S2	4	1.46107	1.28549	1.23068	1.18162	1.06882	1.06465	0.932433	1.04186	1.1892	1.24902	1.35364	1.37151	1.22234	1.1914	1.13726	1.02466	0.980955	1.0256	0.949184	0.894666	1.01677	1.15445	1.24567	1.33268	1.45722	1.49368	1.44598	1.3789	1.29421	1.18578	1.06272	1.11304	1.0777	1.11056	1.04094	0.985014	0.968886	1.07192	1.18555	1.43765	1.50618	1.55124	1.57375	1.55566	1.33599	NaN	NaN
T8	S2	4	1.32946	1.23734	1.15642	1.0921	1.03705	1.01226	1.1386	1.31633	1.39421	1.60661	1.63882	1.5481	1.46117	1.43795	1.27833	1.18313	1.12221	0.984432	0.94798	1.01841	1.05387	0.995667	1.20081	1.24411	1.26884	1.35511	1.49741	1.39403	1.4054	1.32378	1.31109	1.11834	1.07228	1.01094	1.01291	0.938338	1.07863	1.12633	1.24033	1.31348	1.3122	1.34572	1.37237	1.49436	1.56532	1.62096	1.56216
T8	S2	4	1.04392	0.970798	0.940553	0.928296	0.979183	0.890392	0.931778	1.10003	1.09131	1.31243	1.39854	1.38148	1.34215	1.33686	1.13756	1.06787	0.966726	0.782233	0.905814	0.962232	0.94078	0.910732	1.12171	1.10431	1.23569	1.34765	1.34458	1.3194	1.28805	1.13981	1.1172	1.19357	1.15226	1.12371	1.16934	1.12192	1.11978	1.06824	1.22124	1.27378	1.36889	1.42962	1.45847	1.39396	1.41392	1.36929	1.22412
T8	S2	4	1.17749	1.19989	1.12279	1.06904	1.07726	1.06183	1.025	1.10504	1.23571	1.29858	1.35692	1.28077	1.25436	1.0974	0.970779	0.829909	0.835306	0.727418	0.70018	0.778441	0.913086	0.908527	1.06112	1.14244	1.21106	1.26621	1.3159	1.20904	1.19304	1.08568	0.978577	0.890718	0.915652	0.865889	0.865847	0.827161	0.82429	0.897422	1.01039	1.13745	1.22097	1.28876	1.27156	1.22934	1.35429	1.36087	1.35734
T9	S2	4	1.92079	1.59232	1.64418	1.45294	1.36118	1.45632	1.48831	1.41991	1.45224	1.42884	1.47285	1.55673	1.69537	1.88547	1.83114	1.76095	1.65084	1.53151	1.21806	1.22653	1.13282	1.0927	1.13143	1.12106	1.22901	1.39402	1.59668	1.60195	1.65866	1.66159	1.81898	1.66068	1.72319	1.69627	1.58412	1.30521	1.24167	1.1472	1.231	1.27597	1.26369	1.31313	1.52091	1.63905	1.77317	1.83164	1.70174
T10	S2	4	1.14916	1.0973	1.068	1.00581	1.07829	1.15016	1.07593	1.13713	1.27886	1.31677	1.34829	1.4705	1.47206	1.32205	1.1361	1.20616	1.22112	1.11307	1.20321	1.20254	1.15162	1.02239	1.06792	1.08581	1.11918	1.18204	1.24072	1.22447	1.23876	1.27532	1.22327	1.16583	1.20185	1.17359	1.14179	1.07215	1.09062	1.1646	1.27669	1.26914	1.30689	1.3812	1.28469	1.30922	1.34682	1.50641	1.49638
T13	S2	4	1.48437	1.52452	1.39338	1.18628	1.20981	1.18306	0.995265	1.06748	1.18599	1.36716	1.38373	1.46839	1.60358	1.5712	1.37699	1.43455	1.34813	1.19888	1.12141	1.03554	0.889131	1.03491	0.95836	0.962956	1.13078	1.18755	1.2341	1.39318	1.41455	1.40787	1.39753	1.35198	1.34101	1.32138	1.40742	1.36791	1.29309	1.23587	1.3146	1.16905	1.19346	1.15094	1.09342	1.2716	1.18587	1.14419	1.30848
T14	S2	4	8.37944	7.1557	6.64781	6.36404	5.98853	5.66611	5.77122	6.00321	5.74737	6.06449	6.77631	6.5637	6.77759	6.81938	6.38647	6.35732	6.32082	6.04724	5.86721	5.579	5.05768	5.07885	4.78084	5.456	5.76585	6.03126	6.756	7.17761	6.31162	6.20994	6.0058	5.36492	5.02009	5.25357	5.03505	5.00882	4.90372	5.69419	5.61983	6.14818	6.45239	6.6319	5.84659	5.93784	6.4769	6.363	7.23997
T14	S2	4	7.62373	6.95601	6.34163	6.33398	6.75185	6.43448	6.38394	6.9623	6.5536	5.91441	5.93755	6.46257	5.87825	6.81549	7.33702	7.52936	7.11793	6.86343	6.07201	5.11182	5.25921	4.91557	4.98846	5.12131	6.57463	6.42896	7.01369	7.5908	7.21019	6.14921	6.23041	5.79172	5.49723	5.81755	5.94848	5.88337	5.78069	6.22812	6.08558	7.01844	7.23005	7.37945	7.94594	8.06119	7.36734	6.68593	7.2665
T16	S2	4	1.19196	1.16761	1.05057	1.10061	0.988887	0.988276	0.918924	1.02369	0.986227	1.06197	1.0825	1.12033	1.07961	1.19011	1.24715	1.27431	1.30916	1.33741	1.18754	1.15745	1.12291	1.07376	1.09182	1.24176	1.14588	1.2032	1.23392	1.13736	1.11324	1.14681	1.09746	1.13404	1.13175	1.04554	1.10782	1.12797	1.04705	1.03026	1.00256	1.06826	1.01857	1.10122	1.13886	1.19686	0.989716	1.3807	1.33351
T16	S2	4	1.28633	1.27874	1.23753	1.14826	1.03973	1.03312	0.948123	0.996291	0.964959	1.15233	1.2556	1.26708	1.19489	1.24128	1.18336	1.17681	1.18404	1.23778	1.31073	1.19199	1.15876	1.11694	1.08774	0.938131	0.931931	0.967054	1.10836	1.11231	1.22003	1.23066	1.19322	1.07337	1.10601	1.00896	1.09733	1.10314	1.24091	1.27634	1.24417	1.19557	1.17052	1.07873	0.924537	1.09166	1.12117	1.22736	1.19544
T3	S1	4	2.17816	2.14143	2.05528	1.88421	1.83211	1.78081	1.73536	1.74741	1.70835	1.62829	1.68241	1.77345	1.75486	1.91881	2.07712	2.0586	2.01258	2.03599	1.8468	1.67001	1.72901	1.72706	1.64472	1.61013	1.69989	1.65463	1.72962	1.90097	2.14178	2.01638	1.97891	1.93475	1.80856	1.63846	1.65608	1.55812	1.49647	1.60742	1.48018	1.43837	1.44784	1.4295	1.48339	1.6992	1.8025	2.09349	2.30305
T4	S1	4	1.7994	1.60014	1.44561	1.35502	1.31325	1.2281	1.2802	1.32424	1.3465	1.47053	1.69198	1.7539	1.8251	1.88371	1.91898	1.606	1.43831	1.51031	1.45626	1.22496	1.32388	1.35483	1.30683	1.28077	1.33617	1.40026	1.45027	1.52259	1.7261	1.8021	1.78305	1.86602	1.83474	1.71629	1.70775	1.61055	1.51199	1.36217	1.29355	1.28714	1.61	1.63263	1.73186	1.89208	1.95753	1.71434	1.68754
T5	S1	4	1.56685	1.474	1.49054	1.45883	1.3374	1.31176	1.28679	1.46098	1.50259	1.61582	1.64009	1.74422	1.61925	1.57771	1.57806	1.64615	1.36442	1.35892	1.31355	1.16294	1.13503	1.16384	1.15579	1.40623	1.607	1.62673	1.76131	1.90376	1.81933	1.62378	1.6386	1.43549	1.24775	1.1284	1.18597	1.1245	1.1013	1.18589	1.22278	1.32805	1.36755	1.60231	1.55982	1.62244	1.60524	1.64835	1.51165
T7	S1	4	1.38936	1.35814	1.41026	1.29687	1.16013	1.18656	1.15336	1.08496	1.21338	1.26907	1.29163	1.43045	1.49103	1.30287	1.2834	1.24538	1.14558	1.09128	1.08937	0.980528	0.939198	0.892802	0.947814	0.973404	1.08667	1.20388	1.25638	1.24702	1.30908	1.28596	1.25493	1.23211	1.21128	1.09217	1.05852	0.995269	1.11295	1.14842	1.1576	1.14602	1.21903	1.16708	1.0964	1.24881	1.34927	1.44683	1.48043
T8	S1	4	1.38592	1.30987	1.1885	1.17749	1.19562	1.07649	1.0908	1.09327	1.08281	1.18583	1.39101	1.4202	1.41762	1.43541	1.27195	1.17008	1.21059	1.18324	1.22474	1.21812	1.10025	1.17483	1.16946	1.21267	1.3649	1.56884	1.54245	1.63045	1.60048	1.51138	1.44428	1.42274	1.40684	1.61678	1.48862	1.36953	1.44029	1.38502	1.27304	1.2958	1.42587	1.30396	1.40651	1.33011	1.26928	1.1745	1.36055
T8	S1	4	1.35263	1.36169	1.15795	1.16229	1.20244	1.15092	1.13092	1.10666	1.252	1.29669	1.4527	1.46387	1.67517	1.51307	1.50269	1.45792	1.49432	1.32404	1.30677	1.2754	1.20684	1.14452	1.19096	1.18034	1.25347	1.29871	1.36275	1.3132	1.32356	1.27594	1.24426	1.25305	1.37638	1.38719	1.38793	1.33554	1.26765	1.18462	1.19563	1.1589	1.1566	1.21707	1.39029	1.37683	1.47281	1.58917	1.59561
T9	S1	4	1.47876	1.4212	1.3729	1.37113	1.32341	1.20343	1.23865	1.15275	1.14228	1.3046	1.32812	1.39368	1.44423	1.4005	1.29814	1.4473	1.31709	1.31919	1.39565	1.35276	1.22461	1.28671	1.18222	1.15367	1.19993	1.32238	1.29208	1.56183	1.69192	1.66512	1.59782	1.60567	1.46356	1.4422	1.407	1.29951	1.32161	1.30389	1.18869	1.29258	1.47386	1.53788	1.65237	1.7623	1.71009	1.55899	1.47144
T11	S1	4	1.13828	1.03916	0.940515	1.00206	1.00763	1.05152	1.01801	0.95961	0.889252	0.918509	0.897667	0.91781	1.04097	1.16063	1.14185	1.15011	1.19324	1.18592	1.09775	1.07863	1.07334	0.989137	0.962923	0.892348	0.904134	1.02086	1.10064	1.16607	1.31511	1.31939	1.26104	1.22124	1.1987	1.10304	1.07941	0.980382	1.06565	1.05217	0.951166	0.929082	1.0401	1.05608	1.17378	1.27211	1.38763	1.44321	1.39014
T11	S1	4	1.21621	1.2383	1.23119	1.20907	1.15396	1.08655	0.963341	0.894238	1.04893	1.14383	1.13018	1.15457	1.25422	1.13314	1.08669	1.16748	1.20603	1.22061	1.2339	1.21331	1.22411	1.18195	1.1145	1.07285	1.15381	1.06556	1.09381	1.11212	1.16207	1.11888	1.19324	1.20142	1.18274	1.16297	1.19986	1.08521	1.13305	1.11957	1.09802	1.07448	1.18122	1.16836	1.23399	1.45715	1.52318	1.47516	1.4786
T12	S1	4	1.41493	1.34487	1.40903	1.3227	1.34211	1.25224	1.22792	1.20094	1.18882	1.21242	1.46389	1.57171	1.60995	1.59496	1.64826	1.35206	1.22228	1.16781	1.20545	1.04657	1.15127	1.24541	1.24057	1.31089	1.32084	1.33237	1.34423	1.4015	1.4952	1.47826	1.39467	1.2887	1.33895	1.22202	1.2473	1.20922	1.2339	1.09422	0.966838	1.0265	1.10582	1.12928	1.23322	1.33013	1.34741	1.35279	1.31708
T15	S1	4	1.37589	1.19436	1.27016	1.26525	1.30353	1.03918	1.05579	0.894128	0.731564	0.819021	0.886001	1.00995	0.981106	1.07922	1.09662	1.08602	0.96181	1.05739	1.01493	0.901913	0.980777	1.05471	0.953341	0.919969	1.109	1.11574	1.13625	1.19316	1.23216	1.09659	1.03586	0.922651	1.00574	1.04128	0.933333	0.888219	0.879104	0.843387	0.992828	1.11743	1.17733	1.2683	1.27837	1.1767	1.45376	1.53194	1.54101
T15	S1	4	1.34413	1.33724	1.27363	1.12543	1.09102	1.0476	0.977681	0.997822	1.15429	1.25117	1.33312	1.49676	1.46177	1.33492	1.33669	1.22187	1.07664	1.11879	1.16499	1.13497	1.15399	1.14181	1.16453	1.09776	1.1622	1.26018	1.29313	1.27212	1.27556	1.20809	1.17137	1.12274	1.1242	1.1974	1.23108	1.14748	1.1136	1.14195	1.24759	1.21706	1.2882	1.34104	1.34392	1.35786	1.43549	1.42026	1.42362
T1	S3	5	1.16227	1.04127	1.10243	1.11786	1.08821	0.961842	0.994135	1.08132	1.19935	1.16866	1.20155	1.2792	1.06032	0.970088	1.04855	1.16859	1.09817	1.0128	1.0389	1.00006	0.921014	0.992086	1.00164	1.09059	1.25059	1.30573	1.34502	1.40425	1.26239	1.19276	1.21809	1.10892	1.19239	1.14373	1.0391	0.906336	0.929355	0.967782	1.10388	1.14989	1.12611	1.15048	0.972656	0.90804	1.01666	1.17711	1.17659
T1	S3	5	1.70365	1.39085	1.39144	1.32276	1.23425	1.19505	1.40913	1.34927	1.33445	1.32771	1.28154	1.08581	1.04943	1.18537	1.35511	1.37561	1.36126	1.337	1.19576	1.1356	1.16802	1.22032	1.26503	1.33825	1.26571	1.24755	1.30484	1.30493	1.30383	1.23858	1.22194	1.10088	1.18893	1.24852	1.23361	1.23727	1.15838	1.10199	0.946745	1.1133	1.06027	1.12094	1.20286	1.28418	1.21221	1.40633	1.36719
T2	S3	5	1.27139	1.2612	1.27159	1.20404	1.06342	1.03542	0.942168	0.879716	0.840971	0.820871	0.814008	0.809544	0.920667	0.958364	1.12374	1.16745	1.21466	1.12476	1.15652	1.09179	1.05174	1.03648	1.05436	1.04319	0.995795	1.08438	1.10052	1.17371	1.14693	1.07784	1.04331	0.984135	0.920611	0.925671	0.882695	0.878011	0.909795	0.92023	0.879238	0.980309	0.950759	0.989786	1.0166	1.05619	1.04681	1.16385	1.11767
T2	S3	5	1.07044	1.09549	1.06901	1.01673	1.01099	1.02381	0.928754	0.980853	1.02964	1.16199	1.14108	1.21184	1.2018	1.30191	1.18184	1.20266	1.21155	1.2268	1.18126	1.24973	1.21681	1.32598	1.22391	1.20015	1.12434	1.17263	1.15177	1.22559	1.17709	1.12084	1.12025	1.05925	1.04419	0.987219	0.988476	0.952936	0.909932	0.925201	0.960115	0.995824	1.00956	1.02216	1.10763	1.20431	1.18225	1.17949	1.16033
T4	S3	5	1.18102	1.21791	1.15868	1.11079	1.015	0.999444	0.911607	0.93355	1.05845	1.1388	1.13171	1.23144	1.21881	1.11549	1.03564	1.12051	1.02591	1.10351	1.03342	0.996176	0.896374	0.885432	0.846801	1.02436	1.08296	1.1809	1.23548	1.20296	1.0621	1.04369	1.12005	1.08138	1.06534	1.07051	1.13923	1.03147	1.11472	1.0767	1.08546	1.04349	0.982976	0.914153	0.930775	0.887385	0.999236	1.06073	1.13126
T6	S3	5	1.25662	1.1015	1.00844	0.98913	0.866345	0.854681	0.835677	1.01112	1.04041	1.26883	1.22059	1.3017	1.23701	1.2153	1.09823	1.11254	1.22955	1.18173	1.16339	1.22116	1.19884	1.02657	1.12861	1.19686	1.17586	1.2669	1.46826	1.41739	1.36005	1.41521	1.44202	1.29251	1.27783	1.34554	1.17868	1.21959	1.15907	1.16247	1.15407	1.20701	1.13204	1.22379	1.24216	1.24888	1.24985	1.20919	1.2914
T7	S3	5	6.14516	6.2244	6.34532	5.93582	5.42016	5.58958	5.79002	6.04284	6.62398	7.01856	7.03857	6.99443	6.44307	5.93053	5.51031	5.50527	5.15786	5.12633	5.05914	5.37718	5.0924	5.37613	5.73902	6.04256	6.27976	6.15307	5.87237	5.89329	5.59244	4.9862	5.21614	5.03711	4.30555	4.4018	4.4118	4.68865	5.01036	5.57672	5.90717	6.34309	6.4382	6.49834	6.61917	6.23059	6.17604	7.08002	7.2068
T8	S3	5	1.25986	1.28838	1.12351	1.13218	1.16703	1.16257	1.11977	1.13039	1.11911	1.08135	0.923995	0.839703	0.815806	0.778778	0.711257	0.768772	0.722464	0.785437	0.759035	0.772647	0.757827	0.840159	0.753794	0.943919	1.10392	1.10487	1.083	1.09822	0.99853	0.896702	0.975844	0.946053	0.97745	0.99302	0.946676	0.871845	0.84804	0.830649	0.758034	0.729579	0.719536	0.709864	0.770903	0.984437	1.05398	1.0877	1.02289
T9	S3	5	1.27616	1.1869	1.04026	1.03814	0.971096	1.0664	1.10112	1.16276	1.18475	1.27475	1.14638	1.13018	1.06935	1.04005	0.956687	0.905547	0.956674	1.00471	0.930982	0.872173	0.845263	0.724904	0.681681	0.888471	1.01909	1.18893	1.24951	1.24001	1.15262	1.12052	1.00218	0.953538	0.945725	0.923168	1.07543	1.27277	1.39081	1.44737	1.43674	1.57284	1.42932	1.29969	1.29992	1.52016	1.05428	1.24679	1.34334
T12	S3	5	5.31247	5.17365	4.96813	4.95139	5.09762	4.87757	4.50908	4.68579	5.02418	5.30883	6.24637	6.17387	6.65575	6.49532	6.38891	5.76523	5.96622	5.96851	5.8038	5.54358	5.43485	5.54531	4.63811	4.54301	4.96218	4.64673	4.43857	5.11941	5.00467	4.97803	5.87799	6.40977	6.22014	6.38598	6.10671	5.67606	5.65233	5.60885	5.90884	5.99818	5.8462	5.66437	5.92475	5.67469	5.83129	6.36682	6.56507
T12	S3	5	5.1416	5.00079	4.82334	4.98736	4.9994	5.11364	4.85431	5.39945	5.32852	5.34461	5.24369	4.87269	5.07414	4.86241	4.74103	4.59567	4.77284	4.15998	4.29029	4.30715	4.57037	4.62525	4.86024	5.12798	5.11473	5.10909	5.0085	4.9058	4.59094	4.54713	4.26648	4.10134	4.00469	4.27819	4.25419	4.19197	4.18332	4.61356	5.22468	5.27292	5.5989	6.08353	6.64162	5.86614	5.67135	5.65075	5.27953
T13	S3	5	1.19646	1.16012	1.12011	1.01191	0.964984	0.939065	0.894503	0.954794	0.975009	1.06178	1.08665	1.15194	1.07605	1.0826	1.1563	1.15113	1.13343	1.4428	1.48223	1.39885	1.45393	1.49276	1.3217	1.39145	1.31736	1.28897	1.22309	1.14646	1.01147	0.975624	0.939865	0.996857	0.951404	0.928787	1.01469	1.07618	1.1458	1.12491	1.25493	1.21873	1.27669	1.21848	1.3614	1.33328	1.27514	1.15497	1.22885
T14	S3	5	8.30543	8.40354	8.47785	8.12741	7.17573	6.33382	5.74979	5.27995	4.69303	4.49991	5.50304	5.97731	5.61099	6.4081	6.42216	5.72092	5.17534	5.24466	4.42438	4.79079	5.23891	5.97763	5.96418	6.30413	6.35556	6.19242	5.9305	6.10164	5.63891	5.90006	5.90602	5.9826	6.47252	7.00859	7.4287	7.24483	7.78781	7.05823	6.53171	5.57694	5.45819	4.51272	4.64549	5.70498	5.67615	6.19128	6.44733
T16	S3	5	1.0723	1.10451	1.01299	1.0602	0.957345	0.926946	0.786451	0.808762	0.825335	0.875459	0.977194	1.03408	1.08575	1.06024	1.02615	0.954464	0.922242	0.920382	0.876246	0.856984	0.793667	0.785235	0.769576	0.79552	0.890331	0.991331	1.03182	1.10922	1.11942	1.10141	1.08292	1.0445	0.91509	0.921094	0.8744	0.791904	0.736912	0.823218	0.889235	0.970779	1.02281	1.00799	1.03354	1.00315	0.968984	0.871758	0.938335
T2	S2	5	1.21873	1.19146	1.15632	1.10001	1.04901	1.03899	1.04995	1.03934	1.11623	1.12017	1.13693	1.3482	1.3249	1.27837	1.31036	1.32337	1.06968	1.12026	1.21611	1.17628	1.17108	1.22733	1.15213	1.03775	0.970197	0.944684	1.03315	1.0755	1.332	1.46825	1.49653	1.35098	1.36847	1.0796	1.08391	1.02104	1.03534	0.954174	0.916686	0.833896	0.877233	0.796949	1.00627	1.0587	1.16957	1.28171	1.28798
T6	S2	5	1.16551	1.13304	1.07047	0.948488	0.831577	0.879331	0.867841	0.947238	0.949406	1.04827	1.01505	1.02377	1.00976	1.09882	1.08741	1.1646	1.1186	1.06796	1.02327	0.94763	0.833704	0.869074	0.970558	0.886373	1.04003	1.09374	1.17135	1.11045	1.17069	1.10081	1.00383	0.873685	0.790699	0.69741	0.687802	0.735795	0.743803	0.744779	0.796215	0.770918	0.832664	0.877238	0.880219	0.879011	0.948068	0.918792	0.859367
T6	S2	5	0.842394	0.803812	0.776362	0.819776	0.815098	0.976363	1.00541	0.974906	1.06456	1.08543	1.0203	0.9717	1.12385	1.07508	1.05689	1.03038	1.02147	0.919805	0.923826	0.889335	0.785026	0.782724	0.859181	0.882907	0.959014	0.978567	1.0294	0.992251	0.936428	0.866499	0.893841	0.946804	0.889267	0.885248	0.984126	0.983711	0.845213	0.861714	1.00061	0.890216	0.936949	0.991844	0.987964	0.808401	1.06314	1.07037	1.06138
T7	S2	5	0.924394	0.955991	0.946523	0.880405	0.826344	0.882572	0.885859	0.96959	1.10707	1.17722	1.29688	1.26528	1.20123	1.19833	1.19178	1.0652	1.07424	1.13188	1.16029	1.05881	1.0842	1.14881	1.25203	1.20708	1.27329	1.29182	1.23827	1.07071	1.06667	1.0611	0.955364	0.94211	1.01071	0.932259	0.868935	0.873953	0.917193	0.996235	0.991937	1.10143	1.1108	1.09119	0.993622	1.17035	1.22451	NaN	NaN
T8	S2	5	0.807496	0.796495	0.73354	0.742343	0.774929	0.713282	0.638594	0.689149	0.766834	0.91877	1.11903	1.15048	1.20793	1.17858	1.07768	0.882707	0.87583	0.712617	0.622175	0.707755	0.770187	0.696511	0.842749	0.859945	0.904878	1.04859	1.11818	1.08506	1.14072	0.993207	0.870495	0.813262	0.787191	0.710505	0.745671	0.680188	0.701571	0.756838	0.875047	1.00826	1.06075	1.05661	1.06385	0.944603	0.908978	0.930694	0.88616
T8	S2	5	1.16438	1.11408	1.0495	0.937606	0.923822	0.928104	0.928788	0.97792	1.01583	1.14927	1.17038	1.16659	1.17574	1.11009	0.944264	0.891177	0.914655	0.812972	0.904661	0.877205	0.923857	0.851787	0.929028	0.879532	1.03821	1.06405	1.24062	1.22389	1.24908	1.1583	1.10138	0.868019	0.858851	0.845149	0.81659	0.822895	0.917093	1.00185	1.08944	1.16883	1.20038	1.18719	1.12719	1.16091	1.13075	1.11799	1.18042
T9	S2	5	1.4983	1.32074	1.27477	1.24818	1.07501	1.05228	1.08877	1.27161	1.2491	1.43721	1.49247	1.54113	1.5521	1.55947	1.45312	1.39114	1.45516	1.33616	1.23112	1.1981	1.18139	1.04788	1.05284	1.1681	1.22936	1.33184	1.41498	1.39293	1.3296	1.35682	1.25267	1.24558	1.36017	1.35475	1.26513	1.2831	1.25516	1.1356	1.1098	1.24922	1.3341	1.33441	1.57639	1.70065	1.67978	1.64328	1.5483
T10	S2	5	1.00845	1.04491	1.00738	0.922917	0.923194	0.866189	0.763942	0.761318	1.02292	1.12224	1.20492	1.32571	1.40406	1.23192	1.18963	1.16911	1.06488	0.97611	1.02627	1.07665	1.0463	1.08024	1.08656	1.08375	0.98415	1.0145	1.00212	1.00457	0.981533	0.98792	0.941074	0.928582	0.914349	0.875134	0.922262	0.885205	0.900393	0.989328	1.03959	0.951697	1.06828	1.03842	0.925766	0.946942	0.988097	0.971314	1.05113
T13	S2	5	1.18667	1.19903	1.15811	1.03017	1.02947	1.036	0.971385	0.945784	0.981487	1.04015	1.01898	1.05568	1.14731	1.24376	1.17758	1.17847	1.25709	1.28919	1.15152	1.10669	1.08273	1.04973	0.902288	0.943714	1.11902	1.18767	1.19897	1.37382	1.43916	1.39289	1.34727	1.37876	1.30412	1.23579	1.216	1.22206	1.09082	1.00543	1.08736	0.998704	0.941681	0.951488	0.897166	1.06903	1.18283	1.32542	1.39236
T14	S2	5	6.16992	5.45363	5.11708	4.93035	5.17737	4.66861	4.71578	4.67598	5.03656	4.73543	4.78255	5.05453	5.21407	5.1212	5.06684	5.45877	5.21912	5.1104	4.5844	4.26722	4.08209	4.12367	4.11839	4.19192	4.51689	5.14928	5.61125	5.92218	5.48943	5.10859	4.41778	3.76171	3.4858	3.88626	4.20931	4.08682	4.38878	5.14761	5.49306	6.1243	6.57595	6.32278	5.43651	5.07351	5.21348	4.81085	5.77041
T15	S2	5	1.04767	1.07147	1.20051	1.15281	1.16013	1.27299	1.29886	1.2016	1.27876	1.25077	1.22895	1.08895	1.12095	1.05689	1.01154	0.959823	1.0982	1.02771	1.13955	1.28209	1.46239	1.42278	1.41824	1.26493	1.2729	1.18438	1.20568	1.1652	1.1897	1.10071	0.992049	0.99725	1.12467	1.27392	1.28523	1.37509	1.32996	1.2811	1.24395	1.24137	1.16875	1.17352	1.15575	1.1759	1.25831	1.28131	1.42105
T15	S2	5	1.02217	1.04841	1.09386	1.0445	1.01112	1.01985	0.909599	0.800898	0.839606	0.890038	1.13704	1.18957	1.20307	1.23149	1.29931	1.08387	1.07339	1.07401	1.03258	0.938879	0.95542	0.878722	0.848867	0.996696	0.99858	1.07407	1.12926	1.26316	1.09379	1.18863	1.08781	1.13185	1.00493	1.06482	0.949499	1.01236	0.943982	0.912965	0.916756	0.961894	0.975364	1.02262	1.14455	1.19157	1.16885	1.08258	1.07373
T16	S2	5	1.41711	1.36107	1.29887	1.18426	1.0249	1.02434	0.973724	0.938178	0.902183	0.988858	1.11761	1.09632	1.19982	1.1697	1.29433	1.298	1.36742	1.46087	1.43359	1.32312	1.24916	1.20788	1.02298	1.03995	1.00047	1.17052	1.15944	1.27733	1.422	1.45316	1.21294	1.2493	1.21314	1.12483	1.15224	1.18918	1.16678	1.12095	1.04178	1.12288	1.05848	1.09641	1.07187	1.37605	1.21223	1.35704	1.37113
T3	S1	5	1.29256	1.35382	1.40133	1.3855	1.29618	1.21449	1.14488	1.20202	1.2328	1.22632	1.28816	1.42939	1.41543	1.51808	1.56247	1.60847	1.49664	1.49565	1.37657	1.32436	1.29769	1.31196	1.24384	1.13584	1.14882	1.03881	1.16948	1.22891	1.36878	1.30463	1.39871	1.28699	1.2271	1.19798	1.24266	1.16288	1.15386	1.24887	1.18839	1.12069	1.17022	1.19614	1.30293	1.2905	1.31104	1.4637	1.47704
T3	S1	5	1.29032	1.29852	1.26759	1.22668	1.15561	1.12472	1.12257	1.10082	0.994751	0.965196	0.952523	0.967776	1.02979	1.06217	1.19853	1.25424	1.26277	1.26179	1.19725	1.01565	1.03773	0.976928	0.982579	0.924974	1.00046	1.07197	1.19946	1.08738	1.1166	1.11657	1.07722	1.08316	1.09242	1.16083	1.2076	1.23987	1.23286	1.41185	1.35266	1.34542	1.2044	1.05957	0.984652	1.20916	1.16886	1.35488	1.52315
T4	S1	5	1.48825	1.45844	1.24666	1.01665	0.931031	0.98785	1.0145	1.05287	1.21712	1.31798	1.30009	1.44409	1.47521	1.3804	1.29822	1.25234	1.19955	1.24426	1.2839	1.2424	1.19891	1.07214	1.01359	1.00512	1.09727	1.17274	1.20986	1.2728	1.39394	1.33451	1.32112	1.34224	1.30225	1.16718	1.15563	1.11763	1.04631	1.02888	1.13049	1.22746	1.26717	1.30661	1.49697	1.55334	1.53983	1.61434	1.53224
T4	S1	5	1.57472	1.40095	1.32684	1.28008	1.23258	1.20793	1.19929	1.20607	1.20134	1.22812	1.28403	1.47675	1.50135	1.49053	1.4824	1.41736	1.26915	1.3728	1.32406	1.24063	1.1859	1.25363	1.13752	1.08638	1.29854	1.23941	1.27435	1.32814	1.40676	1.36238	1.32801	1.27932	1.30417	1.3134	1.21611	1.24515	1.20119	1.08458	1.00982	1.08142	1.27533	1.29423	1.56455	1.6613	1.75121	1.66265	1.63729
T5	S1	5	1.77881	1.77277	1.60628	1.54917	1.47694	1.40928	1.22727	1.22518	1.34811	1.40035	1.43881	1.6152	1.57777	1.43621	1.46513	1.41421	1.23955	1.27301	1.30812	1.14824	1.1547	1.1116	1.11473	1.26671	1.43799	1.51868	1.63544	1.75429	1.73034	1.58203	1.53308	1.57487	1.48004	1.37664	1.44003	1.44777	1.36954	1.38832	1.51179	1.59189	1.70182	1.71768	1.80166	1.72875	1.7775	1.70318	1.79562
T7	S1	5	1.7443	1.5639	1.54103	1.4712	1.51541	1.4122	1.50967	1.58114	1.57298	1.65192	1.68982	1.80101	1.66292	1.65729	1.57927	1.51845	1.31193	1.42573	1.37774	1.27106	1.23655	1.25824	1.28921	1.31654	1.45372	1.50392	1.52822	1.50439	1.50989	1.48531	1.37239	1.32911	1.25142	1.21531	1.1428	1.19658	1.17953	1.30944	1.38672	1.44049	1.39657	1.54595	1.40523	1.44912	1.52984	1.68088	1.78646
T9	S1	5	1.42961	1.28852	1.14638	1.0806	0.983488	1.02646	0.994681	0.928805	0.935139	1.10736	1.17777	1.31836	1.35687	1.33948	1.16695	1.11529	1.08411	1.04729	1.048	1.0467	0.968991	0.877031	0.907095	0.945298	1.05309	1.1043	1.0203	1.08015	0.96126	1.02553	0.918174	1.04991	1.03673	1.1011	0.971305	0.95843	0.959149	0.926582	0.864587	0.940598	0.976272	1.01832	1.2043	1.29423	1.46916	1.55486	1.49
T11	S1	5	1.31661	1.17731	1.1617	1.1389	1.10111	1.07118	1.11309	1.10886	1.14222	1.15424	1.22792	1.33667	1.42714	1.42719	1.44202	1.46107	1.31676	1.29458	1.24238	1.34396	1.26805	1.26931	1.21346	1.10949	1.10326	1.14332	1.24452	1.43684	1.51356	1.50495	1.44769	1.41576	1.30204	1.3191	1.24425	1.20045	1.18883	1.15098	1.06175	1.04986	1.18721	1.2892	1.42127	1.51148	1.67222	1.61094	1.53736
T12	S1	5	1.48314	1.37091	1.4158	1.34861	1.24015	1.14371	1.17624	1.12533	1.23281	1.34339	1.50334	1.55619	1.58716	1.61564	1.5431	1.41374	1.35727	1.40465	1.33674	1.23127	1.18333	1.21583	1.13851	1.0889	1.20887	1.37002	1.33379	1.43262	1.55121	1.56231	1.4274	1.4297	1.42392	1.32117	1.22174	1.20855	1.13689	1.00536	0.857122	0.914573	1.0206	1.09751	1.29709	1.40431	1.40948	1.36391	1.26965
T12	S1	5	1.36244	1.18125	1.14682	1.04673	1.00746	0.975308	1.05027	1.11251	1.19847	1.08165	1.20658	1.27167	1.21758	1.16572	1.27323	1.18968	1.11083	1.13544	1.10859	1.03469	0.935728	0.934527	0.866406	0.872072	0.822181	0.971993	1.05016	1.10745	1.17372	1.27102	1.20316	1.09438	0.982164	0.969111	0.947902	0.890262	0.812725	0.888944	0.847782	0.892575	0.991351	1.09465	1.16353	1.31977	1.35914	1.3503	1.29377
T14	S1	5	1.55831	1.45577	1.48527	1.44905	1.38818	1.35702	1.28038	1.15762	1.17467	1.25555	1.33587	1.57327	1.60368	1.61904	1.55189	1.54755	1.38621	1.4985	1.45758	1.46966	1.39772	1.33025	1.21729	1.31229	1.38875	1.51333	1.56038	1.64601	1.57542	1.47301	1.33874	1.3099	1.16292	1.18994	1.25976	1.22379	1.19712	1.21834	1.26395	1.1709	1.27899	1.29755	1.34973	1.34122	1.64475	1.67493	1.70149
T15	S1	5	1.75288	1.6229	1.70602	1.64486	1.71568	1.53366	1.60147	1.51016	1.42855	1.47952	1.70735	1.77716	2.00721	1.92577	1.93686	1.94783	1.99484	1.81661	2.015	1.77925	1.58863	1.43187	1.50458	1.38529	1.65348	1.77115	1.8043	1.7327	1.90363	1.7286	1.72362	1.62662	1.59027	1.24511	1.28379	1.29499	1.26402	1.24101	1.50143	1.30009	1.13255	1.18705	1.20752	1.08773	1.16132	1.36337	1.48113
T7	S3	6	7.84392	7.01243	7.25819	6.70259	6.23062	6.48046	6.11762	5.80688	5.6334	6.56515	7.29408	8.00382	8.38283	9.08838	8.72391	9.00137	8.66722	8.19314	7.31898	7.46517	6.18415	5.93847	5.95173	5.78052	6.70741	6.85314	7.50578	7.74747	8.46274	7.2824	7.9957	7.26612	6.51091	6.03989	5.87217	5.54042	5.65296	5.87493	5.43599	5.3105	5.90689	6.02415	6.55525	6.99196	7.93508	7.75539	8.3875
T8	S3	6	1.80602	1.56364	1.47097	1.52562	1.48681	1.20564	1.15035	1.22685	1.03566	1.20637	1.23583	1.20534	1.16176	1.3263	1.13905	1.19379	1.26843	1.27092	1.0897	1.15182	1.10605	1.02415	1.01487	1.13188	1.09307	1.21975	1.24782	1.37613	1.36139	1.29612	1.23712	1.37536	1.19839	1.18061	1.30427	1.30334	1.21047	1.35814	1.40569	1.35526	1.32701	1.31149	1.50957	1.64831	1.60595	1.66463	1.75516
T12	S3	6	7.12455	7.45192	7.61078	7.09789	6.83618	6.7484	6.77176	6.54751	5.62555	5.10141	5.10235	4.48301	4.88922	5.06657	5.93741	6.05632	6.54401	6.2088	6.87789	6.21462	6.20979	5.92967	5.99719	5.02872	4.81706	3.9771	4.48231	4.94219	4.70931	4.98736	5.02324	4.35285	4.38822	4.6293	4.38425	4.16879	4.65361	4.15012	4.75338	4.85035	5.13191	4.94325	6.86566	6.38822	6.76092	7.2793	7.13492
T13	S3	6	1.40839	1.34375	1.40712	1.3998	1.29477	1.23788	1.19536	1.26886	1.32475	1.51057	1.57864	1.70214	1.59508	1.61653	1.54312	1.4698	1.30839	1.33696	1.24954	1.18164	1.22532	1.26879	1.23569	1.37327	1.38819	1.6525	1.60914	1.6671	1.56532	1.47636	1.34943	1.47308	1.40246	1.353	1.49804	1.49705	1.37563	1.27913	1.48493	1.43337	1.4446	1.47493	1.65898	1.6067	1.57006	1.49098	1.54048
T16	S3	6	1.5102	1.28069	1.09638	1.0933	1.15011	1.00259	1.08743	1.03184	1.26612	1.39387	1.44523	1.50184	1.61998	1.5613	1.48294	1.41442	1.52349	1.43206	1.46582	1.40745	1.47317	1.35248	1.55215	1.43875	1.50915	1.43827	1.53754	1.47712	1.42305	1.44877	1.52017	1.52017	1.33852	1.52486	1.52165	1.57144	1.53109	1.62402	1.46754	1.52672	1.38144	1.16039	1.10082	1.18612	0.997559	1.15384	1.31002
T16	S3	6	1.27243	1.20452	1.16692	1.1614	1.13408	1.14266	1.1669	1.20573	1.25199	1.28018	1.21017	1.073	1.14127	1.1782	1.16051	1.14462	1.12071	1.02113	0.996322	1.14239	1.10802	1.16285	1.28318	1.20145	1.13595	1.16171	1.13515	1.06018	1.1448	1.30572	1.34038	1.36746	1.31115	1.32308	1.27062	1.33776	1.23316	1.32664	1.23137	1.10324	1.02104	1.02884	0.96096	1.16722	1.13472	1.19513	1.34371
T17	S3	6	1.17399	1.06885	1.07326	1.17412	1.19641	1.23404	1.23938	1.12423	0.953583	0.970128	0.979913	0.999348	0.957427	0.985938	0.913234	0.845967	0.842799	0.852975	0.904922	0.972533	1.10645	1.18279	1.2336	1.28561	1.27328	1.23113	1.29344	1.26617	1.21667	1.23065	1.21682	1.13547	1.13997	1.15075	1.12753	1.15119	1.06005	1.12296	1.01576	1.09135	1.09757	1.16201	1.1302	1.22204	1.21505	1.23653	1.29736
T7	S2	6	1.51646	1.41877	1.27923	1.07222	1.17547	1.19208	1.26931	1.47953	1.59996	1.43623	1.59176	1.44046	1.33801	1.20612	1.21422	1.27711	1.30775	1.23174	1.19275	1.2239	1.16133	1.18523	1.21487	1.31322	1.30983	1.30573	1.28654	1.20161	1.24802	1.19497	1.11104	1.16307	1.14605	1.16009	1.13914	1.16494	1.26362	1.37712	1.305	1.44658	1.41859	1.41033	1.38084	1.56102	1.43501	NaN	NaN
T8	S2	6	1.16548	1.1439	0.946329	0.815091	0.888234	0.927405	0.942853	1.0148	1.05763	1.15622	1.17284	1.10848	1.10753	1.08458	0.93408	0.859244	0.826803	0.703258	0.681356	0.709342	0.839684	0.887038	0.97391	1.02903	1.0858	1.10682	1.15077	1.17482	1.13595	1.02179	0.919798	0.820791	0.777073	0.725234	1.06887	1.10716	1.12755	1.16559	1.19657	1.13543	1.23227	1.20375	1.22111	1.2717	1.10751	0.984504	1.10685
T9	S2	6	1.85985	1.6225	1.63572	1.70659	1.49081	1.52159	1.52219	1.44987	1.27651	1.4419	1.25179	1.36134	1.4112	1.56587	1.4836	1.49441	1.53006	1.58323	1.39179	1.42352	1.38196	1.35842	1.27212	1.29597	1.27054	1.48516	1.45604	1.48862	1.53243	1.62394	1.51418	1.5785	1.62694	1.58955	1.48119	1.46836	1.39811	1.36869	1.37327	1.41545	1.76748	1.82174	1.96076	1.8748	2.03378	1.73016	1.90771
T10	S2	6	1.55408	1.57635	1.52048	1.64166	1.45475	1.487	1.55168	1.6803	1.59419	1.69213	1.72001	1.61314	1.57337	1.70909	1.53485	1.52838	1.4391	1.44263	1.29066	1.33748	1.43742	1.55151	1.51259	1.60335	1.58844	1.30337	1.25881	1.27097	1.21854	1.35195	1.32514	1.38586	1.39694	1.49637	1.37577	1.593	1.54263	1.52959	1.40854	1.42556	1.31582	1.20461	1.4309	1.56836	1.71002	1.87686	1.92509
T13	S2	6	1.74164	1.67619	1.60923	1.46219	1.33003	1.31797	1.24516	1.24461	1.2283	1.42937	1.43968	1.48757	1.68242	1.81665	1.59121	1.61784	1.51273	1.41715	1.35104	1.3496	1.29513	1.4348	1.37015	1.47694	1.4871	1.66401	1.57085	1.59236	1.60452	1.60217	1.44647	1.48154	1.52432	1.37825	1.44066	1.42717	1.45355	1.33624	1.38851	1.29812	1.24316	1.42596	1.41798	1.68069	1.85339	1.9887	1.95084
T14	S2	6	9.22315	8.47492	8.12323	7.28296	7.26216	6.60302	6.75114	6.84781	6.53278	6.80972	7.64485	6.8985	7.09435	7.76629	6.98486	7.02834	7.34568	6.56192	6.28648	6.33565	5.57742	5.33237	5.23742	4.96739	6.30291	7.05386	8.07892	9.07916	8.86105	8.10793	7.37124	6.19001	5.30447	5.84225	5.4551	5.22611	5.41857	6.89192	7.09844	8.12014	8.57573	8.84608	8.4053	8.06433	8.73942	8.56785	9.08993
T15	S2	6	1.85943	1.6588	1.65805	1.55434	1.35568	1.39661	1.32578	1.16213	1.119	1.28511	1.60333	1.68051	1.77499	1.82492	1.77943	1.31724	1.35137	1.33239	1.33053	1.28085	1.24954	1.18664	1.08966	1.04407	1.05249	1.42746	1.46498	1.57778	1.51675	1.53281	1.17864	1.1987	1.23994	1.45008	1.36008	1.32246	1.27424	1.20725	1.24405	1.34071	1.60184	1.54781	1.60071	1.52861	1.47756	1.19147	1.36356
T16	S2	6	1.49563	1.39956	1.37501	1.32071	1.24394	1.16159	1.10838	1.06486	1.11489	1.17722	1.26226	1.3136	1.52372	1.48004	1.45612	1.46969	1.48878	1.32909	1.27291	1.34044	1.2693	1.2767	1.22707	1.21449	1.11329	1.29325	1.22979	1.33215	1.34059	1.35091	1.17653	1.20989	1.17619	1.17515	1.24054	1.18992	1.16406	1.06195	1.03822	0.950525	1.01546	1.13024	1.20669	1.56027	1.69173	1.807	1.69571
T4	S1	6	1.51181	1.38869	1.26809	1.18005	1.20016	1.12713	1.28873	1.30481	1.37826	1.32146	1.39754	1.59854	1.6096	1.62289	1.60852	1.58263	1.24006	1.31236	1.27613	1.22164	1.11823	1.18929	1.12126	1.07752	1.23104	1.33905	1.38046	1.35951	1.38384	1.33626	1.27826	1.2264	1.28559	1.27324	1.27554	1.28249	1.3254	1.24661	1.2838	1.27084	1.37746	1.30922	1.51447	1.7107	1.75196	1.66206	1.80467
T5	S1	6	1.67577	1.29606	1.36923	1.27953	1.27633	1.20296	1.24813	1.14243	1.25011	1.28287	1.46374	1.50044	1.45916	1.29756	1.26098	1.05934	0.998199	1.06708	1.21458	1.21706	1.18606	1.12051	1.15481	1.0944	1.21285	1.25772	1.46664	1.64674	1.70671	1.55497	1.50419	1.35023	1.26195	1.11882	1.14477	1.10686	1.20259	1.10904	1.35259	1.36545	1.41439	1.36459	1.4991	1.37764	1.4763	1.50363	1.53352
T8	S1	6	1.42507	1.40146	1.35542	1.28365	1.21304	1.18488	1.23342	1.20608	1.33676	1.55396	1.54904	1.60929	1.72058	1.58998	1.36366	1.31165	1.33033	1.3812	1.39616	1.38061	1.39011	1.28236	1.12444	1.18939	1.34504	1.43472	1.5137	1.6121	1.525	1.40899	1.39506	1.35934	1.35095	1.41962	1.46568	1.51081	1.40276	1.335	1.29012	1.2349	1.2702	1.43527	1.68995	1.80209	1.96628	1.97137	1.82631
T8	S1	6	1.43333	1.37226	1.31186	1.31378	1.20221	1.16495	1.23641	1.2473	1.38977	1.43589	1.3895	1.41905	1.39424	1.2611	1.21681	1.35777	1.2682	1.25925	1.33711	1.37917	1.15882	1.28978	1.33259	1.19908	1.28995	1.45617	1.34897	1.49695	1.61054	1.5216	1.58416	1.67888	1.38959	1.23574	1.27477	1.1894	1.12875	1.17377	1.15128	1.13875	1.29838	1.34017	1.4139	1.57513	1.54425	1.28648	1.26693
T9	S1	6	1.28639	1.09788	1.0582	1.04628	1.0219	0.96302	0.919194	0.928767	1.00099	1.15272	1.21691	1.3286	1.32743	1.28572	1.12579	1.15185	1.13075	1.15476	1.14287	1.13067	1.05325	1.00772	1.00112	1.02589	1.00854	1.08774	1.07256	1.09132	1.04251	1.15911	1.14944	1.16171	1.15199	1.1951	1.16476	1.11309	1.15193	1.20859	1.14156	1.15716	1.47751	1.59274	1.58206	1.67848	1.72669	1.48129	1.47892
T11	S1	6	1.53848	1.39381	1.29058	1.37279	1.3702	1.35075	1.34621	1.30503	1.44863	1.52735	1.49366	1.58661	1.70468	1.57752	1.48519	1.41528	1.39815	1.45224	1.39828	1.3563	1.37107	1.28539	1.13186	1.16392	1.28597	1.33202	1.38542	1.45131	1.40584	1.40159	1.49007	1.45028	1.39466	1.48548	1.41148	1.27186	1.26824	1.26241	1.15818	1.07434	1.07977	1.05954	1.14661	1.17392	1.34026	1.30431	1.30145
T11	S1	6	1.32492	1.25692	1.30077	1.31974	1.22751	1.23751	1.29656	1.17381	1.18921	1.38545	1.38251	1.46731	1.56423	1.55933	1.33004	1.29759	1.22329	1.13761	1.08806	1.09322	1.07375	0.963827	0.948342	0.967486	1.00626	1.07613	1.33439	1.42418	1.40679	1.47956	1.52418	1.35209	1.38424	1.43048	1.29976	1.26112	1.17617	1.13429	1.07069	1.06108	1.05756	1.11866	1.37001	1.47187	1.57867	1.55992	1.56122
T14	S1	6	1.49054	1.29059	1.28303	1.2385	1.24956	1.1999	1.08419	1.06362	1.26137	1.2508	1.42904	1.54297	1.49297	1.43626	1.43711	1.25475	1.17714	1.23253	1.16097	1.15203	1.2027	1.13869	1.1399	1.20687	1.22033	1.35771	1.35806	1.35848	1.31301	1.26986	1.13826	1.17609	1.12271	1.22174	1.25199	1.1406	1.16075	1.24802	1.24406	1.28182	1.48951	1.47535	1.43957	1.40953	1.45323	1.35615	1.45025
T14	S1	6	1.27585	1.16364	0.974632	0.977849	0.996554	1.02096	1.01731	1.1147	1.13479	1.12622	1.22429	1.36617	1.27549	1.3014	1.34946	1.27443	1.16245	1.12381	1.03688	0.990084	0.989911	0.914887	0.975395	1.07711	1.10831	1.16167	1.17457	1.3019	1.26888	1.20976	1.09566	1.10106	0.957897	1.03888	1.06402	1.05956	1.05208	1.12803	1.08898	1.12876	1.23907	1.28446	1.21342	1.17502	1.22506	1.33627	1.35526
T15	S1	6	1.556	1.37553	1.33443	1.28018	1.12372	1.04662	1.03541	1.04437	1.08564	1.20599	1.41772	1.54446	1.50524	1.42744	1.35641	1.17297	1.08762	1.20458	1.20413	1.18159	1.14614	1.15374	1.14903	1.20898	1.31489	1.41798	1.35604	1.34397	1.31729	1.2443	1.09463	1.15694	1.17594	1.3444	1.24574	1.20425	1.21574	1.18373	1.15757	1.27715	1.3237	1.4254	1.46053	1.61717	1.55237	1.57852	1.49175
T16	S1	6	1.61681	1.58561	1.492	1.49054	1.36849	1.28592	1.24302	1.17713	1.05934	0.968364	1.02939	1.03949	1.17706	1.22107	1.40674	1.39962	1.44932	1.40341	1.39019	1.2385	1.18493	1.1223	1.02249	1.03502	1.06435	1.08833	1.32777	1.4844	1.50334	1.58268	1.61299	1.42401	1.26602	1.27221	1.1962	1.15883	1.11721	1.15396	1.07902	0.961867	1.0152	1.04932	1.00389	1.29312	1.4736	1.53966	1.50752
T18	S1	6	0.381665	0.749845	0.766238	0.802106	0.727477	0.759244	0.322533	0.499966	0.459163	0.673394	0.661249	0.849023	0.629527	0.627118	0.438617	0.444372	0.349088	0.354195	0.446616	0.551324	0.5255	0.500666	0.542553	0.437137	0.377393	0.495875	0.673924	0.679941	0.71378	0.679902	0.670437	0.607921	0.58989	0.57502	0.584613	0.491245	0.397971	0.386964	0.431788	0.451148	0.489311	0.561039	0.840561	0.794874	0.872522	0.837293	0.903314
[truncated: 39 more columns]

## Sheet: total distance (m)
Opposing team ID	Season ID	Position ID	min1_5	min2_6	min3_7	min4_8	min5_9	min6_10	min7_11	min8_12	min9_13	min10_14	min11_16	min12_16	min13_17	min14_18	min15_19	min16_20	min17_21	min18_22	min19_23	min20_24	min21_25	min22_26	min23_27	min24_28	min25_29	min26_30	min27_31	min28_32	min29_33	min30_34	min31_35	min32_36	min33_37	min34_38	min35_39	min36_40	min37_41	min38_42	min39_43	min40_44	min41_45	min42_46	min43_47	min44_48	min45_49	min46_50	min47_51
T1	S3	2	671.69	653.08	627.35	643.29	598.82	573.08	543.95	534.01	532.93	495.82	411.87	449.01	442.89	444.19	502.04	615.89	589.95	580.22	608.76	605.26	614.15	655.32	665.64	653.76	620.42	593.87	570.51	568.19	536.3	533.13	544.21	528	609.91	675.65	664.81	599.24	593.92	570.37	509.96	529.03	551.1	475.4	433.4	416.84	454.31	459.83	560.4
T1	S3	2	636.79	613.21	586.07	599.01	580.05	619.83	587.5	562.92	566.46	494.3	395.83	438.88	469.73	482.84	506.27	593.46	580.98	558.21	554.63	576.03	591.21	612.66	607.41	604.87	600.01	552.67	562.52	566.54	556.45	543.21	568.94	532.77	560.83	539.05	521.5	507.61	503.53	517.69	544.84	577.57	568.49	483.7	428.13	391.7	411.26	407.12	521.55
T2	S3	2	656.95	659.81	663.1	694.74	705.12	664.59	609.37	577.61	541.24	539.14	515.06	545.59	558.1	580.84	558.97	608.03	607.02	622.13	612.54	651.35	593.41	608.61	655.43	650.73	647.59	696.51	688.92	685.85	660.54	651.75	700.43	712.1	630.91	661.52	665.72	597.24	581.43	594.62	539.51	527.11	563.29	451.17	474.52	525.63	530.1	521.7	619.54
T2	S3	2	716.29	708.94	714.86	726.87	705.79	636.66	576.33	565.94	537.36	536.14	550.83	589.77	608.12	636.96	639.1	695.48	688.81	688.19	654.06	692.43	599.78	606.41	631.37	624.85	615.59	661.05	643.3	625.05	622.12	629.07	661.63	655.39	593.1	647.09	617.65	585.95	605.65	603.56	509	515.54	567.9	443.9	506.13	580.65	588.64	554.68	689.54
T4	S3	2	698.29	736.26	724.72	701.29	696.77	673.55	624.19	622.71	580.39	593.96	562.83	593.81	576.58	612.21	588.54	604.32	586.75	570.11	578.44	597.19	585.49	510.1	481.07	427.77	413.08	433.53	505.41	589.78	618.06	606.87	570.22	551.11	520.52	529.67	577.94	543.65	555.48	522.08	502.11	426.54	474.65	470.26	505.59	415.33	473.03	488.55	481.25
T7	S3	2	87.526	89.16	93.304	106.982	113.136	115.576	122.668	124.254	116.998	115.914	121.646	119.822	123.658	122.71	121.65	130.434	129.07	127.29	119.212	127.338	122.22	121.204	112.974	126.922	120.866	108.338	101.302	96.586	84.43	74.012	73.262	67.834	78.632	84.234	103.478	112.532	132.986	130.764	134.484	123.47	136.79	121.81	128.624	112.138	114.208	97.14	104.968
T8	S3	2	633.56	610.45	582.85	602.58	578.84	550.59	528.94	527.18	491.84	475.01	459.73	443.71	457.21	494.23	552.14	553.34	590.53	583.44	619.78	591.36	600.12	596.15	556.9	539.34	532.99	535.97	583.73	622.59	631.55	666.3	671.62	625.87	612	594.67	545.64	540.91	543.74	528.23	511.39	524.41	514.08	407.11	434.08	464.98	448.56	470.65	528.09
T8	S3	2	675.93	635.14	638.77	675.38	684.62	665.5	644.94	631.89	593.1	550.89	519.64	507.74	508.66	528.69	571.18	586.19	608.75	630.69	635.21	616.31	629.12	635.29	575.55	576.5	573.89	547.2	575.39	584.71	574.19	587.4	594.21	555.78	569.61	595.67	588.55	600.87	606.35	582.46	530.37	482.5	457.04	368.29	393.32	431.78	444.81	463.84	490.75
T12	S3	2	123.4	122.618	125.366	119.436	121.936	126.998	127.33	126.176	118.71	118.614	110.864	113.836	115.072	117.626	118.146	129.46	121.814	121.316	127.862	121.04	109.268	109.702	97.988	89.906	98.966	96.448	102.278	118.614	121.33	113.032	115.422	112.562	115.528	122.136	127.238	130.444	130.256	124.416	116.564	128.028	129.046	110.076	119.12	121.796	103.86	102.03	120.622
T12	S3	2	136.108	128.366	137.618	126.948	128.534	128.88	127.266	131.38	131.01	131.208	132.76	138.178	136.78	133.802	133.93	140.622	134.196	129.894	135.862	128.434	119.62	119.508	106.008	102.582	110.314	103.876	112.59	134.502	134.562	127.92	137.618	129.512	124.744	128.788	132.722	134.486	137.886	134.954	129.648	138.514	135.436	111.19	119.26	121.52	108.376	105.23	128.9
T13	S3	2	616.48	614.67	587.25	533.72	561.37	578.47	570.56	600.42	617.42	599.11	595.64	572.74	483.66	522.61	519.32	441.66	452.2	483.29	451.73	465.79	598.76	564.84	584.34	588	531.61	468.87	487.39	483.87	479.39	460.38	492.44	509.32	537.3	506.09	553.45	475.91	472.87	414.1	458.15	462.58	519.49	522.55	578.81	472.04	466.74	457.25	469.97
T16	S3	2	495.98	490.48	488.51	536.9	574.31	570.18	541.89	540.07	539.36	546.43	568.37	577.27	590.7	622.47	608.56	577.62	621.17	606.17	553.12	561.89	594.56	574.65	619.56	661.06	677.01	645.7	650.46	611.82	594.71	574.28	586.9	576.67	572.52	561.91	587.37	559.51	549.59	535.9	539.32	568.72	580.45	592.57	502.12	560.56	485.47	464	460.66
T16	S3	2	629.32	601.42	567.65	653.13	644.3	599.29	564.64	572.03	541.39	587.3	629.55	663.27	665.48	687.56	646.88	621.96	652.9	658.99	631.73	639.35	665.09	620.21	667.62	678.65	713.81	689.3	729.38	680.87	674.14	640.3	630.15	605.95	562.71	553.04	592.44	585.85	576.35	597.98	592.39	602.87	616.17	618.74	516.88	566.34	495.91	497.57	493.46
T17	S3	2	601.18	560.91	447.72	423.36	413.84	421.9	371.67	499.28	430.33	476.91	483	564.84	506.38	608	525.83	490.47	459.05	455.85	457.63	524.01	592.51	591.08	604.85	495.8	405.82	406.59	374.2	385.46	471.82	559.59	494.15	497.03	458.79	455.98	414.66	389.5	423.63	443.36	424.03	465.75	551.47	512.57	518.25	568.04	444.58	487.69	549.14
T17	S3	2	603.98	597.62	511.16	516.65	523.55	560.09	498.15	601.19	519.52	559.41	543.67	614.56	613.45	711.38	637.73	599.34	571.3	520.15	520.1	566.56	625.75	632.14	625.49	551.8	462.25	460.9	466.09	515.26	585.95	662.41	626.76	594.91	544.68	521.81	562.54	559.43	590.74	620.12	607.55	548.09	582.37	543.65	545.52	579.9	484.15	472.74	523.14
T2	S2	2	605.07	595.37	556.47	540.05	602.24	572.37	562.52	585.82	576.99	536.86	555.87	521.05	542.08	549.08	551.75	591.36	642.25	578.69	551.75	545.97	505.22	533.55	546.39	578.64	616.74	661.25	605.15	658.44	660.24	613.84	543.79	576.09	552.16	506.32	528.14	563.9	543.54	558	562.54	582.66	612.59	503.82	494.4	505.89	487.33	506.48	654.74
T2	S2	2	614.87	608.04	565.16	559.29	624.11	565.99	578.94	604.75	599.04	557.42	590.22	540.34	573.6	588.93	637.7	660.04	723.77	650.78	599.94	554.46	520.25	498.34	489.03	582.16	610.77	632.21	606.03	669.87	609.67	581.25	502.04	534.58	503.59	505.58	511.55	585.97	547.12	557.74	518.03	545.91	571.06	483.53	478.06	503.05	465.53	486.75	625.58
T7	S2	2	556.48	591.7	567.33	554.66	549.99	592.43	550.37	569.95	601.52	594.92	543.53	604.82	571.41	582.64	596.61	581.93	477.87	511.36	494.61	477.96	507.67	575.94	554.23	553.59	582.96	575.7	595.94	615.72	573.49	592.6	587.54	577.08	560.06	626.33	554.24	489.41	496.95	505	442.91	482.64	563.31	570.96	469.12	510.66	522.05	NaN	NaN
T7	S2	2	569.34	600.33	590.91	595.71	587.78	642.61	591.24	590.82	619.54	622.51	572.97	640.4	634.43	645.25	659.67	642.09	558.32	590.53	561.92	551.44	565.4	629.65	612.55	640.52	630.24	634.2	641.26	638.41	560.59	566.3	584.31	576.08	561.96	635.46	590.16	510.44	535.84	518.45	470.06	518.63	592.04	576.33	501.3	508.55	472.83	NaN	NaN
T8	S2	2	632.27	687.35	638.26	618.09	655.42	610.22	515.01	538.27	537.04	478.37	529.88	575.69	610.98	617.9	584.98	478.71	461.57	438.35	464.01	509.05	581.6	553.89	546.34	543.03	565.12	577.08	582.32	581.88	601.04	575.72	572.6	547.46	526.41	505.63	510.32	496.08	517.45	581.44	608.37	626	661.37	706.82	595.56	554.56	544.3	562.1	578.41
T10	S2	2	664.72	646.41	604.92	535.64	563.04	542.23	565.93	607.67	630.68	609.97	607.28	627.11	608.15	556.49	544.26	545.34	571.15	568.46	623.86	627.82	647.13	618.18	622.02	618.98	657.46	624.22	599.19	571.81	595.91	591.08	616.86	615.98	664.65	647.23	611.43	653.25	659.12	646.25	657.12	652.86	632.14	542.71	515.14	511.22	546.39	512.82	610.66
T10	S2	2	689.13	673.35	649.74	592.24	605.2	608.04	606.72	642.88	704.64	680.76	654.52	684.36	677.88	605.47	576.25	594.04	600.87	566.91	621.9	642.7	613.56	614.87	625.32	624.29	669.16	647.1	657.07	657.63	679.66	683.74	722.93	681.91	715.24	697.58	652.6	698.62	661.64	648.24	645.46	633.66	617.88	561.55	527.23	541.71	580.09	554.67	640.33
T13	S2	2	641.61	620.69	607.84	581.93	620.12	581.41	603.08	637.12	641.07	647.79	650.68	629.91	635.14	598.76	580.23	600.52	618.53	587.44	564.58	569.84	576.75	599.99	566.76	601.41	606.67	573.15	579.19	612.71	615.71	634.36	630.07	607.96	598.14	574.04	566.73	537.96	526.08	531.69	544.21	499.75	521.22	489.35	398.18	409.39	423.93	432.22	460.84
T13	S2	2	668.71	651.36	632.04	554.1	593.02	536.96	577.86	618.07	662.71	684.38	696.44	686.89	667.31	637.77	609.47	638.89	631.94	605.03	598.07	596.52	567.59	582.38	560.82	578.91	605.31	581.61	580.44	638.75	607.06	603.95	622.26	626.28	599.64	606.5	613.44	579.47	537.95	542.98	555.59	497.98	458.83	415.61	313.74	329.55	356.1	420.93	471.53
T14	S2	2	116.558	110.272	111.59	119.422	120.82	124.142	124.754	121.06	116.746	112.66	106.968	99.11	101.582	99.32	108.502	116.932	131.718	126.766	123.15	109.736	113.294	100.816	103.976	104.714	107.49	96.372	100.84	101.518	97.162	93.794	95.448	103.744	102.28	113.198	120.642	117.06	105.844	110.29	99.418	107.988	115.808	112.526	98.162	88.908	85.346	82.738	90.564
T14	S2	2	122.274	119.04	121.916	122.764	115.954	123.262	126.306	128.532	125.624	130.926	125.498	118.1	115.902	112.03	115.986	115.596	127.144	127.742	128.198	118.038	125.32	111.884	107.504	106.798	107.794	100.732	107.476	113.698	113.56	112.674	115.134	118.71	115.954	117.672	124.894	121.538	118.296	122.17	115.25	115.47	122.356	119.914	105.516	95.446	91.438	81.658	83.67
T15	S2	2	733.05	710.5	715.51	683.63	632	601.24	604.58	554.24	527.16	496.21	530.28	553.07	576.39	602.92	645.49	635.23	658.24	659.37	613.65	606.73	624.74	568.62	540.11	583	578.9	550.92	571.63	597.53	563.65	591.51	594.78	581.28	580.82	631.68	593.22	630.95	659.38	653.03	611.13	602.19	553.73	554.82	469.1	491.81	533.02	541.76	543.66
T15	S2	2	686.88	689.95	688.21	650.23	625.88	605.18	592.67	552.63	511.95	484.83	483.9	481.49	501.96	558.02	592.3	640.1	687.43	687.4	615.28	603.51	573.23	537.76	509.77	558.99	557.85	557.62	571.61	601.15	579.34	570.09	574.03	559.85	545.53	553.14	544.8	556.89	548.03	522.63	530.09	535.42	494.41	522.81	466.42	474.35	515.99	513.08	523.95
T16	S2	2	560.87	593.96	564.55	547.07	584.77	641.83	601.58	609.82	559.27	510.26	510.16	504.92	502.65	549.23	535.83	544.56	565.98	581.83	605.05	656.83	651.92	682.34	637.06	622.77	578	572.85	533.72	610.98	592.81	593.95	577.12	595.22	540.46	528.6	542.52	561.39	560.24	588.06	516.95	487.47	424.81	430.61	304.35	404.94	404.75	487.1	497.92
T16	S2	2	627.59	665.9	630.29	649.6	647.38	692.2	614.2	623.93	550.02	522.36	529.97	529.49	522.74	562.81	560.35	579.68	604.32	599.07	617.55	639.58	628.91	616.58	593.06	592.29	548.53	562.69	554.08	608.7	586.48	589.82	534.7	551.2	522.15	520.82	535.13	569.34	588.08	636.79	550.75	527.45	474.3	465.79	314.55	415.14	411.62	496.78	490.38
T3	S1	2	392.52	505.08	629.15	630.94	674.23	633.18	546.03	540.33	544.34	498.62	548.52	604.74	605.15	639.61	624.17	625.6	642.83	607.8	582.43	609.53	619.97	609.56	632.15	557.56	459.14	449.01	453.29	438.87	489.25	535.35	552.13	546.7	520.32	550.9	568.1	489.2	535.77	545.09	548.26	523.72	619.42	572.2	643.86	624.2	615.93	616.27	626.95
T4	S1	2	644.35	629.41	655.51	638.71	642.89	595.67	628.38	581.71	584.33	534.12	546.27	508.6	522.75	488.16	496.41	475.93	499.26	523.75	546.66	540.66	601.62	559.65	590.52	554.36	560.35	548.17	596.63	538.55	602.66	608.86	610.09	605.6	620.16	604.55	584.29	591.41	544.97	526.63	530.98	561.97	533.62	511.28	536.57	545.95	533.4	501.83	560.14
T5	S1	2	622.49	660.95	684.74	679.15	658.2	671.58	646.19	631.2	659.27	683.85	617.34	641.18	609.39	520.24	493.18	471.93	430.06	490.51	554.41	497.75	534.89	566.59	583.42	564.83	605.61	584.12	578.55	528.8	520.43	510.48	523.6	544.12	603.08	629.59	621.47	596.21	570.87	537.31	573.9	563.94	545.28	535.03	528.86	385.56	446.17	496.02	524.82
T7	S1	2	549.38	572.11	594.61	574.86	600.19	571.63	555.95	565.95	561.73	559.35	548.53	547.38	538.13	568.57	572.04	591.85	599.21	651.3	661.75	619.26	624.11	592.09	588.38	532.53	562.95	593.58	624.91	615.03	658.85	637.61	634.5	573.23	516.93	511.88	504.12	509.35	534.2	559.19	544.15	560.24	493.45	490.07	388.77	386.14	362.4	434.99	461
T7	S1	2	634.12	653.5	608.61	589.09	627.02	576.08	538.41	559.33	557.52	540.14	580.09	574.86	564.29	599.3	603.59	602.02	612.74	656.2	643.36	615.24	601.62	565.18	559.56	533.66	544.91	608.75	647.76	606.46	657.55	639.35	609.08	573.24	556.3	532.03	553.66	530.3	567.5	595.06	580.94	593.08	610.17	574.03	461.94	465.01	428.39	450.64	475.58
T8	S1	2	614.78	665.9	655.89	668.93	638.02	645.49	609.16	574.74	527.79	532.28	536.79	494.49	522.32	551.43	583.41	577.71	621.52	646.04	653.11	560.73	541.86	510.56	509.8	462.19	486.82	528.63	549.28	520.1	568.25	603.5	572.74	519.87	536.57	529.42	526.52	506.56	581.1	561.91	542.56	553.47	559.07	483.13	521.03	512.16	538.67	540.63	601.66
T9	S1	2	598.27	534.33	531.37	543.72	582.03	560.71	613.57	575.6	593.33	624.42	615.31	608.85	628.58	632.58	576.18	576.46	497.62	507.32	476.37	467.94	477.29	566.19	535.05	503.83	539.07	525.75	424.85	457.21	467.83	470.52	496.52	601.23	602.07	633.65	661.73	630.04	611.59	640.75	600.68	531.07	548.68	520.67	511.8	449.92	503.53	545.9	570.66
T9	S1	2	567.77	495.42	511.38	536.01	571.26	540.4	568.31	521.09	499.28	516.21	542.14	537.22	548.18	573	520.23	523.06	536.5	541.39	502.32	525.81	508.13	499.51	458.9	488.65	508.49	533.46	444.12	493.5	458.07	461.99	457.52	598.21	582.32	578.59	596.78	554.66	482.28	490.94	427.48	353.18	365.42	368.55	367.09	360.05	419.64	468.1	493.44
T11	S1	2	573.05	564.72	590.02	530.61	531.86	548.83	600.22	550.41	609.14	641.97	586.62	550.94	597.51	601.32	545.44	591.75	608.67	531.89	520.21	541.11	530.75	506.18	561.98	544.91	549.25	533.93	570.6	540.23	518.46	540.12	546.2	511.84	587.55	615.4	609.52	643.14	655.45	574.86	559.65	571.04	517.43	516.77	517.6	518.22	519.19	558.91	527.79
T11	S1	2	638.39	627.05	629.65	585.09	580.9	595.13	636.62	623.8	670.48	688.31	618.59	582.26	628.78	646.95	562.23	611	647.97	536.98	485.17	550.04	557.57	500.56	566.47	545.33	554.86	517.13	528.81	516.75	538.76	570.81	608.3	614.03	667.89	669.12	631.2	634.68	634.91	642.89	629.41	627.74	588.54	613.57	534.52	538.51	567.89	593.8	542.12
T12	S1	2	678.08	692.02	643.94	660.71	623.44	656.04	624.6	683.47	656.68	655	637.95	632.09	586.45	555.04	568.58	564.17	585.48	599.7	615.72	566.03	549.3	507.25	543.06	501.44	488.47	530.62	523.41	465.2	516.02	519.82	464.28	503.11	474.27	466.92	533.11	539.07	463.28	522.44	550.28	535.5	537.13	494.7	474.2	467.53	492.68	464.05	482.17
T14	S1	2	575.17	575.68	538.24	544.26	553.29	569.49	601.04	608.78	579.38	597.81	612.55	544.46	559.89	549.97	520.12	511.3	527.18	500.62	507.37	483.84	483.65	479.68	497.83	493.38	517.61	508.55	517.1	524.68	487.18	446.31	435.46	466.91	477.62	546.51	595.47	615.52	578.62	561.84	507.33	485.23	505.94	454.45	380.14	404.17	405.81	398.35	412.77
T14	S1	2	640.48	609.89	578.63	580.32	603.79	605.15	646.86	627.81	593.07	595.04	569.87	511.62	538.82	561.27	531.75	550.21	572.39	534.59	526.77	517.01	539.01	537.31	560.58	583.28	615.75	601.28	599.98	615.83	533.55	577.68	553.7	568.84	573.08	648	596.2	586.8	540.56	540.51	500.36	485.36	509.22	481.79	402.23	409.98	416.58	437.48	449.89
T15	S1	2	666.65	568.41	653.63	687.9	683.59	659.53	655.17	620.46	552.15	548.25	560.2	630.84	609.64	624.25	617.58	629.2	637.55	608.95	620.8	612.2	604.98	562.2	585.36	574.3	610.7	610.8	616.03	600.81	636.13	549.18	546.41	477.6	508.35	482.64	550.14	575.82	601.51	567.02	607.36	540.41	486.89	530.86	436.68	398.88	423.58	470.21	463.02
T15	S1	2	670.94	620.54	686.62	690.86	645.4	625.45	629.63	608.28	544.59	557.79	575.08	610.09	614.41	633.57	625.61	606.46	600.3	557.95	531.24	537.23	546.36	533.89	558.43	580.33	594.6	597.59	595.91	589.78	631.47	560.12	538.4	458.59	515.02	478.8	566.09	629.81	715.36	624.96	681.7	611.84	532.3	530.48	452.97	403.2	413.66	473.5	472.09
T16	S1	2	663.01	683.25	631.45	609.74	621.6	601.53	586.62	604.54	613.63	582.15	606.55	517.16	533.31	507.06	468.32	473.36	544.29	545.66	550.79	596.11	575.04	541.62	475.52	519.96	491.58	518.79	535.19	579.86	583.33	556.9	453.78	439.72	448.81	390.49	427.48	473.58	466.04	459.69	504.61	460.55	495.21	557.16	547.62	560.98	640.36	686.38	640.72
T18	S1	2	533.25	551.02	552.35	535.4	512.21	457.75	450.31	474.1	516.74	558.46	652.94	644.79	610.52	582.02	551.13	513.18	511.23	534.11	546.56	567.51	533.72	565.11	568.43	576.3	588.66	606.79	553.39	519.56	531.31	521.96	556.01	601.88	623.97	624.4	622.97	621.97	643.07	634.69	579.8	553.06	534.75	500.48	466.54	488.35	506.51	491.16	459.98
T1	S3	3	743.74	666.47	645.22	662.76	574.28	570.61	632.15	595.72	592.55	583.52	485.56	438.92	458.73	463.08	520.98	630.09	626.58	638.41	652.28	685.88	660.88	706.04	652.39	672.16	604.4	552.14	599.7	647.65	617.09	639.66	704.56	598.54	667.83	661.22	618.26	595.33	615.69	564.85	536.57	557.41	579.11	479.41	415.87	423.53	403.71	383.93	498.88
T2	S3	3	796.4	832.66	818.1	788.61	775.52	744.34	679.46	673.26	652.4	659.66	634.89	662.94	700.22	718.42	642.93	693.32	723.1	705.55	655.83	704.45	652.07	636.97	671.94	679.45	677.72	652.1	622.52	610.1	624.4	648.66	763.62	799.51	718.19	759.9	713.12	644.69	612.83	682.94	586.49	594.76	661.48	555.83	515.44	605.65	679.64	614.77	726.94
T2	S3	3	740.51	728.67	711.28	710.18	645.16	637.85	578.24	606.45	580.82	623.07	594.7	609.91	592.04	593.21	543.19	573.31	598.03	588.59	569.15	628.75	577.15	582.13	659.25	633.08	591.46	648.13	606.55	545.49	572.66	593.83	618.74	643.06	579.77	618.62	602.41	581.9	621.24	627.67	534.28	552.92	503.87	363.35	411.9	513.42	531.6	569.82	677.82
T4	S3	3	717.97	745.71	726.51	735.18	729.2	717.42	689.6	680.2	627.72	623.43	622.27	607.45	567.3	592.83	591.65	600.01	624.79	629.56	680.94	669.86	677.4	608.14	624.52	541.9	563.96	560.08	619.26	665.49	730.67	722.94	687.81	678.77	644.19	595.7	639.62	600.28	609.59	589.54	606.18	526.23	579.91	585.56	611.87	490.97	514.73	524.46	474.04
T6	S3	3	736.69	677.86	599.41	611.65	581.79	541.55	517.94	610.42	617.35	625.23	638.21	674.81	657.88	630.01	664.23	656.7	684.18	690.47	656.65	632.14	649.55	653.92	624.22	666.46	685.16	687.47	690.06	690.44	606.96	562.23	557.45	542.46	522.59	569.68	592.01	571.98	544.51	601.3	611.89	625.97	651.74	619.83	528.81	482.28	453.6	439.31	463.34
T6	S3	3	536.03	480.94	456.22	482.49	493.12	432.99	448.77	513.76	527.43	484.52	529.17	487.86	492.19	498.72	532.86	532.49	560.16	608.47	582.42	551.25	553.61	635.41	575.95	565.76	604.68	595.33	577.29	543.02	505.39	486.3	488.34	470.08	425.57	449.31	473.54	426.29	358.39	445.77	473.18	474.82	525.32	547.68	474.33	407.64	387.6	374.89	364.51
T7	S3	3	88.698	77.974	76.492	90.202	91.794	97.694	113.75	114.844	109.446	109.198	121.394	126.522	126.584	126.028	131.102	123.302	128.436	131.108	126.314	136.152	135.858	122.376	122.014	118.042	111.708	109.518	103.548	100.084	99.422	81.916	87.448	78.038	86.1	97.32	109.432	107.4	122.974	117.46	122.388	127.35	138.996	145.184	149.192	124.982	117.774	106.056	100.76
T8	S3	3	770.01	734.35	691.77	721.13	730.01	696.92	657.87	664.12	600.1	536.7	530.08	520.9	503.46	544.94	581.82	582.84	594.62	608.95	629.93	649.86	655.46	648.45	616.21	591.38	561.71	524.54	630.36	623.23	609.56	625.82	636.38	541.66	576.29	621.25	604.49	594.28	582.23	566.71	537.29	494.36	491.25	408.32	416.73	431.26	472.8	510.21	539.99
T9	S3	3	735.51	712.84	646	702.05	690.4	699.16	711.47	671.4	658.37	673.08	654.98	689.72	693.76	685.79	670.16	664.56	648.38	719.78	701.65	655.22	605.04	489.74	432.47	441.49	459.46	519.66	695.21	728.12	784.13	768.1	757.81	660.35	642.94	605.04	646.18	674.58	730.08	753.89	742.79	735.17	723.06	613.51	497.04	505.29	473.99	484.94	528.49
T9	S3	3	647.94	678.52	650.53	656.99	625.24	663.65	677.79	675.42	683.77	678.24	651.32	629.26	618.93	606.72	560.26	549.26	573.04	583.19	560.27	565.42	548.01	439.18	426.95	453.67	480.19	507.6	633.84	635.98	647.75	582.35	579.07	562.44	566.13	568.38	589.5	597.08	594.98	606.64	566.32	623.6	618.67	562.26	463.87	478.81	428.09	440.44	515.51
T12	S3	3	139.46	132.264	137.986	128.758	128.24	122.206	134.504	138.156	139.27	143.678	151.14	139.828	132.906	131.922	133.098	142.496	141.36	148.496	153.784	145.02	137.562	132.27	112.6	110.408	120.154	110.154	118.348	141.462	135.292	130.204	134.07	131.8	127.902	133.67	144.682	150.486	145.222	136.116	129.794	134.892	133.422	117.618	127.858	135.612	120.222	118.372	138.492
T13	S3	3	764.09	765.08	741.76	742.53	768.27	737.32	743.07	754.11	667.76	660.57	725.98	724.62	689.94	815.13	814.9	681.65	640.8	633.74	545.05	504.44	633.52	628.27	677.98	681.74	677.63	675.41	719.45	730.93	743.76	706.08	655.57	612.09	652.3	607.03	645.27	620.23	654.19	554.8	617.15	617.44	683.04	677.88	733.14	591.35	591.42	548.02	513.65
T13	S3	3	681.84	736.39	747.07	745.98	781.29	746.76	667.91	661.27	637.75	666.01	669.18	729.61	693.06	722.19	642.82	580.9	517.55	545.77	525.33	515.67	594.35	595.61	610.79	602.51	585.37	592.59	625.5	609.54	655.61	663.54	649.71	625.24	702.82	624.87	648.81	645.69	698.79	603.8	656.26	672.39	690.67	689.94	740.45	603.23	577.45	534.51	497.71
T16	S3	3	732.75	656.6	586.71	631.97	621.9	567.35	585.78	603.93	583.43	643.68	675.38	674.63	671.89	672.09	597.44	559.82	556.19	564.86	557.14	554.87	592.26	549.95	576.23	567.52	586.06	577.26	639.06	614.53	623.27	649.51	646.11	633.22	618.22	603	626.29	588.27	529.08	553.02	568.9	558.88	597.04	629.36	502.42	528.41	457.61	441.89	456.64
T17	S3	3	617.43	625.09	543.32	574.4	638.1	629.87	561.19	661.08	523.46	547.31	551.7	674.23	671.8	832.74	779.68	706.11	646.7	604.26	550.61	601.71	688.48	682.81	682.81	636.7	526.54	542.45	548.36	570.29	648.06	745.14	683.1	658.19	639.93	606.78	613.15	589.66	634.18	651.63	637.17	611.29	709.37	682.88	687.41	768.83	650.98	609.81	629.09
T2	S2	3	639.21	615.56	607.88	542.16	618.13	583.36	575.58	576.29	588.15	566.57	667.36	655.4	663.45	668.1	644.04	633.58	674.91	680.9	644.55	621.76	587.08	581.17	510.84	526.89	588.38	571.55	554.06	608.3	641.91	603.66	553.06	584.79	631	605.05	646.25	704.95	683.07	637.7	605.02	600.32	616.03	494.69	496.25	533.14	493.15	516.53	654.03
T2	S2	3	547.89	568.94	575.62	586.1	608.81	596.51	570.87	584.62	551.08	534.02	648.11	634.32	645.62	658.3	704.28	565.78	627.72	568.45	556.14	569.11	623.57	586.41	598.98	631.55	645.12	588.75	562.07	588.96	562.21	510.86	471.3	470.73	485.48	499.17	528.87	640.53	668.51	619.12	581.57	625.42	619.76	504.06	528.96	565.79	422.37	478.05	590.03
T6	S2	3	683.44	686.44	674.7	629.9	639.61	657.03	673.71	665.8	656.89	623.6	607.42	608.65	590.11	638.75	637.71	684.43	672.23	678.59	682.3	675.4	600.34	585.49	639.18	591.78	690.19	723.67	716.89	610.84	630.51	551.41	560.53	515.06	498.94	458.86	480.31	496.34	561.74	535.29	557.28	543.15	541.95	491.07	549.96	543.98	561.59	516.05	486.53
T6	S2	3	624.5	638.43	572.23	544.36	574	625.27	656.38	633.75	637.16	625.27	632.46	640.81	687.88	697.37	660.79	647.71	592.13	588.37	584.31	555.86	550.83	551.44	577.67	575.21	662.14	695.42	707.03	637.4	659.58	638.57	595.54	577.82	583.73	573.54	567.58	595.4	588.21	515.41	463.88	445.51	432.03	462.87	568.96	604.15	639.33	629.06	586.78
T7	S2	3	652.01	691.58	643.11	612.11	587.03	618.39	581.42	605.44	677.87	650.98	615.89	651.82	612.99	598.99	655.4	659.15	542.21	597.01	572.56	505.85	521.12	631.54	643.05	658.04	672.25	674.62	666.96	641.13	582.18	555.1	530.17	533.85	516.77	620.41	627.16	578.02	585.22	613.91	540.02	563.61	654.3	699.06	566.92	573.05	559.1	NaN	NaN
T7	S2	3	664.34	650.27	662	668.21	619.08	621.35	576.77	513.68	552.87	548.69	509.59	520.57	558.63	574.08	577.92	595.1	565.82	534.6	484.82	513.71	561	620.41	631.85	636.12	604.32	553.66	525.97	548.41	515.65	560.4	540.26	537.93	538.46	582.28	487.65	477.11	519.53	476.75	457.73	492.61	555.22	601.11	531.2	553.75	543.16	NaN	NaN
T8	S2	3	633.76	703.31	663.72	601.38	637.27	622.95	557.91	555.11	583.62	584.51	637.26	675.44	713.22	706.52	616.16	502	454.47	400.3	387.03	426.57	562.07	545.31	591.04	611.41	640.6	667.25	731.08	700.29	733.39	723.52	676.95	626.45	695.09	667.42	655.35	640.33	637.81	609.29	612.72	643.28	594.66	640.53	535.37	527.85	521.75	533.13	515.01
T8	S2	3	664.29	774.72	683.55	667.23	735.42	693.6	549.99	582.24	590.1	573.11	664.76	684.76	759.84	736.34	653.24	518.09	525.43	423.11	463.08	533.27	689.85	674.08	704.79	686.07	677.97	667.45	683.66	649.13	647.52	657.73	638.74	618.8	648.73	669.2	685.95	626.44	663.4	679.03	678.39	659.45	655.31	659.49	574.99	552.33	520.53	538.76	504.37
T9	S2	3	564.17	541.16	537.93	577.23	588.22	562.17	546.78	570.22	561	620.92	601.08	606.57	636.76	667.99	614.81	618.91	709.56	666.46	622.2	590.82	679.42	614.59	647.46	674.11	708.48	694.42	727.92	706.17	632.74	662.1	620.24	618.98	653.92	731.96	708.35	686.91	640.25	621	543.07	593.4	616.68	526.08	542.22	547.8	522.96	538.54	661.71
T9	S2	3	628.41	589.95	594.13	612.23	585.38	606.86	616.79	605.88	599.39	630.5	585.16	585.32	595.45	615.61	660.52	683.19	693.03	668.85	678.29	591.19	642.12	662.42	713.64	701.09	768.43	720.3	711.23	653.45	634.63	586.01	570.09	604.23	645.02	687	718.86	740.27	701.66	727.46	680.53	688.03	665.46	589.44	574.37	573.55	578.69	586.71	661.68
T10	S2	3	600.83	685.46	651.58	628.81	666.27	690.84	626.33	659.6	636.71	596.82	571.03	594.69	623.51	604.61	588.79	669.39	653.14	646.81	731.89	752.07	745.98	721.46	684.02	635.78	631.57	554.34	591.05	585.95	560.65	575.82	588.38	579.26	584.38	604.95	579.99	606.16	652.44	676.89	713.48	705	726.82	578.77	556.42	520.2	540.45	521.89	634.41
T10	S2	3	686.26	718.19	651.42	584.33	642.28	726.86	659.92	710.15	746.16	735.44	686.19	675.88	690.96	664.71	583.6	607.9	638.95	662.67	698.98	765.62	752.67	745.36	641.13	636.25	623.79	583.87	567.27	622.45	640.69	653.09	693.74	693.34	707	680.76	633.41	604.46	652.83	640.88	666.51	668.07	666.85	528.58	478.26	467.09	495.21	539.55	634.8
T13	S2	3	596	588.4	624.69	609.22	599.48	552.38	569.42	600.07	682.02	742.19	751.56	752.79	749.51	674.51	607.56	632.73	586.48	531.72	554.78	573.38	577.23	629.61	596.1	617.37	669.75	669.6	678.02	721.63	653.31	655.39	603.05	583.01	605.09	600.06	569.51	550.83	598.52	587.66	611.94	584.28	544.95	470.08	384.43	411.22	383.04	469.75	504.02
T13	S2	3	610.01	606.08	568.03	488.44	544.53	568.7	584.79	631.05	757.53	744.77	733.61	727.2	701.56	621.82	594.92	611.63	577.37	545.18	537.24	499.27	441.97	521.8	514.6	502.02	575.45	606.54	573.87	642.75	621.86	638.38	682.43	707.59	693.38	700.06	701.51	650.11	586.45	579.95	595.34	545.3	515.08	479.6	355.73	421.99	447.13	453.96	501.23
T14	S2	3	126.934	130.59	135.976	129.492	122.478	129.622	124.408	130.164	124.29	123.514	110.574	99.64	99.078	96.198	96.432	108.888	121.816	112.582	111.892	105.5	112.68	104.152	109.178	105.822	112.258	98.11	103.922	120.96	127.742	119.412	125.69	132.178	119.432	121.05	134.606	126.784	131.88	140.792	133.238	131.512	142.514	133.018	109.226	97.184	105.874	98.56	97.722
T14	S2	3	113.822	109.342	115.242	124.768	139.918	141.808	149.748	142.506	122.162	112.5	109.284	91.732	94.832	110.874	124.448	125.562	142.662	137.326	126.706	106.09	115.088	103.918	107.248	106.644	115.546	103.83	104.552	103.412	100.012	90.656	92.488	102.726	106.038	116.278	123.83	122.852	115.87	123.12	111.172	113.054	121.286	116.516	99.426	89.834	91.086	84.262	96.06
T15	S2	3	679.55	627.53	648.55	593.49	565.14	573.57	600.27	508.65	513.77	511.61	514.86	573.3	606.05	600.45	629.38	621.77	554.11	577.32	661.97	663.97	668.59	682.57	653.13	570.65	548.2	512.53	504.73	549.91	537.51	565.13	570.34	550.11	503.14	523.4	489.6	518.02	573.47	609.86	630.67	679.7	689.26	673.57	592.43	582.01	544.96	523.5	579.54
T15	S2	3	775.87	757.08	757.49	694.38	645.29	635.02	608.15	560.65	528.53	509.34	529.3	503.35	473.67	521.5	540.86	541.19	636.48	672.72	656.87	654.41	649.81	613.55	598.31	583.97	613.54	637.63	621.46	684.59	689.02	681.85	654.86	637.35	591.05	611.11	581.99	578.27	571.53	530.74	513.45	509.72	506.52	539.09	497.95	519.52	565.08	534.23	559.25
T16	S2	3	517.86	508.75	480.57	545.54	528.31	595.76	550.86	558.94	415.97	427.58	444.68	433.85	460.93	535.53	559.05	590.13	620.49	587.11	602.33	546.73	496.47	545.87	537.41	568.66	614.73	660.62	570.03	620.77	584.13	561.66	535.26	540.33	517.52	523.16	508.32	554.3	602.34	596.5	530.48	513.97	400.63	415.03	308.68	417.2	462.08	553.46	524.76
T3	S1	3	470.73	537.06	599.96	608	642.83	561.73	476.04	483.23	512.33	493.07	513.13	572.02	545.01	545.41	540.87	581.17	586.84	604.63	635.09	601.49	665.64	668.51	677.51	530.02	488.74	389.71	385.71	404.21	485.11	547.77	563.92	548.84	474.48	533.2	576.48	490.98	495.79	560.73	514.21	420.61	544.45	571.16	578.26	549.89	541.22	503.8	511.13
T3	S1	3	401.18	483.42	578.45	573.53	599.03	562.74	509.25	521.72	558.75	562.96	599.65	613.89	614.34	620.2	636.7	625.4	614.84	625.4	648.65	578.68	618.83	626.17	635.97	519.76	474.82	473.62	534.37	497.66	601.92	676.44	639.28	595.86	589.44	588.85	619.83	598.27	594.12	623.34	592.4	599.78	636.75	614.3	590.18	611.76	508.11	533.39	600.54
T4	S1	3	670.79	731.64	695.71	624.62	627.81	539.45	527.12	518.6	587.57	543.59	548.65	514.09	516.4	466.42	456.73	464.31	494.43	493.21	465.37	472.2	554.28	516.56	595.63	642.19	684.18	646.05	644.08	565.71	618.38	672.69	659.59	717.32	765.83	756.32	707.93	706.11	679.92	627.23	584.95	583.93	617.6	536.93	541.89	599.04	606.33	582.04	670.3
T4	S1	3	700.37	648.65	672.76	695.6	655.82	636.06	648.05	620.12	665.42	605.55	617.25	624.55	601.99	518.92	562.22	570.61	564.1	580.4	530.53	499.66	536.21	552.66	572.36	625.01	634.3	573.12	525.81	514.07	521.24	527.26	541.72	607.33	634.5	653.48	637.26	613.83	561.81	513.52	481.53	527	583.58	525.93	589.76	616.71	624.47	580.99	704.32
T5	S1	3	688.48	663.9	639.98	636.86	606.69	598.6	581.97	585.13	626.53	631.05	628.99	626.67	583.64	473.66	485.89	477.49	492.14	583.66	679.47	611.5	662.82	654.84	665.72	643.68	676.7	621.34	628.12	610.6	645.44	660.05	670.14	730.56	706.07	674.55	655.87	617.44	542.11	554.66	581.84	593.16	630.69	646.19	645.55	505.42	510.98	546.7	559.06
T5	S1	3	649.27	706.52	697.53	707.82	690.36	689.95	623.81	630.16	687.55	692.66	627.7	698.81	650.63	530.02	489.5	485.27	387.7	463.6	587.58	582.3	631.83	706.36	704.08	676.26	666.1	629.52	571.75	549.83	538.96	548.73	580.8	711.82	727.08	711.34	679.66	598.81	488.62	514.26	545.41	619.49	667.17	636.53	603.39	456.97	459.12	524.96	610.81
T7	S1	3	506.17	563.63	607.98	646.67	676.34	692.57	646.17	619.11	580.99	515.94	524.49	540.14	453.5	562	593.81	584.64	537.49	666.32	624.31	600.8	622.41	661.22	626.32	560.18	603.93	653.24	664.69	690.2	739.95	762.89	698.62	645.53	575.18	585	520.1	576.43	603.55	695.02	650.65	640.61	546.53	540.25	381.98	388.54	400.35	477.29	554.01
T7	S1	3	649.5	702.68	699.14	706.66	718.19	702.18	631.2	626.37	593.99	552.45	579.15	591.86	576.43	640.14	674.7	635.74	632.64	706.86	660.35	662.44	686.35	674.22	647.83	629.83	635.5	626.48	640.21	604.18	633.08	608.33	629.54	588.79	627.5	581.05	627.61	660.33	673.21	682.25	691.5	692.98	630.6	664.12	502.95	487.63	421.19	509.87	544.9
T8	S1	3	703.77	735.5	694.08	684.6	683.44	683.35	650.8	633.14	609.14	634.74	649.64	595.35	599.29	636.32	637.09	634.63	689.13	662.61	650.75	595.93	580.2	590.29	632.31	609.16	625.37	632.49	656.13	650.43	722.75	774.96	738.06	641.62	617.89	602.89	554	595.01	735.39	730.11	690.57	733.61	730.09	599.79	628.38	621.34	599.45	556.11	607.54
T8	S1	3	707.47	720.28	684.67	639.95	646.44	615.25	646.05	614.79	624.75	673.49	671.68	611.79	604.53	566.71	543.17	592.78	679.25	697.54	735.21	682.76	648.13	616.26	642.68	678.82	740.27	790.67	772.27	757.11	771.72	719	614.03	590.85	564.11	572.92	608.2	656.33	735.47	729.87	660.03	645.25	658.61	546.88	626.34	679.46	737.28	720.64	768.66
T9	S1	3	618.47	506.52	528.41	496.09	517.29	566.94	612.14	602.46	614.28	675.57	624.8	633.01	636.3	650.93	544.78	589.41	595.57	594.05	553.23	572.12	580.8	562.42	533.85	598.02	589.47	554.4	493.04	521.97	463.65	517.7	517.73	640.58	658.66	683.29	750.55	740.37	672.21	651.73	554.9	406.21	382.79	403.12	460.42	448.28	480.14	563.17	563.72
T11	S1	3	682.57	672.39	672.92	647.29	584.65	584.81	650.39	585.93	633.07	670.45	626.98	591.24	613.91	617.4	565.81	620.45	659.78	662.06	614.81	638.91	641.95	568.41	655.71	641.95	672.37	619.84	632.22	585.2	601.62	562.52	617.65	649.82	649.32	676.62	683.33	678.75	650.4	654.54	648.29	688.99	643.5	667.7	621.69	584.16	580.17	634.48	587.49
T11	S1	3	594.45	557.73	560.02	592.38	611.37	581.97	584.4	656.53	634.01	619.7	600.92	608.24	611.34	615.48	558.25	599.25	641.38	557.82	531.85	574.17	614.71	553.85	620.51	560.15	583.8	560.98	583.26	578.32	666.92	666.97	628.49	617.03	642.77	612.16	598	621.4	639.05	638.56	617.34	641.17	656.89	678.03	628.05	606.85	643.6	612.09	562.53
T12	S1	3	692.61	756.48	732.08	778.88	714.39	765.25	763.28	780.23	712.69	716.51	707.58	634.28	623.14	620.21	639.31	646.45	695.18	675.3	698.01	688.48	669.25	632.34	698.59	650.66	633.22	651.93	678.54	613.68	668.1	617.94	595.49	594.95	608.02	643.83	709.08	735.2	691.36	679.26	673.38	688.76	679.71	599.86	601.01	576.44	576.8	501.16	506.71
T14	S1	3	620.34	549.72	542.14	464.24	510.14	500.23	538.16	571.74	605.7	620.05	655.9	619.6	624.98	616.91	620.6	584.27	547.07	522.72	535.93	478.21	503.75	550.31	543.34	530.32	560.29	566.8	575.56	635.75	662.46	596.24	502.12	510.69	509.5	585.48	617.15	716.49	683.29	627.53	524.41	498.82	455.48	400.47	325.97	337.95	365.4	400.92	434.43
T14	S1	3	776.59	702.81	664.3	663.65	611.77	604.12	624.3	607.36	595.66	620.56	651.43	660.59	692.4	690	669.18	654.69	658.2	605.29	611.12	599.42	634.22	611.93	673.55	684.43	696.47	650.83	643.41	648.07	555.01	593.21	550.56	561.01	549.79	689.05	650.83	667.62	620.86	622.93	523.17	518.57	557.79	502.58	415.81	414.79	470.88	500.37	526.84
T15	S1	3	686.48	669.14	775.72	809.97	720.33	671.71	655.01	608.52	548.39	590.32	635.83	676.57	682.45	735.3	708.91	656.46	652.34	605.42	531.7	558.86	585.32	576.13	604.31	709.05	695.37	701.01	704.34	678.68	620.54	566.09	542.15	452.42	461.63	484.33	576.72	569.08	627.36	605.85	693.38	635.61	630.89	737.57	649.63	511.57	509.16	552.99	472.95
T16	S1	3	654.32	678.99	600.71	562.07	623.47	576.7	580.42	597.77	645.77	581.08	588.53	621.29	675.45	645.89	680.68	706.31	696.15	701.71	702.89	716.91	724.88	650.92	626	657.29	612.1	608.26	677.75	681.95	646.58	678.38	583.64	507.25	465.16	436.17	461.78	518.24	526.87	582.51	615.25	510.38	562.15	591.28	518.92	547.82	631.46	597.23	576.64
T18	S1	3	619.21	602.64	628.66	484.28	488.38	529.47	569.71	593.7	733.63	720.37	741.33	694.09	612.59	512.07	502.47	458.29	500.02	611.68	637.12	677.43	660.64	645.79	569.27	588.31	527.64	550.69	534.89	531.81	571.41	641.99	603.45	624.17	607.56	499.65	403.48	455.6	502.25	532.45	551.13	578.58	560.08	458.68	358.21	400.03	405.96	402.92	470.77
T1	S3	4	740.75	659.9	694.49	708.22	638.17	596.37	612.03	580.25	573.05	559.8	505.82	548.21	507.92	563.23	620.32	747.96	712.83	702.19	731.55	712.85	689.23	733.76	732.2	724.58	706.95	677.02	717.61	756.85	747.38	722.52	735.05	671.55	711.48	701.82	708.64	710.59	699.6	687.19	605.82	605.96	565.44	456.81	432.26	419.91	399.6	415.79	530.35
T1	S3	4	733.36	735.17	733.38	696.6	658.25	637.56	642.51	648.89	645.7	570.7	490.23	531.07	524.29	584.7	610.43	734.7	689.89	692.37	668.17	700.77	711.59	754.3	736.02	715.79	717.89	645.89	682	684.08	686.45	668.02	691.74	629.86	692.73	697.43	655.03	651.95	665.03	632.05	654.65	667.1	668.85	536.65	493.87	431.88	463.09	457.66	575.15
T2	S3	4	803.38	832.05	806.14	819.54	823.55	797.37	719.07	717.54	681.19	635.42	598.94	650.63	679.23	685.31	648.76	681.16	661.14	649.81	668.44	745.54	676.83	639.94	674.84	650.04	642.2	687.63	697.48	697.74	680.64	699.38	794.5	834.87	749.58	781.42	704.42	633.23	595.93	627.3	544.65	550.17	625.54	525.15	531.51	675.62	744.09	666.7	770.21
T2	S3	4	805.14	800.44	793.44	808.49	769.35	714.89	639.71	600.71	581.35	577.26	565.61	593	631.32	642.82	626.96	654.89	629.24	583.76	603.85	658.57	560.84	575.86	631.8	547.61	549.58	610.15	573.04	561.86	623.03	622.19	705.54	739.43	651.26	670.51	619.34	534.09	538.53	602.77	475	477.08	540.19	440.24	482.1	583.21	632.13	584.67	701.58
T4	S3	4	696.93	724.18	778.66	729.37	749.87	719.78	671.72	657.51	605.55	600.46	618.65	596.99	541.77	619.16	624.06	641.21	688.6	690.06	748.14	733.63	737.03	628.93	604.15	487.72	498.18	516.09	613.69	722.28	723.05	736.75	673.98	654.38	611.88	589.75	580.35	566.73	596.66	558.36	589.73	556.97	578.93	564.57	597.84	489.19	501.15	510.8	484.66
T4	S3	4	704.56	729.67	760.9	772.52	742.51	695.26	708.94	685	624.03	664.99	669.5	665.87	647.87	695.4	653.32	685.31	696.04	667.36	693.25	713.23	710.11	599.5	593.69	521.86	496.27	515.83	585.39	701.3	696.29	706.52	663.52	651.55	565.68	591.3	615.01	556.32	596.58	579.88	580.4	518.57	589.65	590.46	657.39	532.66	588.12	610.84	576.06
T6	S3	4	764.69	712.58	629.33	661.84	592.59	542.92	512.72	588.06	607.88	597.66	628.95	607.51	579.18	538.21	554.95	570.87	593.87	631.54	639.9	667.92	630.01	678.29	652.8	681.1	711.12	727.06	800.01	767.61	681.33	599.58	588.54	509.28	479.71	507.59	526.41	454.82	382.7	480.37	483.49	491.37	591.33	627.96	534.43	483	514.27	464.91	448.84
T6	S3	4	749.34	670.98	594	629.78	594.04	550.01	513.73	584.51	585.15	554.55	592.64	643.3	642.34	642.18	690.18	727.3	696.78	714.29	721.42	697.03	635.76	682.07	619.55	604.38	673.7	707.21	714.5	736.79	667.29	582.02	606.97	585.25	583.09	633.39	676.61	598.13	536.97	564.6	575.09	546.65	634.6	636.17	539.27	466.33	541.82	481.08	525.46
T7	S3	4	112.334	104.342	107.746	120.95	122.916	122.662	122.908	130.674	117.308	125.388	136.94	142.88	147.612	150.608	147.114	152.332	151.12	154.976	150.67	161.388	145.502	144.364	134.604	130.462	124.842	120.272	118.752	114.586	115.926	93.252	96.658	85.108	81.744	89.812	109.984	121.406	146.09	150.294	151.522	151.288	154.542	142.206	146.964	128.424	122.104	115.53	116.56
T7	S3	4	105.472	99.256	99.024	111.372	113.746	105.782	109.282	119.458	114.782	117.442	132.372	140.808	146.75	144.812	151.156	152.068	145.766	145.438	135.95	143.906	133.344	133.442	125.48	133.722	130.718	124.852	119.422	109.202	99.664	81.58	83.994	84.486	87.27	99.446	114.406	120.93	134.282	137.43	138.362	129.73	144.942	134.69	143.026	123.822	122.424	103.504	100.582
T8	S3	4	638.24	620.85	605.09	664.18	719.57	687.07	681.87	707.82	658.41	562.02	541.55	526.05	495.11	534.16	531.96	531	564.61	641.53	661.85	694.87	730.19	693.1	588.07	628.42	650.3	586.08	640.59	669.65	560.92	616.87	637.93	598.54	603.94	675.53	554.72	539.51	566.59	570.39	525.8	542.16	546.54	416.66	422.95	454.91	461.62	507.46	531.87
T9	S3	4	718.56	691.27	629.09	631.73	628.33	653.72	651.24	650.31	668.74	688.8	670.95	669.5	642.75	651.78	558.18	516.77	550.75	605.89	562.32	571.54	544.64	417.06	396.93	446.63	472.25	531.98	676.32	695.36	662.57	634.75	616.54	584.78	586.58	603.64	624.09	645.79	683.96	688.13	664.37	696.09	682.77	574.42	474.65	491.64	457.91	471.52	526.76
T9	S3	4	718.77	763.65	746.94	763.98	763.3	782.68	748.42	699.03	660.3	651.75	656.3	679.94	696.82	712.76	689.32	666.78	662.54	667.99	635.27	622.62	577.29	448.34	428.06	486.94	509.36	564.5	701.5	746.95	756.82	749.3	723.65	721.81	709.23	676.1	670.31	703.95	718.48	700.03	700.17	711.71	693.49	582.15	494.87	517.22	484.29	533.64	599.69
T12	S3	4	157.494	151.332	151.736	137.134	139.29	138.108	131.874	135.206	127.598	128.726	128.63	133.642	136.302	139.794	142.152	152.618	148.87	152.664	159.228	145.962	136.222	132.102	113.994	107.114	112.782	113.872	127.93	147.858	149.138	156.092	153.476	140.214	132.094	145.756	139.792	139.99	146.67	148.63	144.21	153.856	161.32	136.918	143.136	133.336	124.762	110.378	122.576
T13	S3	4	624.86	638.23	667.53	625.96	657.99	643.04	671.94	649.37	630.25	630.71	674.7	688.01	632.23	727.67	751.17	657.94	594.21	616.89	553.63	522.69	637.69	634.99	701.64	730.63	706.87	708.31	723.17	746.95	716.13	680.84	627.44	598.24	600.65	563.53	622.11	635.5	686.12	603.16	651.84	636.06	646.82	657.05	724.03	593.68	578.1	534.68	527.54
T13	S3	4	700.89	680.72	717.23	680.63	692.25	654.92	633.57	620.75	579.29	591.32	608.52	686.24	634.9	672	624.19	576.92	499.79	486.31	463.92	457.61	529.51	519.53	601.06	617.07	581.21	554.65	589.56	535.3	568.34	592.29	587.21	564.81	674.92	607.86	624.05	573.84	623.22	521.3	593.4	595.28	680.68	669.68	670.38	515.89	507.42	504.48	478.79
T14	S3	4	146.13	145.22	139.156	140.33	133.764	124.366	121.334	115.81	118.812	106.518	117.154	137.306	138.524	139.566	153.85	152.362	125.906	111.794	104.24	104.912	88.492	94.552	107.772	108.968	115.176	124.214	127.402	136.866	132.574	132.784	129.176	132.746	129.662	138.224	131.878	136.28	138.228	133.798	132.874	138.028	127.734	123.25	101.664	100.934	102.502	105.376	104.6
T14	S3	4	123.354	120.744	123.62	114.846	116.582	113.14	107.472	98.378	104.414	93.008	98.05	118.276	113.104	118.306	140.298	133.07	108.284	98.284	94.334	83.53	80.728	86.516	103.592	104.736	107.288	111.302	117.254	126.986	118.972	128.782	125.602	124.492	120.634	123.244	117.092	121.54	128.648	123.414	121.256	121.962	117.65	111.592	89.644	99.736	97.704	89.604	96.808
T16	S3	4	655.55	611.17	587.56	654.3	637.98	614.52	592.89	575.85	559.38	589.58	637.77	669.1	697.45	713.44	740.92	654.92	642.64	640.6	610	572.36	642.11	615.38	637.01	642.03	654.77	644.31	739.44	723.06	744.36	726.81	719.39	668.16	613.12	585.15	620.82	565.83	507.47	533.42	516.18	569.43	624.94	659.45	547.19	600.24	529.56	494.6	507.05
T2	S2	4	734.27	740.76	746.43	674.62	715.15	687.78	661.13	663.16	679.36	647.07	682.29	695.94	735.34	741.1	797.6	795.19	809.98	759.19	741.51	693.94	711.48	713.57	703.2	742.24	786.97	772.93	755.62	786.31	784.83	717.1	668.74	685.79	705.36	658.52	745.47	796.79	800.81	728.37	730.07	695.91	692.13	537.32	600.79	598.89	515.14	527.01	688.87
T2	S2	4	632.34	611.46	652.79	618.9	654.46	589.6	613.51	610.95	551.7	514.85	640.21	624.69	668.29	719.83	727.01	626.74	676.39	628.68	596.18	577.95	604.29	583.96	562.68	599.58	647.74	618.15	582.7	611.84	640.41	575	539.85	540.36	565.74	497.29	561.29	654.41	664.71	595.07	579.68	544.31	534.81	418.61	483.58	505.56	441.76	481.52	605.42
T6	S2	4	727.38	722.29	712.65	717.53	733.16	759.77	802.99	774.17	780.29	737.06	729.49	723.1	776.14	808.66	781.9	802.75	770.8	774.04	733.26	715.06	689.62	695.2	695.74	663.71	729.15	720.63	695.73	622.38	682.42	663.35	660.88	638.85	646.96	643.63	674.6	716.19	729.94	691.21	630.05	611.44	600.79	613.02	664.05	700.01	745.57	713.86	679.37
T6	S2	4	688.6	672.49	633.28	639.76	643.99	664.62	704.26	698.44	713.85	662.48	678.14	662.36	730.35	735.68	709.39	714.96	661.17	624.1	613.15	612.28	593.4	607.37	606.92	554.94	617.93	631.53	635.43	604.61	650.6	612.83	594	568.65	519.15	517.7	538.67	564.49	613.94	620.24	595.61	582.83	589.44	559.03	641.42	680.61	687.86	647.82	614.94
T7	S2	4	580.09	595.16	547.74	554.95	582.28	635.77	587.86	618.94	687.37	683.16	618.94	616.16	579.65	576.8	616.78	628.12	556.57	570.71	555.34	539.52	555.64	684.96	717.34	727.1	721.99	728.19	674.33	695.11	601.44	582.95	555.33	579.02	548.13	671.12	634.83	588.53	605.52	595.8	537.85	594.15	684.14	726.55	616.64	625.31	569.34	NaN	NaN
T8	S2	4	714.11	808.62	758.32	736.29	782.92	726.9	632.69	687.42	671.88	670.74	736.45	764.81	772.91	798.25	722.77	620.32	601.08	560.78	571.89	604.55	657.35	625.39	641.3	630.04	650.2	692.18	738.55	723.85	711.82	711.72	697.35	638.58	673.47	686.19	694.67	675.13	708.29	717.38	735.31	763.28	749.67	802.75	681.25	659.74	615.92	632.15	588.23
T8	S2	4	619.31	675.98	627.28	636.51	706.65	639.28	565.51	610.9	578.24	573	654.84	683.32	714.19	719.34	643.64	527.46	523.83	466.6	466.1	520.81	597.26	566.05	602.57	608.84	617.72	629.05	613.3	563.47	582.47	580.13	579.5	599.36	652.7	660.09	686.72	692.92	662.47	627.91	621.31	567.57	542.79	642.31	574.94	556.96	597.84	610.11	517.57
T8	S2	4	740.9	799.65	751.53	725.12	781.79	738.65	662.28	702.62	688.77	677.98	704.08	714.01	710.13	711.1	644.4	564.17	568.69	550	545.46	561.25	636.03	615.48	630.69	632.35	687.61	710.95	743.03	701.34	683.53	657.56	651.16	630.39	695.93	744.16	751.01	754.46	720.45	704.34	673.93	683.8	616.83	692.12	582.52	617.59	601.35	652.65	630.01
T9	S2	4	604.06	537.83	566.07	565.11	548.01	572.97	601.18	592.25	631.22	628.46	605.12	590.52	629.36	614.09	597.7	579.3	601.59	567.38	539.26	499.37	528.54	533.21	610.34	624.65	684.85	717.91	754.54	654.04	630.67	634.77	617.94	560.3	606.27	617.56	645.88	638.41	627.27	590.82	617.35	596.11	558.35	494.24	531.17	505.17	518.72	548.87	612.56
T10	S2	4	633.01	650.18	603.93	542.42	583.75	680.79	632.04	711.06	757.41	723.5	658.04	655.16	633.56	571.43	512.06	551.26	613.96	574.5	639.6	681.84	684.27	651.58	620.31	610.98	609.51	566.19	544.37	573.88	584.22	649.6	656.17	661.09	736.9	728.22	680.66	704.5	700.97	676.35	702.69	675.86	637.3	548.71	525.7	532.43	589.09	635.97	686.81
T13	S2	4	593.18	620.8	576.57	485.18	526.96	569.55	549.1	645.52	739.62	771.39	746.04	743.19	701.38	639.06	618.51	682.43	692.21	640.88	632.24	573.95	477.68	547.45	530.02	546.11	622.86	674.58	617.08	676.72	641.37	650.68	621.66	651.25	662.44	661.87	656.17	643.31	604.42	573.16	598.6	561.25	521.93	470.98	370.05	412.44	338.4	357.65	383.43
T14	S2	4	133.738	134.128	130.968	136	142.636	143.774	150.334	160.266	141.818	141.298	131.644	111.268	105.598	121.75	120.81	130.08	145.122	143.492	143.414	133.852	148.588	139.89	138.344	131.448	139.936	126.418	132.95	139.226	139.24	136.924	135.762	136.852	133.874	140.156	147.198	150.876	142.706	157.162	142.942	137.81	141.25	141.21	115.794	104.442	116.338	106.346	112.524
T14	S2	4	124.544	117.356	111.67	114.282	122.442	122.072	120.684	131.086	115.48	108.234	103.024	95.64	90.282	107.624	117.898	129.262	145.302	141.47	136.118	121.356	127.542	115.832	116.168	107.992	122.6	106.196	116.458	125.278	126.496	113.774	121.862	122.05	122.218	132.286	143.272	144.662	145.666	148.894	129.802	126.276	127.71	116.468	97.962	95.966	103.99	97.922	110.598
T16	S2	4	587.4	632.54	632.98	681.02	673.1	719.05	630.03	653.76	630.21	598.67	611.52	616.7	586.34	646.22	669.54	683.24	712.57	757.33	740.87	731.84	731.92	724.49	649.2	644.39	657.67	634.49	611.67	682.28	671.87	652.9	646.49	685.03	636.26	606.9	644.4	616.72	644.21	624.28	574.69	564.57	528.3	467.8	380.52	427.67	378.26	510.43	498.99
T16	S2	4	665.22	697.95	680.66	718.14	777.79	818.02	748.88	741.45	671.5	612.3	618.46	635.05	615.33	665.67	694.74	726.07	785.69	795.19	783.49	793.38	763.31	714.53	685.18	689.04	641.85	652.28	661.86	728.5	730.39	754.93	706.51	712.19	684.48	673.08	654.48	684.22	706.91	702.98	631.98	621.77	572.78	540.74	412.92	504.03	493.2	593.37	583.55
T3	S1	4	400.42	519.33	676.43	692.95	725.66	667.9	577.57	599.52	588.47	606.25	647.24	709.11	682.23	701.97	701.86	752.58	746.47	749.42	783.47	746.82	755.33	787.35	807.89	664.43	568.59	539.89	539.79	492.79	574.48	659.96	665.64	652.44	645.69	706.37	705.29	613.34	645.19	681.49	583.8	582.7	696.41	668.24	647.2	659.02	604.75	601.67	578.05
T4	S1	4	798.27	818.58	825.4	763.62	746.91	662.3	638.93	610.23	619.65	586.47	649.48	636.4	626.46	618.04	614.88	590.3	576.9	610.61	537.89	506.98	562.25	573.48	618.07	661.94	693.08	629.42	587.34	537.69	560.32	587.57	628.5	699.6	717.41	717.1	692.86	641.29	650.36	616.4	615.7	637.14	714.51	586.14	554.45	610.83	629.19	558.63	705.2
T5	S1	4	731.71	738.2	721.84	721.8	690.13	703.95	695.95	719.88	758.19	772.92	776.06	741.62	603.75	487.32	477.08	428.94	434.53	616.58	730.57	684.12	734.45	767.28	744.45	727.64	756.29	721.25	706.22	682.05	662.64	666.12	694.02	736.6	774.1	740.91	706.74	659.51	568.31	507.01	543.99	591.64	604.59	651.47	693.9	573.55	574.02	608.31	622.59
T7	S1	4	742.01	679.57	659.09	615.42	664.34	639.22	675.28	677.65	665.84	624.79	635.6	666.74	620.64	682.79	770.51	726.86	639.64	692.73	673.84	635.26	693.56	726.97	714.37	663.64	637.83	649.3	651.73	625.78	677.2	693.56	592.99	547.59	585.9	572.51	574.68	651.06	713.09	729.73	692.32	654.92	554.17	546.69	398.35	384.07	415.47	510.48	553.26
T8	S1	4	745.73	738.01	702.59	634.7	629.01	644.9	674.25	600.06	587.73	613.31	634.66	580.67	612.57	607.04	589.73	581.37	656.11	669.45	732.84	640.24	607.68	599.84	627.64	613.77	721.04	750.78	736.21	683.53	729.88	658.77	573.63	486.09	485.82	467.56	532.72	557.06	705.83	705.68	670.09	638.4	669.07	529.48	561.14	581.42	603.16	616.62	704.56
T8	S1	4	753.79	758.2	740.63	689.99	671.06	705.02	724.24	708.78	704.76	695.97	688.22	655.55	629.71	609.62	621.26	654.7	696.68	711.26	775.07	711.45	670.09	637.44	670	627.72	649.27	677.37	706.21	652.94	696.68	728.16	648.19	577.15	621.44	600.14	600	649.67	740.52	705.82	684.83	686.46	658.8	550.43	595.53	640.98	646.08	690.75	767.13
T9	S1	4	703.98	623.5	642.48	620.21	677.75	685.43	720.27	690.95	699.02	711.56	712.32	747.21	745.32	746.5	646.78	653.27	572.51	602.14	579.3	614.95	639.45	701.3	650.7	672.73	699.05	674.01	542.18	571.53	548.79	594.03	595.35	770.17	802.03	795.99	802.21	785.28	713.17	701.91	686.95	617.88	596.3	597.73	599.15	527.48	567.03	642.32	637.41
T11	S1	4	673.2	644.04	611.25	602.05	579.46	565.99	585.91	613.03	602.99	615.53	554.17	537.78	614.07	627.23	573.3	656.71	709.58	628.5	674.16	738.75	768.8	701.47	806.42	719.54	720.07	698.6	727.41	700.89	779.03	773.2	755.18	730.65	748.51	740.95	729.03	692.74	712.39	685.07	633.17	669.22	684.97	689.78	664.45	638.24	664.47	696.72	658.66
T11	S1	4	666.19	673.66	639.64	600.9	591.12	540.28	552.39	566.27	615.53	653.9	638.05	663.86	682.52	656.96	590.41	683.08	703.5	642.73	666.28	721.45	705.85	683.09	756.86	723.55	718.66	700.07	695.36	687.55	713.51	740.84	746.36	725.5	755.38	763.59	730.75	706.41	728.55	706.51	659.76	678.17	667.58	672.78	647.6	636	646.91	722.83	684.16
T12	S1	4	652.59	686.52	739.88	769.69	754.08	744.78	763.59	770.92	738.25	719.42	748.46	700.64	666.61	632.28	656.63	646.03	683.88	672.8	688.68	651.52	629.39	586.81	650.54	618.86	600.73	648.13	661.41	606.28	627.18	581.23	541.04	522.35	498.42	509.27	591.03	597.74	544.55	569.51	588.63	604.1	609.31	558.16	573.31	570.53	577.91	566.17	571.81
T15	S1	4	721.03	725.86	743.34	730.96	676.1	714.21	684.56	689.51	675.73	721.08	712.46	763.8	738.32	762.56	798.61	764.13	761.98	728.38	731.18	712.94	711.14	647.02	696.12	664.99	661.54	677.11	744.57	704.44	701.9	620.88	605.65	492.96	536.75	594.98	707.1	770.79	815.91	774.97	782.23	687.79	623.41	700.42	590.44	556.53	554.94	559.29	535.96
T15	S1	4	701.53	668.39	708.95	700.61	677.18	715.8	692.68	688.57	673.92	695.97	703.49	788.03	760.01	732.45	744.31	683.06	630.91	638.96	637.05	650.05	651.72	633.6	657.75	648.01	686.26	749.03	767.09	743.75	739.52	636.12	576.12	466.67	498.73	583.5	635.23	726.48	794.2	735.19	753.26	723.22	654.79	737.91	634.68	548.28	551.26	512.11	453.99
T1	S3	5	716.47	644.23	678.19	653	604.58	552.44	588.21	561.82	586.8	550.75	495.27	497.82	461.34	448.98	516.36	643.86	612.91	600.2	692.8	673.86	676.2	715.21	723.71	674.89	689.5	619.34	654.11	673.27	637.64	612.63	665.32	573.71	621.39	654.23	642.99	609.52	602.87	574.21	523.29	512.57	493.6	417.12	416.18	423.77	451.48	452.32	538.89
T1	S3	5	692.96	605.06	649.88	649.87	613.48	608.73	651.06	614.56	637.82	630.47	534.64	529.52	526.65	564.97	613.75	698.79	719.2	730.21	689.98	663.04	623.91	628.89	597.14	626.67	633.99	635.83	681.37	715.17	681.14	678.01	706.23	658.9	692.05	747.41	692	700.35	711.01	679.75	579.29	628.09	610.04	462.45	423.83	464.36	456.95	429.55	566.84
T2	S3	5	764.29	797.47	806.62	798.26	748.32	708.37	653.96	624.94	574.55	562.89	578.68	581.08	623.07	637.43	633.19	637.81	634.85	627.46	621.4	643.19	623.09	663.6	689.98	661.96	670.61	732.17	673.68	676.01	679.5	754.91	771.79	799.86	746.58	807.89	710.37	662.52	672.25	702.14	601.35	627.7	667.13	544.34	536.23	637.78	666.77	675.61	780.9
T2	S3	5	814.98	852.54	816.7	823.08	781.4	724.96	627.26	648.13	619.79	589.92	577.35	615.66	574.73	600.74	604.71	658.98	652.1	662.7	639.86	640.17	552.93	534.45	627.97	601.76	624.74	687.94	682.59	579.23	596.48	632.23	716.83	778.19	751.01	790.24	708.93	625.32	575.34	653.08	560.36	577.13	615.06	515.8	496.31	636.24	682.73	665.67	762.17
T4	S3	5	785.53	772.16	764.7	783.53	791.51	791.42	789.32	790.22	751.18	740.06	749.39	747.32	728.31	715.3	690.04	669.73	655.07	634.44	688.45	698.16	700.98	626.44	623.11	547.32	515.79	501.34	562.17	629.4	687	718.72	686.32	688.28	661.62	646.25	667.23	642.14	673.91	638.17	625.2	555.5	630.27	638.11	648.18	535.72	601.82	593	551.97
T6	S3	5	755.89	718.72	655.07	695.48	683.55	634.81	610.81	676.24	675.29	663.28	684.94	681.11	677.66	623.35	666	674.96	691.21	694.99	722.32	676.79	668.34	686.56	650.56	627.3	639.72	663.09	688.77	718.87	664.05	640.97	610.95	565.05	525.76	596.05	603.64	559.41	556.47	593.71	593.77	609.86	721.35	698.16	621.42	526	541.36	480.05	446.26
T7	S3	5	112.334	105.456	106.086	121.508	124	126.14	130.376	137.95	126.67	128.418	136.282	137.994	136.016	140.586	141.64	144.498	147.412	155.464	145.09	154.86	150.106	150.16	145.922	143.79	142.058	137.312	128.73	119.636	124.57	105.77	108.634	103.754	108.33	106.636	120.69	128.314	145.772	146.016	153.014	164.054	166.096	159.97	170.242	150.188	133.082	127.34	121.964
T8	S3	5	716.62	688.42	685.27	715.61	711.55	720.55	722.41	724.67	695.77	645.69	619.04	604.69	638.89	653.01	637.28	679.72	682.47	704.78	744.34	797.79	741.37	731.85	643.12	654.95	664.46	647.76	696.3	729.17	591.89	607.95	628.84	627.65	636.35	754.98	714.87	701.18	638.13	627.1	641.99	608.31	611.63	510.14	496.95	502.46	521.31	562.95	609.12
T9	S3	5	719	707	668.62	708.52	691.95	695.02	675.7	656.44	657.65	672.42	688.12	741.97	731.33	727.76	667.47	638.41	635.18	683.68	666.78	660.66	601.02	523.2	465.79	486.33	526.35	573.22	648.08	698.34	775.93	732.4	742.13	693.26	688.9	588.43	609.17	631.75	666.26	674.81	657.33	696.83	645.28	550.8	429.91	460.4	371.43	417.88	511.01
T12	S3	5	154.992	149.264	148.11	132.29	133.992	135.914	132.118	134.88	141.02	149.532	149.964	150.988	151.81	146.37	136.676	148.648	149.128	154.97	157.128	151.606	143.198	132.494	116.554	122.912	133.794	133.27	146.874	160.626	150.03	148.816	142.77	132.156	130.37	143.126	143.29	144.158	156.976	154.882	152.414	155.654	164.322	134.73	141.574	132.134	121.294	118.318	131.004
T12	S3	5	156.28	152.624	155.95	137.616	132.714	134.37	129.318	135.76	132.322	142.394	145.758	141.078	147.298	144.78	139.01	150.99	155.306	153.258	159.064	152.472	142.098	128.244	103.464	110.328	115.228	109.54	125.906	149.464	134.554	139.708	137.788	131.24	127.046	140.452	141.806	142.074	146.532	147.552	144.03	133.74	144.632	120.412	120.978	112.592	108.274	101.944	111.936
T13	S3	5	676.32	669.31	690.03	649.68	711.96	726.68	682.58	658.1	652.63	653.74	671.8	724.88	689.45	747.33	697.12	590.5	553.62	557.45	501.11	434.8	466.31	451.01	482.28	538.48	573.16	657.55	654.44	647.94	628.78	604.7	554.09	559.93	617.33	566.33	631.15	641.12	687.26	600.04	676.34	634.56	653.15	655.71	701.77	536.21	537.08	518.68	504.09
T14	S3	5	123.418	125.384	131.61	135.716	137.664	129.688	121.714	118.664	109.882	97.842	104.842	114.242	109.756	121.98	133.656	127.726	112.522	99.32	90.338	91.724	89.366	99.69	111.494	115.878	121.426	125.4	128.522	138.948	128.656	128.28	124.82	124.496	117.404	128.578	129.588	132.812	131.06	132.546	129.992	122.232	114.864	113.734	90.998	96.116	99.12	87.108	102.582
T16	S3	5	758.8	723.18	672.17	722.28	680.58	641.03	581.74	603.75	619.7	662.19	717.37	752.37	724.29	733.09	675.59	668.26	650.35	687.78	646.2	681.53	678.71	668.08	692.68	704.96	723.54	715.21	798.91	750.96	744.08	760.79	790.16	743.79	696.62	729.73	702.63	615.58	541.34	605.49	606.06	619.08	660.19	652.98	512.23	526.41	509.1	491.57	535.96
T2	S2	5	786.71	728.09	761.46	738.82	772.65	652.02	669.82	631.93	581.16	588.67	694.1	699.85	756.32	807.77	783.93	727.55	729.38	681.36	658.75	620.42	630.77	626.54	622.58	646.64	680.46	643.39	621.76	633.22	618.65	559.49	524.64	564.11	555.71	551.15	603.98	675.4	703.64	700.69	672.76	681.86	676.65	500.17	529.5	569.66	498.02	522.1	647.37
T6	S2	5	621.23	635.98	622.57	656.54	689.93	691.56	695.07	665.63	646.32	619.9	611.9	606.71	650.54	698.74	677.92	707.79	707.84	697.35	686.35	657.25	607.35	615.69	606.28	515.46	597.26	626.66	630.11	622.19	683.87	607.3	616.82	575.94	527.71	499.52	542.22	572.7	581.78	588.04	593.37	559.8	548.18	575.18	607.19	616.09	665.87	642.18	601.07
T6	S2	5	623.39	634.85	600.3	648.58	680.09	706.94	704.02	687.81	676.41	621.8	605.79	618.38	668.39	666.78	657.38	709.65	660.85	676.85	661.25	643.2	601.56	625.38	597.93	564.68	642.42	632.19	658.19	624.6	684.26	616.1	626.04	588.39	567.76	530.1	559.4	586.9	584.87	587.19	607.83	572.49	537.34	530.88	545.87	535.18	573.49	572.01	541.24
T7	S2	5	608.95	598.97	580.06	552.53	567.33	575.5	605.04	633.02	717.38	690.17	679.51	653.43	618.2	632.67	643.23	657.34	584.21	604.41	564.28	578.1	592.49	717.41	776.05	754.54	740.53	725.95	694.52	649.6	615.39	632.45	594.59	610.99	613.61	673	615.42	585.18	612.63	613.55	545.69	616.67	692.39	694.34	573.81	601.04	518.83	NaN	NaN
T8	S2	5	626.22	677.82	631.09	657.89	741.81	707.56	665.18	697.28	661.16	666.13	747.11	757.56	759.71	768.39	705.16	579.83	548.2	512.07	511.11	526.27	628.86	598.44	665.75	705.15	680.6	674.64	696.58	605.46	612.33	613.9	631.56	620.44	703.87	693.83	699.96	643.66	667.26	635.05	608.87	663.58	648.11	711.16	618.34	594.44	569.97	617.98	552.44
T8	S2	5	677.29	686.27	664.79	634.52	689.31	662.62	620.12	669.85	662.13	665.3	713.92	728.5	748.99	763.99	695.42	563.39	547.31	493.67	502.73	499.94	618.97	596.37	606.86	573.1	614.72	624.51	663.57	633.85	653.41	619.32	625.44	590.92	653.07	682.4	696.69	662.49	676.54	664.55	646.03	684.95	670.37	742.01	637.31	691.36	650.7	668.76	641.5
T9	S2	5	601.44	550.39	544.93	537.79	553.11	611.34	661	693.86	696.23	690.69	655.06	627.34	652.73	708.97	715.82	707.11	719.83	674.68	610.72	564.1	582.4	576.41	619.28	675.79	724.24	729.85	766.96	732.19	648.31	669.38	647.96	625.55	611.58	680.87	667.55	713.36	704	709.37	655.09	653.39	624.46	530.15	564.9	576.91	604.61	606.72	707.07
T10	S2	5	690.94	677.63	623.7	571.2	591.88	619.23	629.76	681.24	758.63	765.08	702.21	708.67	707.86	620.55	545.33	612.97	586.45	574.3	678.83	731.92	713.45	715.12	699.99	642.41	605.66	576.5	572.08	597.78	623.27	673.04	697.66	746.45	773.14	744.88	723.33	735.05	715.91	687.8	693.15	677.8	718.91	603.91	561.33	573.33	639.35	603.09	704.9
T13	S2	5	674.18	680.04	686.29	645.93	637.92	656.35	681.45	744.06	825.91	868.67	834.46	821.15	743.55	675.2	649.9	705.27	693.69	706.74	710.84	668.68	616.45	655.49	610.26	636.22	701.45	731.43	725.48	771.53	746.04	765.64	753.53	733.81	734.72	719.85	736.98	700.98	686.94	692.75	698.48	609.65	587.12	545.02	419.61	451.68	450.04	496.9	515.96
T14	S2	5	118.23	120.606	119.58	119.742	122.232	123.36	129.972	135.732	133.222	131.118	126.514	110.036	105.478	114.436	117.142	129.782	146.68	143.484	133.782	128.102	137.344	124.942	132.972	125.42	129.102	115.758	120.85	114.848	119.69	114.288	113.48	116.822	113.73	122.578	133.58	132.504	131.786	146.67	132.356	127.404	126.984	120.458	93.422	81.354	88.768	88.658	100.79
T15	S2	5	734	662.53	723.21	680.19	626.66	665.99	716.38	640.58	675.89	669.74	672.68	616.3	591.75	561.63	579.87	561.52	597.07	617.14	649	671.46	699.9	671.5	662.94	638.14	614.7	613.18	649.69	663.85	648.67	681.05	638.91	589	543.2	605.11	576.06	610.44	640.25	677.76	667.92	669.64	684.21	708.21	624.97	637.85	647.74	622.33	663.51
T15	S2	5	702.68	690.97	706.88	660.02	627.77	645.79	655.08	601.65	615.36	615.67	618.65	618.25	589.6	586.38	542.12	542.4	593.69	668.65	688.43	735.59	726.78	660.88	627.13	623.51	591.59	650.77	650.64	670.38	638.63	693.63	634.35	627.1	595.87	637.18	601.38	615.73	619.27	685.7	698.55	683.89	748.1	748.14	607.75	620.61	628.54	550.11	645.47
T16	S2	5	582.43	616.45	568.87	622.04	661.54	635.25	608.15	636.5	585.89	524.13	558.79	527.91	550.39	546.27	567.79	570.97	604.21	609.63	624.57	601.95	601.43	633.48	570.9	625.05	611.45	608.26	531.47	579.24	478.58	483.32	449.1	502.53	488.75	552.97	571.58	613.23	649.05	610.56	530.46	582.03	502.06	425.57	357.6	442.28	371.3	447.62	466.36
T3	S1	5	525.71	629.79	709.96	725.56	749.6	689.02	577.87	607.33	575.91	520.05	564.61	633.74	589.01	630.31	677.94	694.3	678.66	727.75	737.32	685.19	720.76	750.93	740.02	648.25	611.66	588.75	614.58	577.04	611.7	642.42	651.75	596.25	596.74	669.22	688.21	574.95	603.91	651.22	570.37	552.39	668.77	653.4	633.54	635.08	593.23	569.96	591.71
T3	S1	5	434.1	511.83	590.5	588.66	579.33	540.02	457.21	501.79	516.33	512.87	537.1	610.11	551.13	519.23	546.16	569.3	579.67	628.4	698.67	626.68	647.05	624.99	623.96	491.03	481.23	483.27	520.85	490.04	565.27	568.69	541.73	533.33	534.82	579.17	654.64	565.89	556.43	599.88	527.85	488.45	561	534.18	529.07	587.96	523.63	588.15	620.47
T4	S1	5	743.41	739.1	716	672.7	634.2	556.36	561.98	556.32	593.36	555.79	604.91	594.11	580.97	546.29	585.98	592.42	608.58	601.9	524.16	494.38	550.7	496.52	587.07	640.55	682.46	625.55	637.84	592.78	631.6	656.51	689.65	728.31	734.75	705.17	695.63	656.45	659.53	599.32	600.35	618.23	648.61	548.71	570.66	622.6	585.91	566.75	718.13
T4	S1	5	744.15	719.16	740.39	721.44	708.83	594.72	611.83	607.51	613.29	567.95	602.11	585.71	571.08	585.28	599.67	651.76	634.56	658.88	565.39	530.07	534.15	534.88	564.59	579.64	622.39	619.69	599.12	554.49	610.16	648.88	617.46	684.76	721.9	716.28	686.12	674.37	639.45	616.8	597.01	616.7	675.4	569.19	590.7	651.07	626.06	528.32	702.69
T5	S1	5	697.6	692.07	702.31	741.74	678.05	686.14	685.78	675.29	687.22	725.21	702.69	706.34	640.26	561.4	579.39	567.83	508.11	633.21	743.4	675.58	714.59	776.07	740.77	695.21	711.95	649.67	617.46	597.21	585.85	590.19	635.83	681.41	681.36	650.23	611.52	541.57	484.44	468.74	503.19	527.06	519.18	535.5	555.75	440.07	483.82	581.37	631.19
T7	S1	5	683.46	654.57	634.12	640.47	703.9	687.68	665.15	692.52	637.7	592.48	627.58	638.21	619.06	701.43	767.05	723.02	706.47	734.65	692.07	665.46	707.22	782.6	787.84	791.36	786.11	773.63	725.13	708.78	691.99	725.7	706.44	687.94	697.05	705.03	657.69	681.46	689.04	708.11	658.61	619.22	547.19	604.96	439.5	493.1	538.79	608.7	613.34
T9	S1	5	714.02	633.4	585.65	565.5	570.49	604.65	624.17	588.24	576.31	601.07	571.14	578.9	621.38	613.43	544.84	549.76	557.48	573.29	576.92	565.13	597.24	588.52	565.31	529.05	603.13	565.86	527.05	534.22	567.37	576.61	558.38	657.35	672.24	674.86	651.34	642.29	601.94	599.58	576.83	540.22	523.02	489.72	526.15	470	492.14	572.9	579.53
T11	S1	5	681.68	650.85	673.14	660.21	637.92	631.2	675.91	701.99	665.33	666.63	566.59	536.69	544.34	593.08	557.94	657.84	673.44	627.24	591.83	680.07	673.73	603.92	638.06	605.33	578.36	532.29	571.24	576.46	623.37	644.56	658.34	681.42	708.06	720.4	701.79	713.59	709.37	685.91	622.72	629.5	621.02	610.54	585.75	575.66	616.05	660.07	620.87
T12	S1	5	775.11	798.69	788	841.92	798.45	756.4	752.73	768.56	721.61	699.3	762.39	719.34	691.26	676.14	723.44	738.9	769.37	763.42	763.23	776.29	716.8	707.73	734.37	685.04	605.16	644.66	645.49	610.77	670.25	631.73	580.54	591.79	579.83	605.53	664.73	725.26	661.39	698.14	626.27	647.1	645.63	565.3	571.61	613.2	601.42	544.47	594.47
T12	S1	5	676.5	706.32	714.09	738.27	712.23	675.94	683.27	658.63	651.12	638.06	657.09	626.28	636.23	617.84	658.9	679.74	678.41	671.66	657.88	629.61	587.66	586.04	605.79	592.21	549.94	578.43	603.86	546.5	579.68	551.76	520.18	495.74	499	507.94	619.02	648.09	585.61	666.6	633.17	609.82	600.05	544.54	490.54	554.27	579.67	550.93	570.38
T14	S1	5	768.43	728.04	740.79	688.87	695.43	679.12	673.24	644.84	648.83	682.07	672.94	695.34	683.16	702.07	667.25	691.88	644.05	626.46	651.01	637.36	612.94	646.9	657.31	630.31	648.75	674.79	677.9	752.5	669.02	637.51	576.1	610.4	589.56	679.91	682.51	718.08	647.67	620.26	572.8	551.62	561.03	533.73	496.33	496.07	572.73	582.96	599.01
T15	S1	5	710.78	673.14	729.54	741.05	704.91	674.18	676.44	641.04	594.59	626.82	632.98	681.91	622.43	649.2	657.61	646.59	581.58	597.37	587.28	592.81	620.44	638.6	641.56	629.39	655.6	628.48	659.57	658.69	649.66	575.8	573.41	471.66	515.53	571.14	603.41	647.78	689.73	654.53	677.98	671.57	646.54	709.21	585.63	545.63	547.91	526.46	515.54
T7	S3	6	111.494	116.476	108.99	108.846	115.584	109.088	101.976	108.988	100	98.968	112.712	115.19	123.37	131.008	124.168	128.856	132.482	128.964	118.194	138.668	126.614	121.282	114.802	115.666	105.036	98.422	96.014	102.374	106.072	85.638	84.568	82.97	72.208	78.508	98.134	112.708	122.596	130.834	123.65	117.006	123.742	115.618	118.688	112.944	122.862	112.572	117.042
T8	S3	6	576.24	565.01	555.92	639.59	626.38	557.23	548.44	523.16	440.86	473.12	486.32	454.41	452.27	503.83	466.88	485.83	511.35	540.05	542.35	559.67	525.33	479.92	510.94	499.17	496.81	477.87	560.33	552.15	521.37	523.51	589.78	544.59	527.95	570.51	533.57	502.37	513.27	494.17	488.82	521.4	502.92	399.5	424.71	430.38	445.83	474.19	524.8
T12	S3	6	129.524	124.368	124.614	102.908	106.4	106.852	112.628	115.14	118.392	116.552	124.18	122.4	126.914	124.38	116.854	118.108	110.31	111.822	108.228	111.92	101.96	97.83	83.304	91.588	95.548	94.242	106.704	114.52	102.446	100.506	107.57	98.138	103.566	112.92	108.356	104.39	118.018	116.346	127.282	131.242	138.354	112.426	123.554	108.888	107.302	95.31	106.318
T13	S3	6	719.27	644.97	634.01	620.31	625.74	626.88	617.68	635.36	564.56	579.94	569.42	600.48	524.32	580.64	566.62	499.15	471.93	489.43	483.48	440.88	503.63	454.04	470.75	473.12	497.52	498.47	551.01	555.79	547.55	504.16	491.52	484.82	512.79	490.09	519.98	498.38	519.16	445.06	512.11	530.13	585.27	553.76	599.14	450.22	448.13	420.95	476.3
T16	S3	6	708.45	618.33	604.51	652.92	618.33	551.67	582.51	559.32	525.36	585.83	618.96	596.24	643.13	680.72	643.78	614.55	617.68	572.09	572.52	555.23	597.57	547.47	565.86	537.66	578.51	562.49	624.07	644.34	659.73	685.94	655.86	646.13	581.18	583.36	594.79	612.1	595.57	628.57	619.75	567.51	602.95	580.09	474.69	527.36	512.05	486.29	524.99
T16	S3	6	670.45	641.56	638.33	675.48	664.77	644.48	632.55	645.75	620.33	620.7	611.17	584.65	582.8	626.33	582.95	558.24	557.3	539.6	508.4	588.67	603.78	593.06	635.5	645.53	619.85	625.18	659.03	631.58	602.71	597.77	588.7	595.9	550.22	575.06	563.11	527.86	487.39	548.96	553	594.66	638.26	623.11	488.98	529.12	461.56	443.04	478.6
T17	S3	6	753.07	721.01	642.93	639.34	618.31	575.25	492.24	564.52	476.33	510.52	590.92	659.04	636.56	732.48	676.65	573.19	567.68	544.26	521.89	569.05	665.2	674.38	748.37	693.25	593.24	579.41	555.65	511.67	552.96	594.45	547.83	519.88	532.9	547.46	569.1	526.97	553.5	571.55	535.43	561.33	676.1	694.09	715.69	753.98	618.05	636.07	659.03
T7	S2	6	575.18	577.05	578.19	533.53	560.32	598.82	567.49	564.39	599.07	550.85	505.86	497.05	484.4	476.38	507.47	556.74	509.87	538.8	549.31	539.57	489.17	557.47	556.67	541.76	534.48	543.09	523.41	512.12	480.45	508.17	485.13	469.75	441.14	510.16	460.61	446.41	514.91	557.89	499.57	552.09	617.17	591.55	473.77	522.74	462.31	NaN	NaN
T8	S2	6	571.49	608.76	574.24	593.21	641.79	651.42	608.08	639.7	592.74	600.38	597.88	596.4	626.34	634.78	568.87	499.16	502.49	463.13	442.03	438.11	513.05	503.71	518.58	572.8	618.51	615.53	656.58	629.85	615.51	586.92	603.35	546.96	570.59	552.98	591.71	582.94	597.41	596.71	600.65	594.78	565.69	596.41	494.78	522.7	503.6	538.2	578.39
T9	S2	6	624.27	546.68	499.7	535.56	508.95	517.38	533.29	570.97	546.67	578.82	536.72	588.11	592.99	626.52	604.98	630.73	590.78	594.45	561.17	576.26	569.69	584.28	592.39	580.4	573.04	595.95	584.64	541.24	507.35	541.93	525.57	511.53	559.35	601.93	605.6	645.3	658.91	642.51	609.03	584.04	562.28	466.63	481.67	479.39	501.5	479.43	609.95
T10	S2	6	596.21	568.27	560.08	508.37	582.98	572.61	570.48	598.88	620.84	521.45	531.73	567.28	561.96	515.72	500.57	555.4	507.81	525.95	598.01	606.41	583.56	608.77	553.39	518.22	521.85	496.66	490.16	505.08	540.45	597.02	588.42	639.35	680.61	631.4	595.6	632.99	585.35	533.15	526.14	508.88	514.97	438.15	496.22	531.83	541.63	511.93	585.89
T13	S2	6	673.21	604.43	597.43	574.65	626.03	636.07	639.66	678.25	682.26	672.54	613.79	573.33	542	543.93	536.9	555.97	578.9	603.74	613.75	560.87	583.91	622.4	547.64	578.94	634.61	645.86	613.86	664.49	635.18	650.22	623.04	630.91	647.54	609.44	650.96	665.4	635.32	616.53	657.59	579.36	513.29	513.55	428.44	491.06	484.34	526.62	551.62
T14	S2	6	121.092	113.948	110.44	103.528	113.67	113.23	112.704	120.088	108.848	101.104	101.798	94.664	93.542	101.186	104.652	104.218	110.514	101.894	101.424	92.756	94.454	92.456	104.666	104.886	115.158	112.588	112.296	109.824	101.348	98.976	98.358	99.932	95.476	100.374	102.396	103.842	102.826	114.376	107.456	108.758	113.04	110.32	92.914	86.342	91.934	88.112	98.608
T15	S2	6	617.43	623.65	605.26	612.51	556.14	593.5	598.66	567.45	519.99	531.41	559.86	509.53	474.83	496	486.23	459.47	523.5	578.65	559.8	564.64	535.34	534.62	517.6	522.07	503.73	555.8	519.14	529.79	503.9	534.97	501.11	488.22	470.53	503.84	496.5	511.2	536.14	579.07	591.39	568.69	619.23	571.4	464.77	466.68	503.43	429.93	526.21
T16	S2	6	649.96	641.4	650.28	645.73	666.8	689.32	678.99	665.17	657.67	601.46	581.97	542.54	538.61	551.12	562.9	580.26	637.52	668.66	635.27	623.37	616.75	599.74	545.38	552.23	551.61	630.62	574.6	606.81	589.01	627.62	532.55	596.74	591.28	596.29	573.25	577.66	553.26	535.9	479.06	509.55	493.59	515.82	416.38	519.71	464.34	533.12	526.57
T4	S1	6	826.64	819.93	773.16	736.96	691.38	593.02	607.04	564.74	593.75	530.43	558.38	594.8	589.12	515.82	551.34	563.62	526.45	597.13	569.45	522.47	588.07	565.74	586.35	583.74	663.96	611.29	602.32	579.09	644.61	670.52	666.72	711.63	724.09	735.02	709.8	663.68	635.65	606.88	596.83	599.25	676.13	583.53	593.87	642.68	629.73	567.41	692.67
T5	S1	6	614.57	609.71	630.67	627.7	663.6	667.77	670.12	657.71	674.33	629.58	632.17	608.45	532.89	474.42	478.27	412.56	388.78	473.49	533.22	513.4	536.88	545.1	563.22	510.6	511.82	492.97	507.01	481.69	517.71	523.79	574.58	609.42	606.42	600.33	582.43	504.75	432.7	432.95	427.44	455.46	480.49	480.05	492.77	404.56	444.11	465.16	534.51
T8	S1	6	704.48	690.28	650.35	645.02	650.36	659.25	700.21	680.5	638.49	640.89	647.26	605.31	608.19	633.22	616.21	623.46	697.6	670.67	694.72	659.39	656.04	619.85	685.93	670.73	732.27	747.15	744.15	716.81	757.68	736.47	647.45	571.69	577.14	564.54	541.57	594.63	702.88	688.11	658.34	645.93	645.97	539.9	539.65	537.93	550.72	559.64	620.63
T8	S1	6	627.98	638.94	568.2	574.12	612.13	591.95	584.63	565.83	536.01	519.72	528.65	523.42	517.04	536.12	497.44	510.05	529.23	568.41	584.08	531.53	491.55	487.33	472.5	443.3	474.46	492.29	449.29	467.25	505.39	535.91	489.83	439.03	428.3	442.69	464.42	512.79	606.23	565.64	539.6	521.93	533.99	446.04	472.38	476.43	484.98	485.9	569.52
T9	S1	6	670.73	634.03	601.25	615.58	626.16	631.43	636.83	632.15	603.76	610.41	567.29	583.65	610.67	582.52	531.77	576.35	546.39	544.86	579.19	586.12	588.4	624.08	623.47	586.24	585.75	564.28	492.82	487.21	504.82	556.42	564.5	647.26	642.09	660.08	656.66	634.79	626.62	639.16	610.83	554.79	558.98	507.83	531.65	491.97	523.07	539.94	565.27
T11	S1	6	613.84	560.65	580.02	581.96	555.43	527.38	515.93	515.43	553.04	572.85	510.92	519.92	565.45	521.97	442.67	505.32	544.7	489.3	532.94	612.16	605.54	545.75	559.93	544.04	546.01	580.41	596.6	580.24	546.17	566.94	552.09	510.31	545.02	568.61	524.67	532.85	591.83	576.96	552.4	557.98	518.6	484.23	498.73	454.23	518.37	567.02	509.71
T11	S1	6	677.9	641.26	645.74	620.7	588.25	563.9	563.73	586.23	589.02	608.1	531.05	544.13	532.71	533.57	505.09	611.04	626.04	550.54	566.33	607.48	569.61	547.1	623.91	611.12	603.95	625.25	634.4	610.47	604.09	590.81	560.36	566.99	564.62	586.79	609.69	643.12	622.7	624.16	584.23	585.27	544.69	534.28	535.42	547.67	555.31	600.09	606.5
T14	S1	6	580.12	570.42	573.12	614.6	585.02	633.96	604.21	527.03	556.37	550.87	575.01	580.22	602.08	542.11	543.3	535.81	552.66	529.69	584.46	610.86	554.36	502.11	547.81	501.48	504.48	562.38	546.33	565.33	568.68	517.78	460.28	521.11	504.44	533.29	522.36	583.64	549.35	534.52	503.15	470.48	483.12	468.12	433.83	401.22	440.77	427.74	440.71
T14	S1	6	677.26	645.87	624.41	651	635.54	663.16	665.02	672.96	636.71	632.96	599.85	602.62	600.64	614.29	605.9	585.86	588.42	545.69	543.87	553.65	546.15	510.73	534.03	515.38	541.6	600.98	591.92	606.46	570.3	508.97	430.57	488.4	508.75	559.37	591.25	653.29	593.51	570.1	544.17	503.41	499.11	483.97	450.01	441.14	481.61	479.05	468.76
T15	S1	6	601.53	565.07	567.66	617.28	564.32	606.56	636.52	637.16	594.73	574.7	549.58	580.46	503.31	530.72	589.88	537.08	508.55	548.35	501.8	481.46	511.29	500.99	557.6	593.26	615.16	643.41	625.77	586.51	575.98	512.97	465.71	392.26	407.81	448.55	494.43	567.29	594.01	574.21	576.49	567.59	533.36	602.87	503.14	518.72	493.62	459.19	441.08
T16	S1	6	791.19	772.71	663.74	603.38	658.98	564.03	564.03	640.15	655.21	599.31	622.95	609.48	606.24	592.39	633.28	691.86	726.29	714.29	722.17	742.98	683.23	680.85	634.59	653.43	575.79	574.68	602.86	635.14	603.11	623.5	537.71	480.11	473.8	434.33	470.49	578.1	595.62	603.86	662.11	633.83	631.48	622.04	586.57	613.98	677.57	706.54	697.78
T18	S1	6	615.75	614.1	625.25	571.77	613.05	573.9	640.4	595.56	684.55	653.57	664.5	590.62	623.5	648.57	655.31	624.95	663.1	716.47	673.24	649.4	682.74	690.88	611.94	592.4	628.31	630.32	597.07	624.51	650.13	637.18	603.83	595.9	574.87	538.59	548.79	563.67	672.11	670.76	625.33	623.21	634.3	526.06	475.04	535.67	495.38	532.86	546.1
[truncated: 39 more columns]

## Sheet: accelerations (counts)
Opposing team ID	Season ID	Position ID	min1_5	min2_6	min3_7	min4_8	min5_9	min6_10	min7_11	min8_12	min9_13	min10_14	min11_16	min12_16	min13_17	min14_18	min15_19	min16_20	min17_21	min18_22	min19_23	min20_24	min21_25	min22_26	min23_27	min24_28	min25_29	min26_30	min27_31	min28_32	min29_33	min30_34	min31_35	min32_36	min33_37	min34_38	min35_39	min36_40	min37_41	min38_42	min39_43	min40_44	min41_45	min42_46	min43_47	min44_48	min45_49	min46_50	min47_51
T1	S3	2	5	4	4	5	4	2	3	3	3	3	3	2	1	2	5	6	6	7	9	6	8	9	8	6	6	4	4	4	2	2	3	2	4	6	6	5	5	5	3	3	3	NaN	NaN	NaN	NaN	4	5
T1	S3	2	12	10	11	12	8	7	6	3	5	3	3	4	5	5	5	5	4	5	4	4	8	9	8	7	8	4	4	5	4	4	6	5	4	4	3	2	3	5	6	6	6	NaN	NaN	NaN	NaN	3	5
T2	S3	2	3	4	5	5	5	5	3	2	2	4	3	5	5	8	8	8	7	7	5	4	4	4	5	4	4	6	6	7	6	5	5	5	3	3	5	4	7	7	7	6	8	NaN	NaN	NaN	NaN	5	7
T2	S3	2	10	8	10	10	9	8	6	3	2	2	2	2	2	3	4	4	4	4	4	8	7	8	7	7	3	3	4	5	4	5	6	4	3	5	4	3	5	5	3	3	4	NaN	NaN	NaN	NaN	3	5
T4	S3	2	9	8	8	7	5	8	7	7	7	8	5	7	7	6	5	5	5	5	5	5	5	3	2	3	3	3	3	5	4	5	4	5	3	2	5	5	6	6	6	4	5	NaN	NaN	NaN	NaN	3	4
T7	S3	2	6	5	4	6	6	5	5	7	5	5	6	6	5	8	8	9	9	9	6	6	4	4	3	5	5	4	3	3	2	2	2	3	3	3	3	4	5	7	7	7	9	NaN	NaN	NaN	NaN	5	5
T8	S3	2	10	8	7	6	3	2	2	1	1	3	3	4	5	6	6	6	6	6	6	5	5	6	5	6	6	6	6	7	8	8	9	7	7	4	3	2	3	3	4	5	5	NaN	NaN	NaN	NaN	5	5
T8	S3	2	9	7	6	6	7	7	7	6	5	6	6	6	5	5	5	3	3	4	5	2	4	4	3	3	4	3	5	5	4	4	5	4	5	9	8	6	5	4	1	2	3	NaN	NaN	NaN	NaN	4	4
T12	S3	2	5	5	5	7	8	9	9	9	6	5	3	3	3	3	3	3	2	1	2	4	3	3	3	2	2	3	5	5	6	5	4	2	3	5	4	5	6	7	4	6	5	NaN	NaN	NaN	NaN	4	4
T12	S3	2	6	6	9	7	10	9	7	9	10	9	8	9	6	6	4	5	6	5	5	6	7	6	5	5	6	4	3	6	7	6	6	7	4	4	4	4	4	5	3	3	4	NaN	NaN	NaN	NaN	4	5
T13	S3	2	9	9	8	5	4	6	6	8	8	8	7	6	4	7	7	6	7	8	6	6	7	5	6	6	6	5	6	4	4	4	5	5	5	5	5	4	4	3	2	2	3	NaN	NaN	NaN	NaN	3	4
T16	S3	2	3	3	3	5	6	5	5	5	5	5	6	5	6	5	6	5	6	5	6	6	7	6	5	4	3	5	5	7	7	6	4	4	2	2	6	5	5	7	7	4	6	NaN	NaN	NaN	NaN	4	3
T16	S3	2	8	8	8	9	10	8	5	5	5	5	6	7	6	5	4	3	4	4	4	4	7	5	6	6	7	5	6	5	4	4	3	3	3	3	4	4	4	6	8	8	10	NaN	NaN	NaN	NaN	5	6
T17	S3	2	5	5	1	1	1	2	2	4	4	7	7	9	7	7	3	3	1	1	4	5	5	5	7	4	3	4	4	3	4	6	4	5	5	5	3	3	2	2	3	6	7	NaN	NaN	NaN	NaN	1	2
T17	S3	2	6	5	5	4	4	3	4	3	3	6	7	8	10	11	7	6	4	2	4	5	8	8	8	5	4	3	4	6	7	10	7	7	6	6	6	7	7	7	7	5	6	NaN	NaN	NaN	NaN	4	5
T2	S2	2	6	5	5	3	5	5	6	5	5	4	4	2	3	3	3	4	4	4	4	5	4	6	6	6	4	5	3	3	6	6	6	7	8	5	5	6	7	8	9	10	9	NaN	NaN	NaN	NaN	7	8
T2	S2	2	7	8	7	7	7	5	4	4	3	3	3	2	2	1	4	4	7	7	7	6	6	4	3	5	3	3	2	3	2	2	2	3	3	4	6	7	7	8	6	5	6	NaN	NaN	NaN	NaN	4	5
T7	S2	2	5	6	4	4	4	5	5	4	5	4	2	2	2	3	3	3	2	2	0	0	2	3	4	5	7	5	4	5	4	3	4	7	5	7	7	6	5	6	5	6	7	NaN	NaN	NaN	NaN	NaN	NaN
T7	S2	2	7	8	8	7	6	8	6	6	6	8	5	6	5	6	5	5	4	5	4	3	3	3	2	2	3	3	4	4	3	3	4	4	3	7	6	5	7	7	4	5	6	NaN	NaN	NaN	NaN	NaN	NaN
T8	S2	2	6	8	7	7	8	7	6	5	5	5	5	4	5	5	4	3	4	4	6	6	7	7	7	6	7	6	5	5	3	2	3	4	3	4	3	3	3	5	5	7	6	NaN	NaN	NaN	NaN	4	5
T10	S2	2	10	9	9	6	6	5	4	5	6	5	6	7	5	4	4	2	1	1	1	2	4	6	5	7	6	4	2	2	0	2	4	4	5	8	8	7	9	9	7	8	9	NaN	NaN	NaN	NaN	6	7
T10	S2	2	7	8	9	7	9	9	9	9	12	10	7	7	5	2	2	3	4	5	6	6	5	4	3	4	5	4	6	7	6	7	9	6	6	7	6	4	5	6	4	3	4	NaN	NaN	NaN	NaN	7	10
T13	S2	2	10	8	7	7	10	7	8	10	9	8	7	7	9	9	7	6	5	1	1	1	3	4	4	4	6	4	4	5	5	4	4	3	4	4	5	5	6	6	6	5	5	NaN	NaN	NaN	NaN	3	5
T13	S2	2	7	7	5	4	4	5	4	5	3	5	4	5	5	5	3	4	3	2	4	5	4	5	5	5	5	5	5	6	5	5	4	5	6	5	4	5	3	2	4	5	4	NaN	NaN	NaN	NaN	3	3
T14	S2	2	12	11	8	7	6	4	3	4	5	4	5	3	3	3	4	5	6	5	4	4	4	4	5	6	7	6	5	4	3	2	1	3	4	4	4	4	2	1	1	2	5	NaN	NaN	NaN	NaN	3	3
T14	S2	2	10	7	5	5	4	5	6	7	6	8	6	4	5	4	4	4	7	7	7	5	10	7	5	6	7	4	4	6	6	6	6	8	6	6	7	6	5	8	8	8	9	NaN	NaN	NaN	NaN	6	7
T15	S2	2	10	10	10	10	8	6	5	4	2	3	4	4	5	6	5	6	6	6	4	5	5	4	3	6	6	5	6	6	4	7	7	6	6	6	2	1	2	3	4	5	5	NaN	NaN	NaN	NaN	8	6
T15	S2	2	10	9	9	7	7	5	6	3	3	3	4	2	2	2	3	4	5	6	5	6	5	4	4	5	4	3	3	3	3	2	4	4	3	3	4	5	8	8	8	8	5	NaN	NaN	NaN	NaN	6	5
T16	S2	2	7	7	5	3	2	7	5	6	7	8	5	6	5	4	3	2	2	2	6	8	8	8	9	8	7	6	6	6	5	4	5	5	5	3	4	5	5	5	5	4	2	NaN	NaN	NaN	NaN	3	2
T16	S2	2	5	4	4	3	3	3	2	3	3	4	5	6	4	5	3	4	4	4	3	4	3	3	3	4	4	7	7	9	8	7	4	3	2	3	3	3	5	5	4	4	4	NaN	NaN	NaN	NaN	7	7
T3	S1	2	4	6	8	6	9	9	7	7	6	5	5	5	4	5	3	3	4	4	5	6	6	6	6	4	2	4	4	3	3	4	4	3	4	6	5	3	3	3	1	1	4	NaN	NaN	NaN	NaN	4	4
T4	S1	2	3	3	5	4	3	2	4	2	4	4	4	3	5	3	5	6	6	5	6	5	5	4	4	3	2	1	1	1	2	3	4	8	9	11	10	10	6	5	2	2	3	NaN	NaN	NaN	NaN	2	2
T5	S1	2	7	9	7	5	5	7	6	6	8	8	6	7	7	6	7	7	7	7	7	3	3	2	4	5	7	7	6	4	2	1	2	5	8	8	9	8	6	6	8	6	6	NaN	NaN	NaN	NaN	5	5
T7	S1	2	8	7	7	7	7	4	4	3	4	4	5	5	4	4	5	4	5	7	7	6	7	6	6	5	5	5	5	6	10	9	8	7	4	1	1	4	5	5	6	7	6	NaN	NaN	NaN	NaN	3	5
T7	S1	2	5	5	4	4	6	5	3	3	4	4	5	5	6	6	5	6	6	5	5	5	5	5	4	3	3	4	4	5	8	7	6	7	6	4	5	4	3	5	5	5	4	NaN	NaN	NaN	NaN	3	4
T8	S1	2	7	8	7	5	5	6	4	3	3	2	1	2	2	2	2	2	1	2	3	3	3	3	5	5	5	6	6	4	3	3	2	2	2	3	3	3	4	4	5	6	6	NaN	NaN	NaN	NaN	2	2
T9	S1	2	7	2	1	2	4	3	3	5	5	3	6	9	9	10	10	8	5	4	3	4	3	5	4	3	2	4	2	5	5	6	4	4	2	4	5	6	10	9	8	6	6	NaN	NaN	NaN	NaN	2	2
T9	S1	2	4	3	4	2	3	2	3	3	4	3	4	4	4	3	3	4	3	4	4	5	3	3	1	1	1	1	1	3	4	4	4	4	3	3	4	4	4	3	2	0	0	NaN	NaN	NaN	NaN	3	2
T11	S1	2	5	7	5	4	5	4	3	3	4	3	2	3	3	3	3	4	3	3	3	3	2	2	2	2	3	4	4	4	3	3	3	2	2	2	3	4	5	5	6	5	3	NaN	NaN	NaN	NaN	3	3
T11	S1	2	3	2	3	1	2	4	7	6	8	7	5	3	6	6	6	6	6	3	1	2	3	2	2	3	2	1	2	2	1	4	5	4	5	6	5	4	5	4	3	3	4	NaN	NaN	NaN	NaN	6	4
T12	S1	2	4	6	5	4	2	3	1	1	1	2	2	4	5	5	5	6	4	4	4	3	2	3	2	2	2	3	3	4	4	5	4	3	3	4	5	5	5	6	5	5	5	NaN	NaN	NaN	NaN	4	4
T14	S1	2	5	7	6	7	8	7	5	5	4	4	4	3	3	3	4	4	4	4	2	0	0	0	0	1	2	4	4	5	5	5	5	6	7	8	8	6	6	5	4	4	6	NaN	NaN	NaN	NaN	2	2
T14	S1	2	4	3	2	4	4	3	5	6	3	5	5	3	2	2	0	0	0	1	2	3	3	4	3	4	5	8	8	8	6	6	3	5	6	7	5	5	2	2	2	2	3	NaN	NaN	NaN	NaN	3	3
T15	S1	2	4	3	3	3	4	3	3	4	4	2	2	3	3	2	2	2	2	2	4	4	4	4	4	3	3	3	2	1	2	3	4	4	6	4	4	3	3	1	2	1	1	NaN	NaN	NaN	NaN	2	3
T15	S1	2	3	3	3	3	2	3	3	4	3	3	2	4	2	2	2	3	1	2	2	3	2	3	3	4	4	4	3	2	2	1	1	1	3	3	3	5	5	3	3	3	1	NaN	NaN	NaN	NaN	3	5
T16	S1	2	6	7	4	4	2	2	3	4	6	8	8	5	7	6	4	5	6	5	5	7	6	5	3	4	2	5	5	5	6	7	4	4	5	2	2	2	3	4	5	4	6	NaN	NaN	NaN	NaN	7	5
T18	S1	2	2	3	4	5	5	4	4	3	3	4	5	5	5	3	3	4	3	3	3	3	1	3	4	5	6	7	8	8	9	7	8	6	5	4	7	6	7	7	7	4	3	NaN	NaN	NaN	NaN	4	2
T1	S3	3	4	2	3	4	4	4	4	3	4	4	3	2	3	3	5	6	8	9	9	7	8	8	7	5	5	4	4	5	7	10	10	9	9	7	5	6	6	5	5	4	4	NaN	NaN	NaN	NaN	1	2
T2	S3	3	14	14	13	10	10	8	6	7	7	5	4	6	8	8	8	9	11	8	9	12	10	7	8	8	7	8	7	8	6	6	9	10	7	8	7	3	4	5	4	4	8	NaN	NaN	NaN	NaN	13	14
T2	S3	3	9	8	8	6	3	3	2	3	3	5	4	4	3	4	3	5	5	6	6	8	6	7	7	7	4	5	5	4	4	7	7	6	6	7	6	6	8	7	5	3	2	NaN	NaN	NaN	NaN	10	13
T4	S3	3
T6	S3	3	9	8	7	7	8	5	4	6	5	5	4	6	4	5	6	6	7	9	7	6	6	3	2	3	2	4	4	4	3	3	1	4	4	7	8	9	7	8	7	7	8	NaN	NaN	NaN	NaN	3	2
T6	S3	3	6	6	4	3	4	1	2	3	3	2	2	1	2	4	5	5	5	6	4	3	4	7	4	5	6	6	3	4	3	3	2	4	3	3	2	2	0	0	1	2	2	NaN	NaN	NaN	NaN	3	2
T7	S3	3	6	6	5	8	8	8	8	8	5	4	6	7	7	6	7	5	5	4	6	10	11	9	10	9	6	5	6	5	4	2	3	2	4	5	7	7	8	7	9	8	9	NaN	NaN	NaN	NaN	5	3
T8	S3	3	12	8	7	7	6	6	7	8	9	8	8	9	8	8	7	8	8	9	7	8	6	5	3	5	6	5	6	6	4	3	3	2	4	7	6	8	7	5	4	4	3	NaN	NaN	NaN	NaN	8	8
T9	S3	3	10	6	6	7	7	5	6	6	6	7	7	8	6	6	3	5	4	4	5	6	5	4	5	4	5	6	10	9	10	8	7	4	4	3	6	7	11	12	14	12	10	NaN	NaN	NaN	NaN	3	3
T9	S3	3	4	6	6	5	6	7	7	7	9	9	9	8	8	6	4	4	5	6	5	6	6	4	3	4	3	2	2	3	4	4	4	5	5	5	6	8	8	6	4	5	4	NaN	NaN	NaN	NaN	6	7
T12	S3	3	10	12	10	8	7	6	7	6	6	6	8	8	11	13	12	12	10	9	7	6	5	4	2	3	5	3	6	8	9	8	10	8	7	7	9	8	9	9	7	6	7	NaN	NaN	NaN	NaN	8	8
T13	S3	3	9	9	7	9	10	11	12	13	9	6	6	4	4	7	7	6	6	6	4	3	5	5	5	5	6	5	5	7	7	7	6	8	7	6	6	7	5	3	5	6	6	NaN	NaN	NaN	NaN	3	2
T13	S3	3	4	6	7	8	8	8	6	6	3	4	3	4	4	6	4	4	4	3	1	2	3	3	7	7	7	6	5	3	5	5	6	7	7	5	6	5	5	3	3	2	3	NaN	NaN	NaN	NaN	6	5
T16	S3	3	8	6	7	7	8	6	5	4	6	6	6	7	7	4	5	5	5	4	5	3	5	4	6	6	6	4	5	5	4	4	5	4	3	4	6	5	5	6	7	5	6	NaN	NaN	NaN	NaN	8	8
T17	S3	3	9	8	6	6	7	6	5	8	7	9	9	14	12	16	13	11	9	8	6	6	6	6	6	4	3	5	4	6	10	11	10	8	9	6	9	8	10	8	7	5	7	NaN	NaN	NaN	NaN	6	8
T2	S2	3	7	6	4	3	4	4	5	5	5	3	3	2	3	6	6	7	8	9	5	5	4	3	1	3	5	5	6	7	7	5	5	5	6	8	8	9	8	6	2	2	2	NaN	NaN	NaN	NaN	2	3
T2	S2	3	9	6	6	6	4	5	6	7	5	6	7	5	4	5	8	6	8	7	6	3	4	3	4	5	5	4	4	3	2	1	1	3	3	4	6	6	3	3	3	2	5	NaN	NaN	NaN	NaN	6	7
T6	S2	3	7	5	6	5	6	6	6	6	5	4	5	5	5	5	7	9	9	7	11	9	6	7	11	7	11	12	11	8	11	9	9	8	7	4	3	2	4	4	5	6	6	NaN	NaN	NaN	NaN	8	6
T6	S2	3	5	5	4	3	3	3	5	3	5	6	8	8	11	10	8	6	5	3	2	2	2	2	2	3	5	5	4	4	4	6	6	6	5	7	5	6	7	7	4	4	3	NaN	NaN	NaN	NaN	11	10
T7	S2	3	3	4	4	4	3	3	6	8	10	10	9	7	5	5	5	5	3	5	5	4	4	7	5	5	6	7	5	7	5	4	4	5	3	7	8	7	5	6	2	4	6	NaN	NaN	NaN	NaN	NaN	NaN
T7	S2	3	7	6	7	8	10	10	8	5	6	5	4	6	6	6	6	6	4	4	3	4	5	5	6	5	3	2	2	2	3	5	5	7	6	5	3	3	3	3	4	3	4	NaN	NaN	NaN	NaN	NaN	NaN
T8	S2	3	6	8	9	6	8	7	6	6	8	8	10	8	7	6	3	1	3	3	4	6	6	6	6	4	4	5	5	6	6	5	6	5	6	6	5	5	5	4	7	7	6	NaN	NaN	NaN	NaN	5	7
T8	S2	3	6	8	7	4	5	4	2	3	5	7	11	12	14	12	9	5	5	2	3	4	8	7	8	8	8	9	8	7	9	9	7	8	8	9	10	7	8	8	6	5	5	NaN	NaN	NaN	NaN	5	4
T9	S2	3	4	3	3	2	1	2	1	2	4	6	7	7	9	11	9	7	11	8	4	4	6	4	5	7	8	8	7	6	4	5	4	4	7	10	10	10	9	8	5	4	3	NaN	NaN	NaN	NaN	3	5
T9	S2	3	8	6	7	8	5	6	6	6	7	9	8	10	10	8	8	7	6	5	6	4	4	4	6	8	8	9	9	6	4	6	4	4	5	6	6	7	6	6	6	7	6	NaN	NaN	NaN	NaN	10	11
T10	S2	3	4	6	5	4	5	6	4	5	4	3	2	3	2	1	1	5	4	6	7	8	7	7	5	4	3	1	2	2	2	3	2	1	1	1	0	2	2	3	4	5	4	NaN	NaN	NaN	NaN	4	5
T10	S2	3	7	7	5	5	7	8	4	5	5	7	9	9	10	10	6	5	7	11	11	12	12	11	6	7	8	7	8	10	8	8	8	6	7	10	8	7	7	4	3	3	5	NaN	NaN	NaN	NaN	7	9
T13	S2	3	3	4	3	3	3	3	2	6	6	7	7	6	5	5	5	6	6	5	4	4	3	4	2	4	4	5	5	5	3	5	4	4	5	6	4	4	6	5	5	6	6	NaN	NaN	NaN	NaN	1	2
T13	S2	3	10	10	7	5	7	10	10	11	13	13	12	11	9	6	6	5	4	4	4	2	1	5	6	6	7	6	4	6	6	6	8	8	6	6	7	6	5	7	8	7	6	NaN	NaN	NaN	NaN	4	4
T14	S2	3	4	4	4	6	6	9	8	9	7	10	7	6	6	7	4	6	7	6	6	5	6	5	6	6	7	4	4	4	5	6	7	8	8	6	5	4	3	3	3	3	5	NaN	NaN	NaN	NaN	7	8
T14	S2	3	6	6	5	5	5	4	4	5	4	4	3	2	2	7	9	10	12	11	6	4	5	4	4	6	6	5	4	5	4	4	3	5	7	7	7	7	5	4	3	3	8	NaN	NaN	NaN	NaN	2	3
T15	S2	3	9	7	6	3	4	6	7	6	7	7	5	7	8	8	7	8	4	3	4	5	4	4	4	3	3	2	3	3	2	2	2	1	2	3	3	3	4	4	3	4	5	NaN	NaN	NaN	NaN	2	3
T15	S2	3	5	6	6	6	4	3	3	2	1	2	3	2	3	4	4	5	6	7	7	6	7	9	8	8	9	6	3	3	3	2	5	5	5	5	6	3	4	3	2	1	2	NaN	NaN	NaN	NaN	7	9
T16	S2	3	7	6	6	7	5	6	6	6	5	6	6	4	4	4	5	6	7	6	6	4	4	4	4	4	5	5	4	5	5	6	4	5	4	3	1	2	1	3	3	3	2	NaN	NaN	NaN	NaN	3	2
T3	S1	3	3	4	4	4	5	5	4	5	6	6	5	6	5	3	2	2	2	3	3	4	5	4	3	2	1	0	1	3	4	4	5	4	2	2	2	1	2	3	2	2	2	NaN	NaN	NaN	NaN	5	6
T3	S1	3	2	2	5	5	7	8	8	8	9	8	7	7	4	4	6	6	6	10	11	7	7	7	6	3	4	6	9	6	7	8	6	3	4	4	5	5	5	7	7	5	6	NaN	NaN	NaN	NaN	3	3
T4	S1	3	7	10	11	9	8	7	6	5	6	5	4	4	5	5	4	4	3	3	3	3	7	9	10	9	9	7	4	2	5	9	7	8	10	7	4	5	9	7	8	7	8	NaN	NaN	NaN	NaN	2	3
T4	S1	3	6	3	1	4	5	7	8	7	7	8	7	8	8	5	4	3	1	4	4	3	3	4	3	3	3	3	2	1	2	2	2	4	4	5	6	6	4	3	4	3	5	NaN	NaN	NaN	NaN	6	7
T5	S1	3	10	7	5	5	3	3	4	4	5	7	6	6	6	4	2	2	3	4	7	7	8	7	8	8	7	7	8	8	8	8	7	7	6	3	4	5	4	3	3	3	4	NaN	NaN	NaN	NaN	7	6
T5	S1	3	5	5	5	5	8	5	5	4	7	5	5	5	5	2	2	2	1	1	3	3	4	4	5	5	5	5	6	7	8	9	10	14	14	12	11	9	4	4	4	6	8	NaN	NaN	NaN	NaN	6	8
T7	S1	3	4	5	7	7	9	8	7	6	6	5	4	6	5	7	7	7	6	7	6	5	6	6	5	4	4	5	9	10	11	12	10	6	6	6	5	7	6	6	4	4	2	NaN	NaN	NaN	NaN	4	4
T7	S1	3	8	11	13	12	12	12	9	7	6	4	3	3	3	5	6	6	6	8	7	8	10	9	8	7	7	5	5	4	7	6	6	6	8	5	7	7	8	7	8	7	9	NaN	NaN	NaN	NaN	8	5
T8	S1	3	8	9	6	4	4	7	6	6	6	5	3	2	4	5	4	5	5	3	3	3	2	3	4	4	6	7	7	7	8	6	5	4	4	3	3	8	10	10	10	11	5	NaN	NaN	NaN	NaN	2	3
T8	S1	3	10	12	14	11	9	7	7	6	8	8	8	7	5	3	4	5	6	10	11	9	8	7	4	5	6	5	4	4	5	4	5	5	5	5	7	7	9	8	6	5	6	NaN	NaN	NaN	NaN	6	6
T9	S1	3	4	2	4	2	3	3	3	1	1	1	1	2	4	4	3	3	2	1	1	2	4	5	4	4	5	3	2	5	6	6	6	9	7	7	6	8	7	6	5	4	2	NaN	NaN	NaN	NaN	7	6
T11	S1	3	7	5	4	3	4	4	5	4	5	5	4	5	5	7	6	8	7	8	4	5	5	6	7	7	6	4	2	1	1	3	3	3	2	3	3	3	4	6	5	5	5	NaN	NaN	NaN	NaN	1	2
T11	S1	3	8	6	6	7	7	7	7	10	8	7	6	7	5	4	4	6	7	7	7	8	8	6	5	4	3	2	2	4	7	9	7	7	8	6	7	7	8	10	9	8	11	NaN	NaN	NaN	NaN	6	4
T12	S1	3	13	13	9	8	6	7	7	9	10	10	9	8	8	5	8	8	7	8	8	5	7	7	6	7	7	7	7	6	5	5	5	4	4	4	4	5	5	5	7	6	5	NaN	NaN	NaN	NaN	4	4
T14	S1	3	8	5	2	2	3	4	4	4	3	3	3	3	3	5	5	5	4	9	7	7	6	7	2	3	3	4	3	4	3	3	2	3	2	5	5	6	6	7	4	3	3	NaN	NaN	NaN	NaN	3	3
T14	S1	3	9	7	7	6	5	5	6	6	6	5	7	6	5	5	5	4	4	5	6	6	6	6	6	5	4	5	6	6	5	8	6	6	7	9	6	6	5	4	3	4	7	NaN	NaN	NaN	NaN	5	6
T15	S1	3	7	9	11	10	8	6	5	5	5	5	6	5	5	6	5	4	6	5	4	4	3	1	1	3	3	4	4	3	1	1	1	1	3	4	7	7	9	7	10	7	6	NaN	NaN	NaN	NaN	6	5
T16	S1	3	4	2	2	2	4	3	3	4	5	4	4	5	5	4	5	5	5	5	6	6	6	5	6	7	8	9	9	9	7	7	6	6	4	4	3	3	2	3	3	1	3	NaN	NaN	NaN	NaN	6	5
T18	S1	3	4	5	6	4	6	8	7	7	9	7	5	5	4	3	2	2	2	5	4	4	3	3	0	2	2	3	3	4	3	4	3	3	2	1	0	3	6	6	7	7	5	NaN	NaN	NaN	NaN	1	1
T1	S3	4	8	6	9	11	12	10	10	8	8	5	5	5	4	3	5	7	8	8	11	9	9	9	9	7	7	5	4	4	5	5	7	8	10	9	8	7	5	7	5	6	5	NaN	NaN	NaN	NaN	4	6
T1	S3	4	7	6	6	7	4	6	6	6	7	6	4	3	4	3	2	4	4	6	7	8	7	8	5	3	3	3	3	3	3	3	2	2	5	6	5	8	7	5	4	5	2	NaN	NaN	NaN	NaN	4	7
T2	S3	4	9	8	9	6	6	5	5	4	5	3	4	4	5	6	6	5	7	7	7	7	6	5	4	3	5	5	5	5	4	1	3	3	3	4	6	5	6	7	6	4	5	NaN	NaN	NaN	NaN	4	4
T2	S3	4	6	5	3	2	1	2	1	1	6	7	8	10	11	6	5	3	2	2	4	7	7	7	6	5	5	6	6	6	7	6	6	5	5	7	6	6	6	7	3	3	4	NaN	NaN	NaN	NaN	3	4
T4	S3	4	4	5	6	6	7	8	7	6	5	5	3	3	3	6	4	5	5	5	5	6	7	6	6	5	4	3	4	6	4	7	7	6	5	6	4	5	6	6	6	6	5	NaN	NaN	NaN	NaN	5	5
T4	S3	4	5	7	9	8	8	8	8	5	5	5	4	5	6	7	7	9	8	7	6	6	5	3	4	6	5	4	6	6	5	6	6	4	3	3	3	3	4	5	4	4	5	NaN	NaN	NaN	NaN	7	6
T6	S3	4	7	4	3	4	4	2	2	2	1	0	2	3	4	5	5	4	3	2	1	2	3	4	4	4	5	4	6	7	7	5	4	2	2	3	4	4	3	3	3	2	5	NaN	NaN	NaN	NaN	3	3
T6	S3	4	6	2	2	2	4	3	2	4	5	3	4	6	5	4	4	4	2	4	5	6	5	7	5	4	3	3	2	2	2	2	3	3	4	4	4	4	3	3	4	4	3	NaN	NaN	NaN	NaN	3	2
T7	S3	4	6	5	4	2	3	4	4	4	5	5	5	4	6	5	4	5	7	10	10	11	9	8	3	2	2	2	1	2	3	2	2	3	2	3	4	6	6	7	5	7	8	NaN	NaN	NaN	NaN	5	7
T7	S3	4	5	4	3	5	5	4	4	5	2	3	6	6	6	7	7	4	3	4	3	6	7	9	8	11	9	8	6	5	2	2	4	6	6	9	8	6	6	8	6	5	5	NaN	NaN	NaN	NaN	5	7
T8	S3	4	7	6	6	8	8	11	10	9	7	5	2	3	3	5	6	5	5	7	6	6	6	5	3	5	5	6	6	8	5	5	4	4	2	3	2	3	5	6	6	6	5	NaN	NaN	NaN	NaN	4	4
T9	S3	4	11	10	7	6	5	6	6	7	8	7	9	8	7	7	5	2	5	5	4	5	6	3	4	6	7	7	10	10	9	7	8	6	5	7	11	10	11	12	8	7	7	NaN	NaN	NaN	NaN	3	4
T9	S3	4	5	5	6	6	8	9	12	11	9	7	6	5	5	6	6	6	6	5	5	5	4	2	3	5	4	5	7	7	6	8	7	7	7	7	6	9	10	10	9	9	6	NaN	NaN	NaN	NaN	6	6
T12	S3	4	9	7	6	5	5	3	2	4	5	7	6	7	7	6	3	4	3	3	4	5	5	6	4	3	4	3	4	6	7	8	9	9	9	9	6	7	6	5	5	7	7	NaN	NaN	NaN	NaN	4	4
T13	S3	4	2	2	3	5	6	6	8	9	6	5	8	7	5	7	7	4	3	3	1	2	4	4	6	6	4	4	4	4	5	6	5	6	7	6	5	4	6	5	6	6	7	NaN	NaN	NaN	NaN	6	4
T13	S3	4	12	12	13	12	8	8	8	6	5	5	5	6	4	7	7	6	5	6	6	6	8	7	8	5	5	4	5	5	5	4	5	4	5	6	7	6	8	5	4	6	6	NaN	NaN	NaN	NaN	6	6
T14	S3	4	7	6	8	7	6	7	6	3	6	5	6	10	12	10	10	10	6	4	5	5	3	4	4	3	3	2	2	4	4	5	5	4	2	1	1	1	4	4	7	6	6	NaN	NaN	NaN	NaN	3	3
T14	S3	4	6	5	9	6	5	7	7	4	5	4	3	6	5	6	9	9	7	7	8	7	7	7	8	8	7	7	6	5	3	3	2	3	5	6	6	7	8	7	6	6	7	NaN	NaN	NaN	NaN	5	4
T16	S3	4	9	7	7	7	7	5	4	3	6	5	6	8	8	7	8	7	7	8	7	6	7	6	6	5	5	4	4	4	5	6	7	7	5	4	6	5	4	4	5	4	5	NaN	NaN	NaN	NaN	5	6
T2	S2	4	8	7	7	5	6	6	5	3	4	3	3	3	6	4	5	5	6	5	7	6	6	7	6	5	4	6	4	4	3	3	1	2	1	1	2	3	4	4	5	5	4	NaN	NaN	NaN	NaN	4	5
T2	S2	4	4	2	4	7	6	6	7	6	3	2	3	3	2	3	3	2	2	3	3	3	4	4	4	3	5	5	4	5	8	6	5	6	5	2	4	5	5	5	5	3	3	NaN	NaN	NaN	NaN	5	6
T6	S2	4	8	9	11	10	9	11	9	7	8	6	6	6	5	5	6	5	5	8	8	8	6	6	3	3	2	3	2	4	7	8	8	8	6	4	6	6	7	7	5	7	9	NaN	NaN	NaN	NaN	10	9
T6	S2	4	3	3	6	5	5	5	5	2	4	3	5	4	7	5	5	4	4	1	2	2	2	3	4	4	6	5	5	4	5	4	5	6	6	5	6	5	4	4	4	4	4	NaN	NaN	NaN	NaN	8	6
T7	S2	4	5	5	5	5	5	4	3	3	3	3	4	3	2	3	4	3	3	4	4	2	2	5	4	5	7	8	6	8	6	5	4	5	3	3	2	2	0	0	2	4	5	NaN	NaN	NaN	NaN	NaN	NaN
T8	S2	4	5	5	3	1	2	2	1	2	2	2	2	3	3	3	3	3	3	2	4	6	6	6	6	4	2	2	3	5	6	5	7	5	3	2	2	1	3	4	6	7	7	NaN	NaN	NaN	NaN	2	2
T8	S2	4	2	3	3	5	5	5	5	6	6	8	9	7	8	5	3	2	2	0	0	2	2	3	3	4	4	6	5	7	8	8	6	7	5	3	3	5	5	5	8	7	6	NaN	NaN	NaN	NaN	3	2
T8	S2	4	10	12	8	7	8	9	6	7	9	10	10	11	11	10	7	5	4	5	3	3	4	5	4	5	9	11	12	11	11	8	7	4	4	6	7	6	6	7	6	5	5	NaN	NaN	NaN	NaN	7	8
T9	S2	4	2	0	1	1	2	5	5	4	4	3	0	1	1	2	2	2	2	3	3	3	4	3	2	3	3	5	8	8	6	7	5	3	3	3	3	2	2	3	5	5	5	NaN	NaN	NaN	NaN	7	7
T10	S2	4	4	5	4	5	7	8	5	6	5	6	5	6	6	7	4	4	6	5	5	6	7	4	4	3	2	0	2	2	4	4	5	4	8	7	8	8	8	5	4	3	2	NaN	NaN	NaN	NaN	5	6
T13	S2	4	2	3	2	3	4	5	4	7	5	6	5	6	3	3	3	4	5	6	6	4	3	3	3	4	4	5	3	3	2	3	2	3	4	4	4	4	3	1	1	1	1	NaN	NaN	NaN	NaN	1	1
T14	S2	4	10	8	6	6	6	8	9	12	11	9	7	4	2	4	6	5	5	5	3	3	7	9	9	10	10	7	8	8	7	7	8	6	6	8	6	7	8	10	8	9	6	NaN	NaN	NaN	NaN	4	5
T14	S2	4	4	2	2	4	6	6	8	8	5	3	3	2	2	4	5	7	6	6	4	3	4	5	4	5	7	4	5	8	8	8	9	7	5	5	4	3	5	6	5	5	6	NaN	NaN	NaN	NaN	1	1
T16	S2	4	8	7	6	5	3	3	2	4	5	5	6	7	4	6	7	8	6	7	5	6	5	6	5	6	4	4	3	5	5	5	5	7	6	4	5	6	6	6	6	7	5	NaN	NaN	NaN	NaN	3	3
T16	S2	4	8	6	5	5	6	6	8	8	6	6	5	3	2	3	4	5	8	8	8	7	5	3	3	2	1	1	2	3	4	6	6	5	7	7	7	7	7	5	4	2	2	NaN	NaN	NaN	NaN	7	8
T3	S1	4	5	5	5	3	3	2	2	6	6	7	7	9	7	9	8	9	8	9	8	7	6	7	6	5	5	4	3	1	1	2	2	1	3	4	3	3	3	5	4	5	5	NaN	NaN	NaN	NaN	0	1
T4	S1	4	6	4	4	4	3	3	3	2	4	4	5	4	5	4	4	3	3	5	4	3	4	4	1	1	1	0	0	1	2	3	3	4	4	3	3	3	3	2	2	2	2	NaN	NaN	NaN	NaN	5	5
T5	S1	4	8	6	6	7	5	5	7	6	6	7	6	5	5	3	2	2	2	4	4	3	5	6	5	7	8	6	6	6	6	7	7	5	6	6	6	6	6	5	3	3	3	NaN	NaN	NaN	NaN	4	5
T7	S1	4	9	9	9	7	8	6	6	6	7	5	5	6	5	5	8	9	7	10	10	7	8	8	8	7	7	7	7	5	7	8	7	6	7	7	8	8	8	7	5	3	2	NaN	NaN	NaN	NaN	3	4
T8	S1	4	5	5	4	4	2	4	5	6	6	6	5	5	4	3	4	5	6	6	9	9	6	6	8	6	5	6	4	3	4	4	3	3	2	1	1	1	4	4	4	5	6	NaN	NaN	NaN	NaN	3	4
T8	S1	4	5	7	6	7	8	8	6	5	5	3	4	4	5	5	7	7	9	8	7	8	9	7	8	7	4	3	6	5	8	10	8	9	11	8	7	7	3	1	1	3	3	NaN	NaN	NaN	NaN	8	8
T9	S1	4	8	6	6	5	6	4	5	5	7	7	8	9	8	7	5	6	5	7	5	5	3	4	2	4	6	8	6	11	10	8	7	7	5	4	6	5	5	4	4	2	3	NaN	NaN	NaN	NaN	9	12
T11	S1	4	3	1	2	3	3	4	4	4	3	4	4	5	5	4	3	2	4	4	6	6	8	6	7	5	6	4	4	4	8	9	11	10	10	7	6	4	5	5	6	7	9	NaN	NaN	NaN	NaN	7	5
T11	S1	4	8	6	5	2	2	1	1	1	3	3	2	3	5	5	7	8	7	5	6	6	8	9	9	7	7	5	5	6	6	4	4	5	5	6	7	7	5	5	3	3	3	NaN	NaN	NaN	NaN	3	1
T12	S1	4	3	2	1	2	2	3	3	4	3	2	2	2	1	1	4	4	7	7	9	6	5	3	3	2	2	3	5	7	6	6	5	2	1	2	3	3	4	3	2	2	3	NaN	NaN	NaN	NaN	3	3
T15	S1	4	5	8	10	12	10	8	6	6	4	4	6	6	5	5	7	7	7	6	6	8	7	8	9	9	5	5	5	4	3	3	2	0	0	1	3	5	5	5	4	2	1	NaN	NaN	NaN	NaN	3	3
T15	S1	4	7	7	9	8	8	8	7	6	5	5	5	7	6	5	5	4	2	2	2	2	3	5	5	6	6	7	6	6	6	7	6	5	8	10	9	10	11	7	7	7	6	NaN	NaN	NaN	NaN	3	4
T1	S3	5	9	9	11	10	8	6	5	4	6	5	5	6	5	4	5	5	4	4	7	6	8	9	9	9	10	8	9	9	6	8	10	7	9	9	7	6	7	7	7	8	8	NaN	NaN	NaN	NaN	4	4
T1	S3	5	9	6	8	9	9	8	8	6	5	4	2	4	3	5	8	8	8	11	10	9	11	10	8	7	5	4	5	5	6	8	7	8	9	9	7	9	7	5	3	3	2	NaN	NaN	NaN	NaN	2	3
T2	S3	5	11	8	8	6	5	6	5	6	6	6	7	6	4	6	6	4	5	6	6	6	6	5	5	4	5	6	5	4	4	7	7	8	9	8	3	2	2	1	1	2	4	NaN	NaN	NaN	NaN	8	9
T2	S3	5	12	13	12	12	11	8	6	9	9	9	11	10	7	11	10	10	11	12	7	9	7	7	10	11	10	10	10	6	6	7	9	11	11	11	10	8	5	5	4	4	5	NaN	NaN	NaN	NaN	6	8
T4	S3	5	2	3	4	4	8	6	6	5	8	5	6	8	9	7	7	9	8	7	8	8	6	4	4	3	3	3	6	6	6	7	7	4	6	7	6	5	7	5	4	4	5	NaN	NaN	NaN	NaN	7	8
T6	S3	5	8	7	7	6	5	3	2	4	3	3	3	3	2	1	1	3	3	3	4	6	5	6	6	5	4	4	5	5	5	5	5	3	3	4	3	2	2	3	3	5	6	NaN	NaN	NaN	NaN	6	8
T7	S3	5	5	6	5	3	4	3	2	2	2	2	4	7	8	8	8	9	7	10	9	11	9	10	7	7	7	6	6	6	6	3	4	3	4	5	6	5	5	4	5	5	8	NaN	NaN	NaN	NaN	10	9
T8	S3	5	9	8	7	8	9	10	12	12	11	10	8	5	5	5	4	7	7	10	11	12	10	11	8	10	11	9	9	8	4	4	6	4	5	7	5	5	8	8	10	10	9	NaN	NaN	NaN	NaN	7	8
T9	S3	5	6	5	5	7	8	9	8	8	8	7	6	6	6	6	6	7	8	10	9	9	7	6	3	6	6	9	11	13	11	10	8	6	6	5	8	9	10	9	9	7	5	NaN	NaN	NaN	NaN	3	5
T12	S3	5	9	11	9	7	6	5	1	2	4	7	9	9	11	10	9	9	8	5	5	5	5	6	7	7	7	5	6	7	8	6	8	8	7	7	8	8	8	9	9	8	9	NaN	NaN	NaN	NaN	3	4
T12	S3	5	6	6	6	4	5	7	5	8	9	8	9	8	5	4	4	4	4	8	8	8	6	6	2	4	6	6	7	9	8	7	7	9	8	9	8	8	5	6	5	5	7	NaN	NaN	NaN	NaN	4	4
T13	S3	5	7	6	5	5	7	7	6	7	7	5	6	8	8	8	8	5	3	4	4	5	6	7	6	7	6	6	5	4	4	4	4	5	8	8	8	8	8	5	6	6	5	NaN	NaN	NaN	NaN	6	8
T14	S3	5	8	5	9	10	11	11	10	7	5	4	5	6	6	9	9	10	9	8	5	5	3	3	4	4	5	4	4	4	4	4	7	8	8	9	8	8	8	7	7	8	6	NaN	NaN	NaN	NaN	4	6
T16	S3	5	11	10	9	9	6	4	3	7	11	12	14	13	11	8	8	7	7	7	7	7	7	9	10	9	11	11	11	8	7	5	5	2	2	4	4	3	3	6	6	6	7	NaN	NaN	NaN	NaN	3	7
T2	S2	5	10	7	7	9	8	9	9	8	6	7	7	8	7	6	6	6	5	5	5	3	5	6	7	7	9	6	5	4	5	3	4	4	6	6	7	7	11	9	8	8	9	NaN	NaN	NaN	NaN	5	6
T6	S2	5	6	6	5	7	8	8	10	10	9	7	7	4	5	5	7	8	8	6	10	8	6	6	9	4	8	10	9	7	10	6	5	8	7	4	5	7	5	5	7	7	4	NaN	NaN	NaN	NaN	6	5
T6	S2	5	7	5	3	4	5	7	10	9	10	8	6	4	5	4	4	5	4	6	7	8	7	8	7	5	6	6	7	6	8	6	6	6	5	5	6	10	8	8	8	7	3	NaN	NaN	NaN	NaN	4	4
T7	S2	5	2	3	3	2	3	4	6	8	11	9	10	7	5	4	4	2	2	4	4	5	5	6	6	4	4	5	5	3	3	2	2	2	4	5	5	4	6	5	4	5	6	NaN	NaN	NaN	NaN	NaN	NaN
T8	S2	5	10	9	7	7	8	7	8	8	6	7	7	5	4	7	5	4	4	4	3	4	7	6	12	15	15	14	14	8	4	3	6	6	7	8	9	7	7	6	5	5	2	NaN	NaN	NaN	NaN	6	4
T8	S2	5	8	6	5	4	4	3	5	5	5	6	6	5	6	6	4	3	4	3	4	4	5	4	4	3	2	3	3	3	3	3	1	0	1	3	4	6	7	9	7	8	7	NaN	NaN	NaN	NaN	6	7
T9	S2	5	5	4	4	5	7	8	6	8	8	6	5	6	7	8	8	8	7	5	4	4	4	5	4	6	6	9	9	9	6	7	5	6	7	9	8	11	10	8	8	9	7	NaN	NaN	NaN	NaN	9	10
T10	S2	5	9	7	6	6	5	5	5	5	10	10	9	8	9	5	4	6	5	5	5	7	10	12	10	10	9	4	2	2	3	2	2	2	4	4	4	6	7	7	6	7	9	NaN	NaN	NaN	NaN	6	10
T13	S2	5	4	5	4	3	3	6	6	8	9	8	5	5	4	4	5	6	7	8	7	6	5	4	2	5	7	7	8	8	7	7	8	8	11	9	8	7	6	5	6	6	6	NaN	NaN	NaN	NaN	5	5
T14	S2	5	7	6	7	6	6	5	5	6	4	4	4	3	1	4	7	9	12	13	11	8	7	5	5	5	6	7	7	5	4	4	3	4	5	6	7	8	7	7	7	6	6	NaN	NaN	NaN	NaN	2	5
T15	S2	5	7	8	8	6	5	7	7	6	9	9	7	5	9	6	7	7	8	4	4	3	4	2	3	3	6	5	7	7	8	6	5	3	2	3	4	5	7	10	10	10	10	NaN	NaN	NaN	NaN	6	7
T15	S2	5	9	8	6	7	6	6	5	6	6	5	5	5	4	4	5	4	6	7	6	6	6	5	7	8	8	9	8	5	5	7	6	7	7	7	4	5	4	6	8	8	8	NaN	NaN	NaN	NaN	3	6
T16	S2	5	8	9	8	9	9	7	5	8	6	3	6	6	5	5	6	5	6	7	7	6	4	3	1	4	4	5	6	5	3	3	2	2	4	6	8	11	10	8	5	4	1	NaN	NaN	NaN	NaN	3	3
T3	S1	5	4	5	5	5	6	4	3	4	3	2	3	3	4	4	5	5	6	7	10	8	8	8	7	4	4	3	3	1	1	2	2	1	1	5	5	5	5	7	6	5	6	NaN	NaN	NaN	NaN	6	9
T3	S1	5	3	3	3	3	2	3	3	5	3	4	3	4	3	3	5	7	8	10	12	9	8	6	4	2	3	3	5	5	6	5	6	5	6	6	7	5	6	8	7	6	6	NaN	NaN	NaN	NaN	5	5
T4	S1	5	8	8	7	6	3	3	5	5	7	8	7	6	6	6	5	6	5	6	5	5	6	7	7	7	8	6	4	4	3	4	3	4	3	3	4	4	6	6	6	3	4	NaN	NaN	NaN	NaN	8	8
T4	S1	5	6	4	4	4	4	5	6	7	5	5	3	3	2	5	6	6	6	9	7	6	8	7	5	4	7	5	5	4	5	4	6	6	7	7	5	3	4	3	4	4	8	NaN	NaN	NaN	NaN	5	6
T5	S1	5	8	8	10	9	8	6	3	1	1	2	2	5	5	5	5	5	3	4	5	4	5	7	8	7	7	7	5	5	6	8	8	9	8	8	7	6	4	4	4	4	4	NaN	NaN	NaN	NaN	6	8
T7	S1	5	10	7	7	7	11	10	9	11	9	5	7	9	6	6	10	8	7	10	13	12	12	13	12	10	8	8	6	7	7	9	8	10	7	8	6	7	6	7	6	7	6	NaN	NaN	NaN	NaN	7	7
T9	S1	5	7	4	4	5	3	5	6	6	5	6	5	7	8	7	6	9	6	5	5	5	2	3	6	6	6	6	5	3	3	6	4	5	5	6	4	4	5	5	4	3	3	NaN	NaN	NaN	NaN	4	3
T11	S1	5	6	5	5	3	3	4	4	6	7	6	4	5	5	8	8	11	11	9	6	8	6	5	6	5	3	1	1	1	2	3	4	4	4	4	4	4	5	7	6	6	7	NaN	NaN	NaN	NaN	3	4
T12	S1	5	9	9	9	9	8	6	5	5	5	5	5	4	3	3	5	6	5	8	8	9	9	11	8	7	4	4	3	3	4	5	6	6	5	5	4	2	1	3	2	2	4	NaN	NaN	NaN	NaN	2	2
T12	S1	5	6	6	6	5	6	4	4	4	5	3	5	6	5	4	9	8	11	14	15	11	11	9	10	9	9	9	8	4	4	4	3	1	1	1	3	4	4	8	9	8	9	NaN	NaN	NaN	NaN	4	4
T14	S1	5	7	5	7	7	6	6	6	4	3	3	4	5	4	6	5	4	2	3	3	4	5	8	8	7	6	7	4	3	3	4	2	5	5	6	6	6	4	4	4	3	4	NaN	NaN	NaN	NaN	4	4
T15	S1	5	9	8	11	10	10	9	8	7	6	6	7	14	11	11	12	10	3	5	6	6	9	9	8	6	8	6	7	7	7	4	4	3	4	6	6	5	5	4	3	3	6	NaN	NaN	NaN	NaN	3	2
T7	S3	6	2	3	4	5	6	7	7	7	6	7	7	5	6	8	6	7	9	8	5	7	6	4	4	4	4	3	5	4	4	2	2	1	1	1	1	1	1	3	3	4	6	NaN	NaN	NaN	NaN	4	5
T8	S3	6	6	4	4	6	5	5	5	7	5	7	6	4	2	3	1	3	3	4	4	4	2	3	2	3	4	5	5	6	5	4	3	2	1	1	1	3	4	4	5	6	5	NaN	NaN	NaN	NaN	5	6
T12	S3	6	8	8	8	6	6	5	6	7	5	5	7	5	7	7	7	7	6	4	4	5	3	3	2	3	1	1	4	5	4	6	7	5	7	7	5	5	4	2	4	8	8	NaN	NaN	NaN	NaN	3	4
T13	S3	6	7	5	4	5	4	5	4	4	3	3	1	3	3	7	8	8	8	7	5	4	4	2	3	2	3	4	6	5	5	4	3	3	3	3	4	5	4	4	4	3	5	NaN	NaN	NaN	NaN	2	3
T16	S3	6	8	8	10	10	11	9	9	6	6	5	5	5	9	9	8	8	7	3	4	6	7	6	6	4	5	5	5	8	10	10	9	10	7	7	9	9	9	9	7	3	5	NaN	NaN	NaN	NaN	5	6
T16	S3	6	6	5	4	6	9	9	11	13	11	7	6	5	4	7	7	7	7	6	4	8	7	7	8	9	6	6	6	6	5	5	5	5	4	5	5	6	4	5	5	5	5	NaN	NaN	NaN	NaN	6	7
T17	S3	6	8	6	6	7	5	3	4	5	4	3	5	4	3	5	6	4	5	6	4	4	7	7	10	10	8	7	7	3	5	6	4	4	5	5	4	4	4	4	2	4	6	NaN	NaN	NaN	NaN	7	10
T7	S2	6	6	4	3	3	5	7	6	6	7	5	4	6	6	5	6	6	4	6	6	6	8	9	10	10	9	6	6	4	3	2	2	1	0	1	1	1	1	4	3	4	5	NaN	NaN	NaN	NaN	NaN	NaN
T8	S2	6	2	2	3	5	6	5	7	6	4	5	6	3	6	7	5	4	5	3	2	2	3	2	1	2	4	4	5	5	5	4	4	3	3	3	4	5	5	7	6	7	5	NaN	NaN	NaN	NaN	7	8
T9	S2	6	6	3	2	5	4	5	8	10	8	9	9	7	5	6	6	7	8	11	10	11	10	9	7	5	3	3	3	2	3	4	4	4	6	5	4	6	6	6	6	8	8	NaN	NaN	NaN	NaN	7	10
T10	S2	6	9	8	9	7	7	4	3	4	6	5	6	9	10	8	9	11	8	6	6	4	4	6	5	5	5	3	2	2	5	8	8	9	12	10	9	10	9	6	5	3	4	NaN	NaN	NaN	NaN	6	7
T13	S2	6	7	7	5	6	7	6	6	8	7	7	6	6	5	5	5	6	7	10	10	9	9	9	5	8	10	10	9	11	9	9	8	8	8	6	6	6	6	4	5	3	2	NaN	NaN	NaN	NaN	4	3
T14	S2	6	9	5	6	6	8	7	9	9	7	5	6	5	5	6	7	8	7	6	4	3	2	2	3	3	4	4	6	7	7	8	8	7	5	5	3	3	2	3	3	5	5	NaN	NaN	NaN	NaN	6	7
T15	S2	6	9	7	7	6	3	3	4	3	3	3	4	2	2	3	4	3	5	6	5	5	6	6	5	5	4	5	4	4	3	5	5	4	4	8	7	6	8	9	6	6	9	NaN	NaN	NaN	NaN	4	6
T16	S2	6	5	4	6	6	6	8	9	8	8	7	6	6	6	5	6	7	8	6	5	4	4	4	5	5	5	5	4	5	5	6	4	5	6	8	9	10	8	5	3	1	1	NaN	NaN	NaN	NaN	6	7
T4	S1	6	13	12	9	9	6	4	5	5	4	4	3	4	4	4	5	6	5	6	5	3	5	7	7	7	10	9	7	6	6	4	2	3	4	7	9	11	12	11	8	7	7	NaN	NaN	NaN	NaN	8	8
T5	S1	6	5	6	7	7	8	8	8	7	8	8	8	8	7	5	5	4	2	2	3	3	3	3	5	5	5	6	7	6	7	6	6	6	7	6	6	4	4	4	3	4	4	NaN	NaN	NaN	NaN	4	4
T8	S1	6	5	6	5	6	8	8	9	8	8	6	5	4	5	5	5	7	9	8	8	7	7	4	4	2	4	3	6	7	8	7	6	3	2	3	2	3	4	5	5	5	5	NaN	NaN	NaN	NaN	8	8
T8	S1	6	10	11	10	11	10	7	5	3	1	3	3	4	4	6	5	6	6	7	6	6	5	5	3	2	1	2	3	4	5	5	4	2	2	1	1	2	2	1	3	3	3	NaN	NaN	NaN	NaN	6	9
T9	S1	6	4	3	2	2	2	3	2	2	4	6	6	7	7	5	3	5	3	5	7	9	8	9	8	6	4	2	1	1	2	3	3	4	4	5	6	6	7	8	6	4	6	NaN	NaN	NaN	NaN	3	5
T11	S1	6	4	3	3	4	3	3	4	5	7	8	8	8	8	5	4	5	5	4	4	5	4	3	3	5	6	6	5	6	4	3	3	4	5	5	4	5	5	3	4	4	3	NaN	NaN	NaN	NaN	8	6
T11	S1	6	6	4	3	3	3	2	3	3	3	4	3	3	2	2	2	3	3	3	5	4	4	4	5	4	5	4	6	6	6	6	6	3	2	2	1	1	1	1	0	3	3	NaN	NaN	NaN	NaN	1	1
T14	S1	6	5	4	3	2	1	3	3	3	4	4	4	6	7	7	8	8	7	8	10	9	7	5	3	1	1	2	2	3	3	4	4	4	4	6	5	4	4	4	3	3	4	NaN	NaN	NaN	NaN	4	4
T14	S1	6	8	8	5	3	4	3	4	5	5	5	6	5	4	4	3	2	1	1	1	2	2	2	2	2	1	2	3	6	6	6	4	3	1	2	2	3	4	3	2	2	2	NaN	NaN	NaN	NaN	2	2
T15	S1	6	9	10	8	12	12	12	13	14	9	7	5	6	4	4	7	7	4	5	5	3	3	4	5	6	7	8	8	6	6	4	2	1	3	4	5	8	8	6	5	6	5	NaN	NaN	NaN	NaN	6	6
T16	S1	6	8	10	9	8	6	5	3	2	2	1	2	3	6	7	8	8	9	7	7	7	6	6	6	6	5	4	3	4	3	5	5	4	3	4	3	3	3	4	3	3	3	NaN	NaN	NaN	NaN	9	7
T18	S1	6	6	6	7	7	8	9	10	8	7	4	3	2	2	5	7	6	7	10	9	7	9	8	5	4	6	5	6	8	7	6	5	4	2	2	3	3	7	7	7	7	9	NaN	NaN	NaN	NaN	3	4
[truncated: 39 more columns]

## Sheet: decelerations (counts)
Opposing team ID	Season ID	Position ID	min1_5	min2_6	min3_7	min4_8	min5_9	min6_10	min7_11	min8_12	min9_13	min10_14	min11_16	min12_16	min13_17	min14_18	min15_19	min16_20	min17_21	min18_22	min19_23	min20_24	min21_25	min22_26	min23_27	min24_28	min25_29	min26_30	min27_31	min28_32	min29_33	min30_34	min31_35	min32_36	min33_37	min34_38	min35_39	min36_40	min37_41	min38_42	min39_43	min40_44	min41_45	min42_46	min43_47	min44_48	min45_49	min46_50	min47_51
T1	S3	2	4	3	2	3	3	4	4	4	5	4	3	5	4	3	7	8	7	8	10	6	8	8	7	5	5	2	3	3	3	3	4	3	6	6	7	6	6	7	6	5	6	NaN	NaN	NaN	NaN	6	7
T1	S3	2	9	8	6	6	6	7	7	5	7	5	3	4	5	3	3	4	3	4	6	6	8	9	8	6	6	4	3	3	2	3	4	5	6	7	6	4	4	5	5	6	7	NaN	NaN	NaN	NaN	2	5
T2	S3	2	7	6	7	7	8	8	9	6	5	5	4	4	5	6	5	6	4	4	3	5	3	4	4	5	5	6	5	6	5	3	3	4	2	2	5	5	5	5	5	2	3	NaN	NaN	NaN	NaN	3	4
T2	S3	2	4	5	6	7	5	5	5	4	4	6	6	4	3	3	1	2	2	4	4	7	6	6	5	4	2	2	3	4	4	5	6	5	3	4	3	2	3	3	2	2	2	NaN	NaN	NaN	NaN	6	8
T4	S3	2	5	4	4	4	3	5	4	3	4	8	6	7	9	8	4	4	5	4	3	4	6	4	3	3	2	2	2	4	5	5	3	4	3	2	6	6	6	5	5	3	4	NaN	NaN	NaN	NaN	4	3
T7	S3	2	2	1	2	5	5	5	6	5	3	4	4	5	6	7	7	7	5	5	4	3	3	3	2	3	4	3	3	4	3	2	3	3	5	4	6	5	7	6	8	7	10	NaN	NaN	NaN	NaN	6	5
T8	S3	2	9	7	6	5	2	1	1	1	1	2	2	2	4	4	4	4	5	4	6	6	6	5	4	3	3	2	4	5	5	5	6	5	5	5	4	3	4	3	3	4	4	NaN	NaN	NaN	NaN	5	5
T8	S3	2	7	5	6	7	8	6	6	5	6	7	8	8	8	6	6	5	6	7	8	5	4	4	2	2	3	4	5	5	5	5	4	3	4	4	3	4	4	3	3	3	2	NaN	NaN	NaN	NaN	4	4
T12	S3	2	6	6	5	3	3	4	5	4	3	5	4	3	3	4	5	6	7	7	7	5	3	2	2	1	3	4	4	6	7	4	3	3	3	4	6	8	8	8	6	6	4	NaN	NaN	NaN	NaN	6	6
T12	S3	2	12	7	8	5	7	6	5	6	7	4	4	5	7	7	8	9	9	7	8	7	5	5	3	5	6	6	8	11	9	8	8	7	4	4	4	9	10	11	9	10	6	NaN	NaN	NaN	NaN	4	5
T13	S3	2	7	7	5	3	6	8	10	14	14	12	9	7	3	5	5	5	5	5	4	3	6	5	6	7	7	5	6	5	3	4	5	6	9	9	9	7	5	2	2	2	2	NaN	NaN	NaN	NaN	6	7
T16	S3	2	2	3	4	4	4	4	3	2	2	4	3	3	4	4	5	5	6	5	5	4	7	6	7	6	4	4	5	5	6	8	6	5	4	4	4	3	3	4	4	4	6	NaN	NaN	NaN	NaN	8	5
T16	S3	2	9	10	9	11	10	7	6	7	4	4	5	5	4	5	4	3	4	4	4	4	6	4	6	6	7	6	7	4	4	4	4	3	3	4	4	3	4	6	5	6	8	NaN	NaN	NaN	NaN	3	3
T17	S3	2	5	3	2	2	2	3	3	6	5	8	7	9	7	9	6	5	4	4	4	5	7	7	7	5	5	5	4	4	4	4	2	3	4	6	5	5	4	3	2	5	6	NaN	NaN	NaN	NaN	3	4
T17	S3	2	7	4	4	4	2	2	3	4	3	6	6	7	8	9	6	6	5	3	3	4	4	5	5	4	3	4	3	5	5	7	5	5	3	3	3	4	3	5	6	5	7	NaN	NaN	NaN	NaN	3	5
T2	S2	2	5	3	4	3	3	4	3	3	4	4	3	3	5	6	6	6	6	4	3	2	3	7	6	7	9	9	5	7	9	7	6	6	6	2	2	3	4	4	4	4	4	NaN	NaN	NaN	NaN	8	10
T2	S2	2	6	5	5	7	8	7	6	5	1	1	1	1	3	4	5	5	7	6	5	5	5	3	2	3	2	2	2	3	3	3	3	3	3	4	3	4	4	3	1	1	1	NaN	NaN	NaN	NaN	5	5
T7	S2	2	4	5	4	5	4	5	4	4	6	7	5	6	6	4	5	5	4	3	3	1	2	3	5	4	4	3	4	3	4	5	5	4	3	4	4	4	5	7	5	4	4	NaN	NaN	NaN	NaN	NaN	NaN
T7	S2	2	9	7	7	7	5	4	4	4	2	4	4	5	4	5	5	4	3	4	6	6	6	7	7	6	4	4	3	3	1	1	2	4	3	5	5	4	4	4	3	4	4	NaN	NaN	NaN	NaN	NaN	NaN
T8	S2	2	8	8	7	6	6	4	3	2	4	6	7	6	7	4	3	2	3	2	5	5	6	6	7	4	5	5	5	4	5	3	2	2	2	2	2	2	2	4	4	5	6	NaN	NaN	NaN	NaN	4	5
T10	S2	2	5	5	4	4	3	3	3	4	4	4	4	4	3	2	2	2	2	3	3	3	3	3	2	2	2	1	0	0	0	1	1	1	2	3	4	5	5	5	6	6	6	NaN	NaN	NaN	NaN	7	8
T10	S2	2	6	6	6	4	5	4	5	5	8	8	8	8	9	6	5	5	6	4	4	5	5	3	3	6	9	8	10	11	9	6	6	5	5	4	3	4	2	2	2	2	3	NaN	NaN	NaN	NaN	5	6
T13	S2	2	7	7	7	6	9	8	10	9	8	7	8	6	11	11	9	7	6	3	3	4	5	8	7	6	8	8	7	7	9	8	8	7	8	7	8	7	7	6	6	3	3	NaN	NaN	NaN	NaN	5	5
T13	S2	2	6	5	3	2	2	3	4	4	4	5	5	5	5	4	3	3	2	2	3	4	3	4	4	4	6	6	5	6	5	2	2	3	4	5	5	5	4	4	3	3	2	NaN	NaN	NaN	NaN	1	2
T14	S2	2	5	3	2	2	2	3	4	5	6	5	6	4	3	3	6	8	12	12	12	10	9	6	6	6	6	3	2	2	1	0	1	4	6	7	8	7	4	2	1	1	4	NaN	NaN	NaN	NaN	4	4
T14	S2	2	6	4	3	3	4	5	7	9	8	9	9	6	6	8	9	7	11	9	9	7	11	7	8	7	7	4	4	4	4	3	4	6	7	6	8	8	7	5	5	3	4	NaN	NaN	NaN	NaN	3	4
T15	S2	2	8	7	8	9	6	4	4	2	1	2	4	6	6	5	4	3	2	4	4	4	3	3	1	3	5	5	4	5	3	4	5	5	5	8	6	5	7	7	4	4	4	NaN	NaN	NaN	NaN	5	4
T15	S2	2	5	4	2	3	3	4	5	4	4	4	3	2	2	1	1	3	3	3	3	3	1	3	3	4	5	7	5	5	4	2	2	2	3	4	4	2	2	1	1	2	2	NaN	NaN	NaN	NaN	1	0
T16	S2	2	5	4	4	3	3	4	3	2	2	2	1	1	1	1	2	1	1	2	2	2	4	6	7	7	6	5	3	6	6	6	5	5	2	2	2	2	2	1	1	1	1	NaN	NaN	NaN	NaN	1	1
T16	S2	2	3	4	5	4	4	5	4	3	4	5	5	5	4	3	1	3	3	5	8	8	5	6	4	3	4	7	6	7	5	5	3	3	2	2	2	2	2	4	4	3	3	NaN	NaN	NaN	NaN	6	6
T3	S1	2	1	2	2	3	4	4	3	4	2	3	4	4	5	6	5	4	4	3	3	3	4	5	6	5	4	4	3	2	2	2	3	3	3	5	5	3	6	6	4	4	8	NaN	NaN	NaN	NaN	5	6
T4	S1	2	3	3	3	3	3	2	1	0	1	1	1	1	3	2	4	4	4	3	4	2	3	3	4	4	5	5	6	4	4	4	5	7	7	8	7	6	3	4	2	2	1	NaN	NaN	NaN	NaN	2	2
T5	S1	2	10	9	9	5	5	6	7	7	8	12	9	8	8	7	5	5	7	9	9	6	6	5	4	3	4	4	3	2	2	2	3	4	7	7	6	5	3	3	5	5	5	NaN	NaN	NaN	NaN	4	6
T7	S1	2	8	7	7	7	7	4	4	3	4	4	5	5	4	4	5	4	5	7	7	6	7	6	6	5	5	5	5	6	10	9	8	7	4	1	1	4	5	5	6	7	6	NaN	NaN	NaN	NaN	3	5
T7	S1	2	5	5	4	4	6	5	3	3	4	4	5	5	6	6	5	6	6	5	5	5	5	5	4	3	3	4	4	5	8	7	6	7	6	4	5	4	3	5	5	5	4	NaN	NaN	NaN	NaN	3	4
T8	S1	2	4	5	5	5	5	5	6	5	4	4	3	2	2	2	3	4	4	6	7	5	5	4	5	4	4	4	5	2	3	3	5	4	5	4	4	2	2	2	3	3	3	NaN	NaN	NaN	NaN	2	4
T9	S1	2	9	4	4	4	6	5	7	7	7	7	7	7	6	9	7	7	5	5	2	4	3	6	5	5	3	5	2	3	4	5	5	8	9	9	10	9	9	9	8	6	7	NaN	NaN	NaN	NaN	8	9
T9	S1	2	2	1	3	4	5	4	4	2	2	1	2	3	3	3	3	3	2	3	2	3	2	4	3	3	2	2	0	3	5	5	7	10	8	7	9	7	5	4	3	1	1	NaN	NaN	NaN	NaN	5	2
T11	S1	2	2	2	2	1	1	0	1	1	2	5	5	5	5	6	3	4	3	3	2	2	1	2	3	2	2	2	2	1	1	2	3	2	2	2	1	1	2	3	4	4	3	NaN	NaN	NaN	NaN	2	3
T11	S1	2	3	3	1	1	2	2	3	3	4	4	3	2	3	4	3	3	4	3	2	2	4	3	4	3	3	1	2	1	1	3	4	3	7	7	7	6	6	3	4	3	4	NaN	NaN	NaN	NaN	4	3
T12	S1	2	5	3	3	2	0	0	1	2	2	3	5	6	7	8	8	7	6	5	4	4	4	4	6	6	6	7	7	4	4	4	3	3	4	4	3	2	1	2	2	3	3	NaN	NaN	NaN	NaN	2	2
T14	S1	2	6	8	6	6	7	7	6	6	5	5	6	4	3	2	2	1	1	1	1	0	0	2	3	4	6	7	6	5	4	3	2	4	7	9	10	11	8	6	4	3	4	NaN	NaN	NaN	NaN	0	0
T14	S1	2	5	4	2	3	4	4	5	5	4	3	4	2	2	3	3	2	3	3	2	3	3	3	3	3	5	5	6	6	5	3	4	4	6	8	7	6	4	3	1	4	5	NaN	NaN	NaN	NaN	2	2
T15	S1	2	4	3	3	3	4	3	3	4	4	2	2	3	3	2	2	2	2	2	4	4	4	4	4	3	3	3	2	1	2	3	4	4	6	4	4	3	3	1	2	1	1	NaN	NaN	NaN	NaN	2	3
T15	S1	2	3	3	3	3	2	3	3	4	3	3	2	4	2	2	2	3	1	2	2	3	2	3	3	4	4	4	3	2	2	1	1	1	3	3	3	5	5	3	3	3	1	NaN	NaN	NaN	NaN	3	5
T16	S1	2	5	6	5	6	5	5	7	7	8	6	7	4	5	3	3	3	3	2	3	6	5	5	4	6	3	6	6	8	8	10	7	7	6	3	4	4	6	6	8	5	6	NaN	NaN	NaN	NaN	7	6
T18	S1	2	3	6	8	8	10	9	7	6	5	6	6	5	4	3	2	4	5	5	6	5	3	4	4	4	5	6	6	7	10	8	8	8	7	5	7	6	5	5	4	3	5	NaN	NaN	NaN	NaN	3	1
T1	S3	3	4	2	4	5	5	5	6	5	7	7	6	4	4	1	1	2	4	7	7	9	10	9	5	6	5	4	7	8	8	8	7	3	2	2	2	2	2	3	3	3	6	NaN	NaN	NaN	NaN	2	4
T2	S3	3	14	15	12	8	8	7	6	9	9	9	8	10	9	10	8	9	8	7	6	10	8	8	10	11	10	10	8	6	6	3	7	9	8	7	8	3	3	3	3	3	4	NaN	NaN	NaN	NaN	8	8
T2	S3	3	7	7	7	8	5	4	2	2	3	5	6	6	6	5	4	4	5	6	5	7	6	6	7	8	7	8	7	6	6	6	8	9	7	8	7	6	9	9	7	8	7	NaN	NaN	NaN	NaN	7	10
T4	S3	3	3	3	3	4	7	6	7	6	5	3	4	4	4	4	4	3	5	5	8	8	8	5	5	1	2	4	4	4	7	7	6	8	9	9	12	11	12	11	11	6	8	NaN	NaN	NaN	NaN	3	2
T6	S3	3	10	7	5	8	5	6	6	8	8	8	5	6	4	1	3	3	5	6	7	8	8	7	6	7	5	6	4	4	2	3	2	6	7	9	8	8	6	7	7	7	9	NaN	NaN	NaN	NaN	3	2
T6	S3	3	3	3	3	3	4	3	3	4	5	3	3	2	3	3	3	3	3	3	3	3	4	8	7	6	6	6	2	2	2	3	2	4	3	3	2	2	0	0	1	3	4	NaN	NaN	NaN	NaN	3	1
T7	S3	3	4	4	5	6	5	4	4	3	3	3	6	8	8	9	11	9	11	12	10	10	11	6	5	5	4	2	3	4	3	2	5	4	5	7	7	5	6	5	5	7	7	NaN	NaN	NaN	NaN	4	2
T8	S3	3	10	7	6	5	4	7	7	5	6	7	5	7	8	10	8	10	9	9	7	9	9	11	11	10	8	5	5	4	5	6	6	5	7	7	8	9	7	5	7	5	4	NaN	NaN	NaN	NaN	7	7
T9	S3	3	11	8	8	8	5	5	6	6	7	12	11	12	11	12	7	7	7	8	6	7	8	5	5	4	3	4	8	7	9	9	8	5	5	6	9	11	15	17	16	14	11	NaN	NaN	NaN	NaN	2	2
T9	S3	3	7	8	6	6	5	7	7	8	10	11	10	10	9	7	4	3	3	3	3	4	5	4	4	3	3	2	3	3	4	3	4	5	5	7	7	7	7	6	3	5	4	NaN	NaN	NaN	NaN	5	6
T12	S3	3	15	12	13	8	7	8	6	6	8	8	8	9	9	9	11	12	10	13	12	9	8	8	3	5	8	6	9	13	10	10	13	13	11	14	13	13	13	12	9	9	8	NaN	NaN	NaN	NaN	8	8
T13	S3	3	12	11	8	10	10	9	9	10	5	2	4	4	4	7	8	6	5	5	3	2	4	4	3	2	3	3	3	7	9	8	6	6	7	5	7	8	9	4	6	5	6	NaN	NaN	NaN	NaN	3	3
T13	S3	3	4	5	5	6	7	6	4	4	2	4	4	5	6	8	4	4	4	5	3	5	7	6	8	8	6	4	5	1	3	4	5	4	6	5	6	5	5	3	3	4	4	NaN	NaN	NaN	NaN	6	5
T16	S3	3	9	7	4	3	4	3	4	5	6	6	6	7	8	8	7	7	8	7	8	7	8	4	7	6	6	5	5	1	1	1	1	3	4	3	8	8	6	5	7	4	4	NaN	NaN	NaN	NaN	2	3
T17	S3	3	9	7	5	5	6	7	7	11	9	11	11	16	14	17	14	11	8	7	7	8	9	10	10	7	5	7	7	10	13	15	13	10	8	6	6	5	8	6	5	4	7	NaN	NaN	NaN	NaN	7	8
T2	S2	3	11	10	10	4	5	5	4	2	4	2	3	4	4	4	4	4	3	6	4	4	4	6	3	4	6	5	4	5	6	5	5	5	7	8	7	8	8	5	3	3	3	NaN	NaN	NaN	NaN	2	2
T2	S2	3	5	4	4	6	5	5	5	7	5	5	8	7	5	5	7	4	5	4	4	5	6	6	6	7	5	4	3	4	2	2	2	4	3	5	6	6	5	6	5	4	5	NaN	NaN	NaN	NaN	7	8
T6	S2	3	6	6	6	5	7	8	7	8	6	5	6	7	5	7	6	7	6	6	7	8	6	6	9	6	6	7	8	5	7	8	8	6	6	4	3	2	3	3	4	4	6	NaN	NaN	NaN	NaN	4	5
T6	S2	3	4	5	3	3	3	4	5	4	4	5	5	9	11	11	10	10	6	5	4	4	3	2	2	3	4	5	4	4	4	7	6	6	6	8	7	8	9	8	5	3	2	NaN	NaN	NaN	NaN	8	8
T7	S2	3	4	6	5	5	5	7	5	7	9	8	6	5	3	3	3	4	4	5	5	6	6	8	10	10	9	11	10	8	7	7	5	5	4	4	4	3	2	4	3	2	3	NaN	NaN	NaN	NaN	NaN	NaN
T7	S2	3	4	4	5	6	6	6	5	2	2	4	3	3	4	5	5	5	5	4	2	1	3	4	5	6	6	4	3	3	2	3	3	4	3	3	1	2	1	1	1	2	3	NaN	NaN	NaN	NaN	NaN	NaN
T8	S2	3	4	6	7	6	6	5	4	3	5	5	6	7	7	5	4	2	2	2	4	5	7	6	9	8	7	8	10	8	9	11	10	8	9	7	5	5	5	5	7	8	7	NaN	NaN	NaN	NaN	3	6
T8	S2	3	6	7	5	3	4	4	3	3	3	5	6	8	13	14	11	9	9	4	5	6	10	8	9	8	8	10	10	9	9	10	5	5	5	5	5	5	6	6	6	4	3	NaN	NaN	NaN	NaN	5	4
T9	S2	3	4	4	5	6	7	5	4	4	5	8	8	9	11	13	9	9	12	10	6	6	7	4	5	8	9	11	12	12	8	9	6	4	3	7	5	7	7	6	2	6	6	NaN	NaN	NaN	NaN	4	6
T9	S2	3	8	5	7	8	6	8	9	8	8	12	10	9	11	10	11	9	10	8	9	5	6	7	8	6	8	8	7	5	5	4	4	6	8	12	13	14	11	10	8	7	5	NaN	NaN	NaN	NaN	9	9
T10	S2	3	5	7	6	4	3	4	3	5	5	5	4	4	3	3	2	4	3	2	3	4	5	6	6	5	4	1	0	0	0	2	2	3	3	3	1	3	2	2	4	5	6	NaN	NaN	NaN	NaN	4	6
T10	S2	3	6	10	8	7	9	11	6	7	6	8	6	8	11	11	7	8	7	8	8	8	7	6	3	7	10	11	13	13	9	7	5	3	3	6	5	5	6	5	3	3	4	NaN	NaN	NaN	NaN	5	6
T13	S2	3	3	4	6	6	5	5	4	1	3	5	6	5	6	6	6	6	6	6	5	4	3	4	3	4	5	6	6	6	4	3	2	2	5	6	5	5	5	3	3	3	3	NaN	NaN	NaN	NaN	4	5
T13	S2	3	6	6	5	2	3	4	4	8	12	13	13	13	9	5	4	4	4	3	3	2	0	2	4	5	7	7	5	5	4	3	5	6	7	8	9	8	7	7	7	6	5	NaN	NaN	NaN	NaN	5	5
T14	S2	3	6	7	7	5	5	7	5	6	5	4	2	2	3	5	6	7	8	6	6	4	3	2	2	0	3	3	4	5	5	3	5	6	7	7	8	6	6	6	6	4	7	NaN	NaN	NaN	NaN	6	6
T14	S2	3	5	2	3	4	5	6	8	7	6	5	4	2	3	8	10	9	14	13	8	5	6	2	2	3	5	5	4	4	3	1	1	4	6	7	8	8	5	6	5	4	6	NaN	NaN	NaN	NaN	0	1
T15	S2	3	8	7	7	3	3	4	4	3	4	4	3	4	6	5	8	9	9	7	10	9	8	6	6	3	2	1	1	3	3	3	3	3	2	3	2	2	4	4	3	5	6	NaN	NaN	NaN	NaN	6	5
T15	S2	3	8	6	7	5	4	4	6	4	4	5	8	6	6	4	3	3	6	8	8	9	6	4	2	3	5	7	6	7	7	4	4	5	5	5	6	4	4	3	2	1	2	NaN	NaN	NaN	NaN	4	5
T16	S2	3	7	6	7	8	8	9	8	7	4	3	3	2	2	2	5	9	9	10	10	7	3	5	3	4	5	6	4	6	6	5	4	4	3	3	4	4	4	4	3	3	2	NaN	NaN	NaN	NaN	7	6
T3	S1	3	3	4	5	5	7	5	4	3	4	4	4	4	4	5	3	3	3	3	3	4	6	7	7	5	4	1	1	2	3	4	5	4	3	5	5	4	6	6	3	2	3	NaN	NaN	NaN	NaN	4	6
T3	S1	3	5	6	9	8	10	10	9	9	9	8	9	9	6	6	7	6	6	9	9	5	7	7	6	5	4	3	6	4	5	7	6	3	3	5	3	3	4	6	5	6	6	NaN	NaN	NaN	NaN	1	1
T4	S1	3	5	7	5	3	5	5	5	5	6	5	4	2	3	2	1	1	2	2	2	2	4	6	7	8	9	8	5	3	4	6	6	7	7	6	3	3	7	7	7	10	10	NaN	NaN	NaN	NaN	4	8
T4	S1	3	7	5	4	4	5	6	6	5	8	7	6	7	7	3	4	5	5	7	7	6	6	6	6	6	5	3	2	1	2	2	3	5	6	8	8	7	5	3	3	3	4	NaN	NaN	NaN	NaN	6	7
T5	S1	3	9	6	6	5	6	7	7	7	9	8	7	6	7	4	5	4	7	7	10	9	11	9	10	8	9	9	10	10	10	11	9	11	9	10	7	7	4	6	7	10	11	NaN	NaN	NaN	NaN	4	5
T5	S1	3	8	9	8	7	5	4	4	4	6	6	5	4	4	2	2	3	2	3	4	5	6	9	8	9	8	6	4	5	5	5	7	8	10	9	8	6	4	2	1	3	4	NaN	NaN	NaN	NaN	6	9
T7	S1	3	4	5	7	7	9	8	7	6	6	5	4	6	5	7	7	7	6	7	6	5	6	6	5	4	4	5	9	10	11	12	10	6	6	6	5	7	6	6	4	4	2	NaN	NaN	NaN	NaN	4	4
T7	S1	3	8	11	13	12	12	12	9	7	6	4	3	3	3	5	6	6	6	8	7	8	10	9	8	7	7	5	5	4	7	6	6	6	8	5	7	7	8	7	8	7	9	NaN	NaN	NaN	NaN	8	5
T8	S1	3	10	10	7	5	7	6	6	6	5	8	9	8	8	8	4	2	3	2	2	2	5	5	6	7	7	5	5	5	7	9	9	8	9	8	6	7	8	8	7	6	5	NaN	NaN	NaN	NaN	1	2
T8	S1	3	11	12	11	8	8	5	7	8	8	11	13	10	8	7	4	4	6	9	9	8	8	9	6	7	9	10	9	9	10	8	6	4	4	4	6	9	11	11	10	9	7	NaN	NaN	NaN	NaN	14	14
T9	S1	3	8	4	5	4	6	6	7	6	7	8	7	7	7	6	5	6	5	6	7	6	7	8	6	5	5	4	3	5	5	6	5	7	6	6	7	8	7	6	5	2	2	NaN	NaN	NaN	NaN	5	4
T11	S1	3	5	4	5	3	3	2	5	4	6	7	8	8	8	8	6	7	5	7	5	5	5	6	6	6	9	7	6	5	6	3	3	4	3	3	4	5	3	7	7	7	6	NaN	NaN	NaN	NaN	4	4
T11	S1	3	5	4	5	8	10	10	10	11	8	6	5	5	4	3	3	4	6	5	6	8	11	10	10	9	8	4	3	5	8	8	7	8	8	4	5	5	4	7	8	7	9	NaN	NaN	NaN	NaN	7	7
T12	S1	3	12	12	8	9	7	7	8	10	10	10	11	8	7	4	4	5	8	7	7	7	6	3	6	7	8	9	10	7	6	5	3	3	3	5	6	9	8	9	9	8	7	NaN	NaN	NaN	NaN	5	5
T14	S1	3	10	7	5	2	5	6	5	5	6	7	6	6	6	6	4	5	4	8	7	6	5	6	2	2	3	4	3	4	8	7	6	8	10	8	7	8	7	4	2	2	2	NaN	NaN	NaN	NaN	3	3
T14	S1	3	9	7	6	5	6	6	5	4	4	2	3	5	5	5	5	6	8	9	10	10	11	7	8	7	7	5	5	5	4	6	5	7	6	8	8	8	5	4	2	1	2	NaN	NaN	NaN	NaN	4	4
T15	S1	3	7	9	11	10	8	6	5	5	5	5	6	5	5	6	5	4	6	5	4	4	3	1	1	3	3	4	4	3	1	1	1	1	3	4	7	7	9	7	10	7	6	NaN	NaN	NaN	NaN	6	5
T16	S1	3	6	5	4	3	4	2	2	3	5	5	5	6	5	3	2	2	0	1	1	3	3	3	3	6	7	8	9	10	8	8	7	7	5	4	2	2	2	4	4	4	6	NaN	NaN	NaN	NaN	2	2
T18	S1	3	3	3	4	2	3	5	5	5	7	8	6	7	6	5	3	3	3	6	6	7	6	7	4	4	4	5	3	4	4	4	4	4	4	3	2	2	5	4	4	4	4	NaN	NaN	NaN	NaN	3	4
T1	S3	4	8	4	7	8	9	9	8	5	6	5	4	6	5	5	6	10	9	10	11	10	7	7	6	4	4	6	7	8	8	7	7	5	6	5	5	3	4	4	6	7	6	NaN	NaN	NaN	NaN	2	3
T1	S3	4	2	2	2	3	2	3	5	7	7	6	5	3	2	3	4	5	5	5	4	3	4	5	5	4	4	3	5	4	4	5	4	1	3	3	2	2	4	2	3	4	5	NaN	NaN	NaN	NaN	1	2
T2	S3	4	9	10	10	7	10	11	9	9	8	7	5	7	9	11	9	9	8	9	11	15	14	13	10	7	5	6	9	10	9	8	10	10	10	11	9	8	5	4	3	3	4	NaN	NaN	NaN	NaN	9	9
T2	S3	4	9	8	6	5	5	4	3	2	6	6	9	10	10	8	7	4	5	7	7	7	6	5	4	3	3	4	4	3	4	6	8	8	8	9	7	4	4	4	1	2	2	NaN	NaN	NaN	NaN	6	9
T4	S3	4	7	8	9	11	11	12	12	12	9	9	8	5	5	9	7	7	9	9	6	7	6	4	3	4	4	5	5	7	6	9	9	9	8	8	4	3	5	5	5	6	7	NaN	NaN	NaN	NaN	5	5
T4	S3	4	2	3	2	2	4	4	5	5	6	5	4	5	6	8	7	10	8	7	5	6	5	4	5	6	6	5	6	7	6	6	5	5	3	3	3	3	5	5	5	4	5	NaN	NaN	NaN	NaN	7	5
T6	S3	4	5	7	5	6	4	4	2	2	3	3	4	4	6	6	7	7	8	6	4	4	3	3	4	6	9	8	8	7	5	1	1	4	5	5	5	5	1	2	4	4	4	NaN	NaN	NaN	NaN	3	2
T6	S3	4	8	3	1	1	3	2	2	4	5	3	4	5	4	3	3	6	5	5	5	5	1	3	2	3	4	5	4	5	4	3	4	5	5	5	5	4	2	1	2	2	1	NaN	NaN	NaN	NaN	5	4
T7	S3	4	6	5	7	8	9	8	7	6	6	9	9	8	11	9	5	6	7	6	6	8	7	7	5	4	3	4	5	6	6	6	6	4	2	2	2	3	4	5	6	6	5	NaN	NaN	NaN	NaN	7	6
T7	S3	4	5	4	4	3	3	2	3	4	5	7	10	12	12	11	10	9	7	8	7	9	8	9	6	10	9	8	7	7	3	2	3	4	5	7	8	7	9	10	8	6	9	NaN	NaN	NaN	NaN	2	2
T8	S3	4	3	3	2	3	4	6	6	7	7	7	6	5	5	6	5	4	7	9	8	8	9	6	3	5	6	5	6	7	4	7	8	8	9	9	5	3	3	2	3	3	4	NaN	NaN	NaN	NaN	4	4
T9	S3	4	10	11	9	10	8	8	7	7	7	7	7	6	6	5	2	1	5	6	6	7	7	3	3	5	5	6	9	9	8	7	7	6	7	7	8	7	7	7	7	10	10	NaN	NaN	NaN	NaN	5	6
T9	S3	4	6	4	5	5	8	8	9	8	7	7	9	8	7	8	4	3	3	3	2	3	2	1	1	5	4	4	5	5	2	4	4	5	5	5	3	3	2	3	2	3	3	NaN	NaN	NaN	NaN	3	4
T12	S3	4	8	5	5	3	4	2	3	5	5	5	5	6	4	4	5	5	4	7	6	4	5	6	4	4	5	6	7	9	9	13	11	9	6	9	5	6	5	6	3	3	3	NaN	NaN	NaN	NaN	6	6
T13	S3	4	5	5	5	2	2	1	1	2	2	1	3	5	5	6	9	7	5	4	4	2	3	4	5	5	4	5	5	5	4	5	4	5	6	6	6	6	7	5	5	4	3	NaN	NaN	NaN	NaN	4	4
T13	S3	4	9	8	8	9	8	8	7	9	7	9	8	11	7	8	7	7	4	5	4	3	3	3	3	4	5	6	7	7	9	8	9	8	9	6	7	6	8	7	7	5	5	NaN	NaN	NaN	NaN	5	6
T14	S3	4	7	4	5	5	5	3	3	2	2	2	5	10	10	10	10	11	6	5	6	6	3	4	4	3	5	5	6	7	6	7	6	5	5	6	3	3	6	5	6	6	7	NaN	NaN	NaN	NaN	6	6
T14	S3	4	6	5	9	6	4	5	5	2	2	2	2	3	2	5	6	6	5	5	6	6	7	8	8	7	7	6	5	6	4	7	6	7	8	8	6	6	8	7	6	5	7	NaN	NaN	NaN	NaN	6	7
T16	S3	4	5	3	2	3	3	1	1	2	4	5	8	8	8	9	12	9	9	10	6	3	3	4	5	7	6	6	8	7	9	9	11	9	7	4	5	4	3	3	2	3	3	NaN	NaN	NaN	NaN	7	7
T2	S2	4	10	9	7	6	8	7	5	5	5	4	3	4	5	6	9	9	8	7	7	3	6	9	9	8	11	10	7	8	7	4	2	3	3	3	5	6	7	6	6	5	4	NaN	NaN	NaN	NaN	5	8
T2	S2	4	5	5	5	5	3	3	4	4	2	4	5	4	5	6	4	3	4	4	4	4	5	4	3	2	4	4	4	6	8	6	5	4	3	2	4	6	8	9	10	8	8	NaN	NaN	NaN	NaN	3	4
T6	S2	4	8	9	11	9	11	10	10	8	10	8	8	8	9	7	6	8	6	7	9	10	7	9	7	6	5	5	2	3	6	7	7	7	7	3	3	5	7	5	5	6	9	NaN	NaN	NaN	NaN	9	7
T6	S2	4	4	5	4	6	5	6	5	5	6	6	5	6	9	6	5	7	6	3	7	8	6	6	6	3	5	6	5	5	6	5	5	7	7	6	5	4	5	5	5	5	7	NaN	NaN	NaN	NaN	11	8
T7	S2	4	3	3	3	3	2	3	3	2	3	2	2	2	2	3	4	3	3	3	4	6	6	7	8	7	4	5	5	6	4	5	4	5	3	5	5	5	3	3	1	4	5	NaN	NaN	NaN	NaN	NaN	NaN
T8	S2	4	6	8	7	4	3	3	0	0	1	3	6	7	8	9	8	5	5	5	5	5	5	5	4	3	2	2	5	7	8	9	11	7	5	5	5	5	7	9	11	12	11	NaN	NaN	NaN	NaN	5	5
T8	S2	4	4	5	5	7	8	7	5	7	4	4	6	8	8	7	6	4	3	1	2	6	6	6	7	7	5	7	6	6	6	6	5	7	8	8	8	8	6	4	5	3	3	NaN	NaN	NaN	NaN	6	4
T8	S2	4	10	11	9	7	8	8	8	7	10	10	9	8	8	6	5	5	6	7	6	5	6	4	3	2	5	6	10	11	12	9	6	2	3	3	4	4	4	4	4	6	7	NaN	NaN	NaN	NaN	8	7
T9	S2	4	3	1	1	0	0	2	3	3	4	4	3	3	3	2	2	1	0	0	2	2	4	4	5	5	7	6	9	8	8	8	7	5	6	4	2	2	2	2	5	6	6	NaN	NaN	NaN	NaN	6	6
T10	S2	4	4	4	3	2	4	7	6	7	10	10	8	9	9	6	4	5	6	5	7	8	8	5	5	4	3	2	3	4	4	5	6	5	8	9	8	7	7	4	4	4	3	NaN	NaN	NaN	NaN	4	4
T13	S2	4	5	8	6	4	5	5	2	4	3	4	5	5	4	4	3	3	4	3	4	3	2	5	5	5	6	8	5	6	5	6	4	6	7	8	6	6	3	1	0	1	1	NaN	NaN	NaN	NaN	1	1
T14	S2	4	5	3	3	5	5	8	10	11	9	9	8	5	5	7	7	6	7	5	4	4	10	12	13	13	12	7	8	10	9	11	11	9	7	9	8	7	6	9	8	8	9	NaN	NaN	NaN	NaN	2	3
T14	S2	4	10	9	8	8	10	7	7	8	6	3	3	3	2	5	6	9	8	8	5	4	4	5	4	4	5	2	3	5	5	5	9	7	6	7	7	3	5	5	4	6	7	NaN	NaN	NaN	NaN	4	4
T16	S2	4	4	5	4	5	3	4	3	7	7	7	8	8	5	7	9	9	10	11	10	9	8	7	5	4	4	3	2	4	4	4	6	7	6	6	7	6	7	6	5	3	2	NaN	NaN	NaN	NaN	5	5
T16	S2	4	7	6	4	7	8	9	8	8	4	4	4	4	3	4	5	5	7	9	8	7	6	5	4	5	5	4	4	3	4	4	4	4	6	5	5	6	6	5	4	3	2	NaN	NaN	NaN	NaN	3	4
T3	S1	4	5	5	8	4	4	5	5	6	6	6	7	8	6	6	6	4	3	2	3	3	6	6	6	5	4	1	4	3	4	6	7	5	6	6	5	4	3	5	4	4	5	NaN	NaN	NaN	NaN	4	4
T4	S1	4	4	4	4	3	2	1	2	2	3	6	8	6	8	7	6	4	5	6	6	4	5	5	4	4	4	3	2	1	1	3	5	6	6	6	5	3	5	4	4	3	3	NaN	NaN	NaN	NaN	4	5
T5	S1	4	6	4	5	3	3	4	5	6	8	9	8	8	6	5	6	7	9	11	11	8	9	8	7	8	9	7	5	6	6	6	6	7	6	5	4	5	4	3	3	6	6	NaN	NaN	NaN	NaN	7	6
T7	S1	4	9	9	9	7	8	6	6	6	7	5	5	6	5	5	8	9	7	10	10	7	8	8	8	7	7	7	7	5	7	8	7	6	7	7	8	8	8	7	5	3	2	NaN	NaN	NaN	NaN	3	4
T8	S1	4	7	7	5	5	4	5	5	4	4	5	4	3	3	3	4	3	6	6	8	7	8	8	9	7	8	9	7	7	8	6	5	4	3	4	6	5	9	9	7	7	9	NaN	NaN	NaN	NaN	5	8
T8	S1	4	7	8	9	6	6	8	7	5	5	5	5	6	7	6	6	4	4	3	5	7	8	7	10	8	5	6	8	5	7	10	9	10	13	12	10	11	10	8	8	10	7	NaN	NaN	NaN	NaN	6	6
T9	S1	4	3	2	4	3	5	6	7	5	5	4	3	6	6	8	8	11	9	10	8	7	6	7	8	8	9	9	6	6	6	6	6	7	8	8	7	5	5	3	2	2	2	NaN	NaN	NaN	NaN	9	10
T11	S1	4	6	3	3	3	4	3	6	6	6	7	7	5	7	6	4	4	6	4	5	5	5	3	5	5	5	5	5	3	5	7	8	8	10	9	7	5	6	8	7	9	11	NaN	NaN	NaN	NaN	2	2
T11	S1	4	4	4	3	1	1	0	0	0	3	3	3	4	4	3	4	6	6	6	6	6	5	6	6	5	5	5	5	6	6	6	7	7	8	9	9	7	5	4	2	2	3	NaN	NaN	NaN	NaN	3	3
T12	S1	4	2	2	2	3	2	3	5	5	4	6	5	5	5	4	4	4	3	4	5	3	3	3	2	2	2	2	2	3	3	3	3	2	2	1	2	3	3	3	3	2	2	NaN	NaN	NaN	NaN	3	3
T15	S1	4	5	8	10	12	10	8	6	6	4	4	6	6	5	5	7	7	7	6	6	8	7	8	9	9	5	5	5	4	3	3	2	0	0	1	3	5	5	5	4	2	1	NaN	NaN	NaN	NaN	3	3
T15	S1	4	7	7	9	8	8	8	7	6	5	5	5	7	6	5	5	4	2	2	2	2	3	5	5	6	6	7	6	6	6	7	6	5	8	10	9	10	11	7	7	7	6	NaN	NaN	NaN	NaN	3	4
T1	S3	5	9	7	9	9	9	5	6	5	5	4	4	4	2	2	3	6	5	5	7	6	5	7	7	7	10	9	10	10	9	6	7	4	7	8	8	7	8	7	6	6	5	NaN	NaN	NaN	NaN	4	5
T1	S3	5	7	3	4	4	5	3	5	5	5	4	4	3	4	5	6	7	8	9	8	9	8	8	5	7	6	6	8	8	7	7	7	5	6	6	5	6	7	7	5	6	5	NaN	NaN	NaN	NaN	2	3
T2	S3	5	5	7	9	9	8	8	6	5	5	5	5	5	6	7	7	7	8	7	6	6	7	6	7	5	6	6	5	4	4	4	4	5	6	6	4	4	4	3	4	6	5	NaN	NaN	NaN	NaN	9	12
T2	S3	5	12	14	13	12	12	10	8	10	10	9	7	7	4	6	5	6	7	8	6	9	9	8	12	13	10	11	11	6	5	8	10	11	11	12	10	9	7	7	5	7	7	NaN	NaN	NaN	NaN	8	8
T4	S3	5	7	7	7	7	8	9	9	9	9	7	5	5	6	5	6	7	6	4	5	5	4	4	4	2	1	1	2	3	5	7	6	6	6	5	5	5	9	8	7	5	6	NaN	NaN	NaN	NaN	6	7
T6	S3	5	10	9	7	9	9	7	6	6	2	1	1	3	4	4	4	5	3	3	5	5	4	5	5	4	5	7	8	8	7	5	5	4	3	3	3	1	0	1	2	3	4	NaN	NaN	NaN	NaN	7	9
T7	S3	5	4	4	4	6	5	6	6	5	3	4	4	5	6	7	6	6	6	7	5	6	6	6	7	7	8	7	5	5	6	4	5	6	3	2	3	4	4	7	9	10	9	NaN	NaN	NaN	NaN	6	4
T8	S3	5	9	9	7	8	10	12	14	14	15	15	11	7	8	6	4	8	9	10	9	11	8	9	7	8	9	9	9	8	6	6	6	7	7	9	6	7	6	7	7	7	6	NaN	NaN	NaN	NaN	5	5
T9	S3	5	9	8	8	9	7	6	5	3	4	5	5	10	11	12	11	12	9	10	9	10	8	6	4	3	3	4	5	6	6	5	6	6	8	8	10	8	8	7	6	7	7	NaN	NaN	NaN	NaN	4	6
T12	S3	5	10	12	11	7	8	5	6	8	10	9	10	6	6	5	6	8	8	9	8	7	5	6	4	5	6	5	4	6	7	5	8	10	7	10	11	10	10	12	10	12	11	NaN	NaN	NaN	NaN	2	1
T12	S3	5	8	6	6	7	5	6	6	9	8	9	11	9	9	8	8	7	8	7	7	6	4	4	2	3	4	5	6	9	9	9	10	9	8	8	7	6	6	6	6	5	7	NaN	NaN	NaN	NaN	7	7
T13	S3	5	8	6	6	6	6	6	6	5	6	7	5	8	7	8	7	7	5	7	6	6	6	5	4	4	4	5	5	5	4	3	3	3	5	5	7	6	6	3	5	5	8	NaN	NaN	NaN	NaN	5	5
T14	S3	5	10	8	10	9	8	6	5	4	3	2	4	6	6	10	11	9	7	6	4	4	3	4	6	6	7	9	9	8	7	7	6	6	6	6	5	5	6	6	7	8	8	NaN	NaN	NaN	NaN	5	7
T16	S3	5	8	10	9	9	6	5	2	3	6	7	9	9	8	9	10	9	8	8	5	4	4	6	6	5	6	8	9	10	10	10	8	8	6	10	9	8	5	7	5	5	6	NaN	NaN	NaN	NaN	7	8
T2	S2	5	8	3	2	3	7	8	10	11	12	11	10	11	10	8	7	7	4	5	6	5	6	7	6	6	8	6	7	8	8	5	6	5	5	3	5	4	8	7	7	6	7	NaN	NaN	NaN	NaN	6	7
T6	S2	5	7	6	6	6	6	5	8	8	9	7	6	2	3	3	4	7	11	9	10	9	6	3	5	3	5	6	6	5	7	5	5	5	4	2	2	2	3	3	4	4	3	NaN	NaN	NaN	NaN	7	5
T6	S2	5	11	10	8	9	8	10	13	12	13	10	7	5	7	6	6	8	6	6	8	9	7	8	9	6	8	7	8	5	5	2	2	3	3	3	6	9	8	8	11	8	6	NaN	NaN	NaN	NaN	6	6
T7	S2	5	5	3	3	2	3	5	7	9	11	10	9	7	5	5	5	5	5	5	6	6	5	5	7	5	4	4	6	5	4	6	6	5	5	6	4	3	3	4	3	5	7	NaN	NaN	NaN	NaN	NaN	NaN
T8	S2	5	8	9	8	9	10	10	9	11	8	16	17	16	13	14	6	4	4	4	4	5	11	10	14	16	15	11	11	7	5	4	4	4	5	6	8	9	9	9	8	8	5	NaN	NaN	NaN	NaN	5	2
T8	S2	5	6	5	6	5	3	3	3	4	4	8	8	8	7	9	5	4	4	3	2	3	3	3	3	2	2	3	2	2	3	2	2	2	4	3	3	4	5	4	4	7	6	NaN	NaN	NaN	NaN	10	11
T9	S2	5	7	4	6	7	7	7	7	7	5	5	4	5	7	9	9	9	10	7	6	7	7	7	8	9	8	8	7	6	3	5	6	7	8	10	7	8	7	5	5	6	4	NaN	NaN	NaN	NaN	9	9
T10	S2	5	11	7	5	4	2	2	3	5	8	9	7	10	11	9	8	13	10	9	10	13	11	10	9	8	5	2	3	3	5	7	7	8	9	7	7	9	8	7	7	6	6	NaN	NaN	NaN	NaN	3	7
T13	S2	5	9	8	7	7	6	7	7	9	7	7	6	6	5	6	5	6	8	8	7	8	6	5	3	7	7	7	5	7	6	8	10	11	12	10	9	7	7	6	6	4	4	NaN	NaN	NaN	NaN	1	1
T14	S2	5	8	7	8	6	7	6	6	8	6	5	5	4	0	4	6	10	13	15	12	10	9	7	6	6	7	5	5	5	5	4	4	4	5	5	8	8	8	8	8	6	8	NaN	NaN	NaN	NaN	2	6
T15	S2	5	8	7	6	6	4	5	6	5	6	6	5	2	4	2	3	3	6	5	8	8	10	7	6	3	4	4	5	5	5	5	3	4	4	6	6	7	5	7	5	4	4	NaN	NaN	NaN	NaN	9	8
T15	S2	5	6	8	8	8	6	6	4	4	4	3	4	5	4	4	4	3	3	3	4	5	6	6	7	7	6	7	5	5	4	6	4	6	5	5	3	3	4	6	7	7	7	NaN	NaN	NaN	NaN	1	3
T16	S2	5	6	7	6	8	9	6	5	7	5	4	6	5	4	3	4	3	4	7	8	7	7	8	5	6	6	6	4	4	2	2	2	3	2	5	7	8	7	7	4	4	2	NaN	NaN	NaN	NaN	2	3
T3	S1	5	3	4	4	5	3	3	2	4	3	2	3	3	1	2	3	3	3	7	8	8	8	9	7	5	4	4	5	4	4	5	5	3	2	6	7	6	6	8	5	3	4	NaN	NaN	NaN	NaN	4	7
T3	S1	5	4	5	6	6	5	6	5	8	6	7	6	6	4	3	4	4	5	6	9	7	9	8	7	4	4	4	6	5	5	5	3	2	1	2	5	5	5	9	8	7	7	NaN	NaN	NaN	NaN	3	4
T4	S1	5	11	10	7	6	3	2	3	3	4	4	5	5	5	5	6	6	4	5	5	3	6	8	9	9	10	7	5	4	3	4	4	6	5	5	5	5	6	6	6	5	5	NaN	NaN	NaN	NaN	7	8
T4	S1	5	9	7	7	6	8	7	8	10	8	7	5	5	3	6	5	7	6	8	5	5	6	5	3	3	6	5	6	6	6	5	4	4	5	6	6	6	5	4	4	2	7	NaN	NaN	NaN	NaN	7	7
T5	S1	5	8	6	6	7	6	4	4	2	4	4	4	5	5	2	3	4	3	5	6	5	6	7	6	6	8	6	5	5	5	4	6	6	6	5	4	2	1	1	2	4	4	NaN	NaN	NaN	NaN	7	7
T7	S1	5	10	7	7	7	11	10	9	11	9	5	7	9	6	6	10	8	7	10	13	12	12	13	12	10	8	8	6	7	7	9	8	10	7	8	6	7	6	7	6	7	6	NaN	NaN	NaN	NaN	7	7
T9	S1	5	6	3	3	3	3	3	3	3	3	4	4	3	3	2	1	2	3	5	5	5	6	5	4	4	4	2	2	3	3	5	5	5	3	3	3	3	4	4	4	3	2	NaN	NaN	NaN	NaN	5	2
T11	S1	5	5	4	4	3	3	4	4	7	6	6	4	5	4	6	5	8	8	7	6	7	7	6	6	5	5	3	3	3	4	5	5	5	5	5	3	2	2	3	2	3	5	NaN	NaN	NaN	NaN	2	2
T12	S1	5	9	7	7	8	9	7	5	4	3	1	2	3	4	4	5	6	6	8	8	9	8	8	6	5	3	3	3	3	4	5	5	5	6	6	5	5	4	4	3	4	5	NaN	NaN	NaN	NaN	7	7
T12	S1	5	10	13	11	11	8	7	9	9	8	7	9	6	5	5	7	4	4	10	12	11	11	10	6	5	4	4	5	3	2	2	2	1	1	1	4	4	3	6	7	5	5	NaN	NaN	NaN	NaN	8	8
T14	S1	5	4	3	4	5	6	7	8	8	6	5	5	6	5	6	6	6	4	4	6	8	7	7	8	6	6	7	8	9	8	7	6	8	7	10	11	11	7	7	5	3	6	NaN	NaN	NaN	NaN	3	3
T15	S1	5	9	8	11	10	10	9	8	7	6	6	7	14	11	11	12	10	3	5	6	6	9	9	8	6	8	6	7	7	7	4	4	3	4	6	6	5	5	4	3	3	6	NaN	NaN	NaN	NaN	3	2
T7	S3	6	4	2	1	2	3	3	3	6	5	4	5	5	3	3	3	3	4	5	4	6	6	5	6	6	5	4	5	2	2	1	1	1	1	2	2	3	4	6	5	7	7	NaN	NaN	NaN	NaN	4	6
T8	S3	6	4	3	3	7	6	5	4	4	0	1	1	1	1	3	2	5	7	8	7	8	6	4	3	3	3	3	4	6	6	6	5	5	3	3	2	3	5	5	7	9	9	NaN	NaN	NaN	NaN	2	2
T12	S3	6	6	8	8	7	6	6	6	5	4	4	6	4	4	4	5	4	3	3	3	3	2	2	2	1	0	1	3	4	4	5	6	4	6	6	6	5	7	4	6	6	5	NaN	NaN	NaN	NaN	3	4
T13	S3	6	6	6	5	5	5	4	4	5	4	3	4	4	2	3	5	3	3	4	5	3	3	4	4	3	3	3	3	3	4	4	5	5	5	3	4	4	4	3	5	4	3	NaN	NaN	NaN	NaN	3	5
T16	S3	6	11	11	9	9	10	7	6	4	5	5	6	6	7	8	7	6	6	6	7	8	9	8	7	5	6	7	9	13	15	15	13	11	7	5	5	6	6	7	6	5	5	NaN	NaN	NaN	NaN	2	4
T16	S3	6	5	5	4	5	10	11	14	16	15	11	8	5	4	5	4	4	2	3	2	6	7	9	8	8	5	4	3	3	3	2	2	3	2	3	4	5	3	6	6	6	6	NaN	NaN	NaN	NaN	6	7
T17	S3	6	9	8	5	5	3	2	2	2	1	1	3	3	3	6	6	4	6	6	4	8	10	8	10	9	4	4	5	4	4	5	3	3	3	4	4	4	3	5	4	4	5	NaN	NaN	NaN	NaN	7	8
T7	S2	6	6	7	7	5	6	7	4	4	4	3	4	4	4	5	6	5	5	6	5	5	5	6	7	7	6	6	5	4	4	4	3	3	1	2	1	1	1	3	2	4	6	NaN	NaN	NaN	NaN	NaN	NaN
T8	S2	6	5	5	4	4	6	4	3	3	3	4	5	5	6	5	3	3	5	4	4	3	2	0	1	2	2	4	5	4	4	4	3	2	2	2	4	4	4	6	5	5	4	NaN	NaN	NaN	NaN	6	6
T9	S2	6	4	2	1	4	4	3	6	8	6	7	8	7	5	8	7	6	6	10	7	8	10	10	8	8	7	5	4	2	1	2	2	2	3	3	3	4	6	6	6	6	8	NaN	NaN	NaN	NaN	9	11
T10	S2	6	6	5	5	4	4	4	5	6	5	5	6	7	8	7	5	10	8	8	9	9	8	10	8	8	8	4	2	2	3	7	8	10	12	12	9	9	8	6	4	3	5	NaN	NaN	NaN	NaN	6	7
T13	S2	6	8	6	5	5	7	9	10	9	9	6	5	5	6	5	4	5	6	11	14	14	13	11	5	6	7	8	11	12	10	12	12	10	9	7	6	7	8	8	9	7	4	NaN	NaN	NaN	NaN	6	6
T14	S2	6	10	7	7	5	7	6	8	8	7	6	7	4	4	6	6	7	8	7	5	4	2	1	2	2	3	4	5	6	6	7	7	7	5	5	3	2	0	3	3	5	6	NaN	NaN	NaN	NaN	1	4
T15	S2	6	7	9	8	9	7	9	6	7	6	5	5	4	3	3	5	4	6	7	8	7	7	7	6	4	3	3	2	2	2	5	5	5	5	5	3	3	2	3	3	2	4	NaN	NaN	NaN	NaN	3	5
T16	S2	6	4	5	7	9	9	10	9	7	7	5	4	4	5	4	5	6	5	4	3	2	2	3	3	4	4	5	6	6	5	5	4	3	3	5	6	7	6	5	3	4	3	NaN	NaN	NaN	NaN	4	5
T4	S1	6	8	7	6	4	4	3	3	3	3	3	4	9	9	9	10	9	4	5	4	2	3	5	4	4	5	5	4	4	4	3	2	2	3	4	7	7	8	7	6	3	3	NaN	NaN	NaN	NaN	3	4
T5	S1	6	6	4	4	4	6	5	6	8	8	6	9	9	6	5	5	2	0	2	2	3	3	3	2	3	2	3	4	4	5	5	4	5	6	6	6	6	5	4	3	4	4	NaN	NaN	NaN	NaN	1	1
T8	S1	6	7	6	6	8	10	8	10	8	6	5	5	5	6	6	5	6	5	4	6	7	6	5	6	4	6	6	7	6	6	6	7	6	6	7	4	3	5	6	6	6	6	NaN	NaN	NaN	NaN	5	4
T8	S1	6	4	5	5	5	7	5	4	3	2	3	3	4	5	7	5	6	6	7	7	7	6	8	7	5	4	6	4	4	5	6	4	3	3	4	5	6	7	7	6	4	6	NaN	NaN	NaN	NaN	3	5
T9	S1	6	7	6	4	4	3	3	4	4	3	5	5	5	5	5	4	4	4	5	6	8	8	7	7	6	3	3	2	3	3	5	5	5	3	5	6	6	7	8	6	3	4	NaN	NaN	NaN	NaN	5	6
T11	S1	6	8	6	7	6	5	4	4	3	6	7	6	7	7	4	3	5	3	2	3	5	4	5	6	6	5	6	6	6	5	6	5	4	6	7	5	5	6	5	5	5	4	NaN	NaN	NaN	NaN	7	7
T11	S1	6	1	1	1	1	1	2	3	3	4	5	4	5	5	4	4	4	3	2	4	3	4	4	7	6	7	7	8	5	4	4	3	2	2	3	3	3	2	4	3	2	2	NaN	NaN	NaN	NaN	3	4
T14	S1	6	4	5	4	4	4	7	5	5	5	5	3	4	4	4	4	4	4	3	5	5	5	4	4	2	3	4	4	6	7	6	5	7	6	6	6	6	4	3	1	1	1	NaN	NaN	NaN	NaN	6	5
T14	S1	6	6	5	2	1	1	4	5	5	6	7	4	3	3	3	4	5	4	4	3	2	2	2	2	2	2	4	4	5	5	4	2	3	2	4	6	6	6	6	4	2	2	NaN	NaN	NaN	NaN	1	1
T15	S1	6	9	10	8	12	12	12	13	14	9	7	5	6	4	4	7	7	4	5	5	3	3	4	5	6	7	8	8	6	6	4	2	1	3	4	5	8	8	6	5	6	5	NaN	NaN	NaN	NaN	6	6
T16	S1	6	8	10	9	6	6	5	3	4	4	4	5	6	6	7	9	9	11	9	8	7	5	3	5	5	3	3	4	3	3	5	5	4	4	4	4	4	3	5	7	6	8	NaN	NaN	NaN	NaN	7	6
T18	S1	6	5	6	7	6	8	8	8	6	7	7	7	6	6	8	7	8	8	9	7	5	6	5	4	4	5	4	4	4	5	7	6	7	7	6	4	4	8	9	7	8	10	5	4	6	4	2	3
[truncated: 39 more columns]

## Sheet: sprint distance (m)
Opposing team ID	Season ID	Position ID	min1_5	min2_6	min3_7	min4_8	min5_9	min6_10	min7_11	min8_12	min9_13	min10_14	min11_16	min12_16	min13_17	min14_18	min15_19	min16_20	min17_21	min18_22	min19_23	min20_24	min21_25	min22_26	min23_27	min24_28	min25_29	min26_30	min27_31	min28_32	min29_33	min30_34	min31_35	min32_36	min33_37	min34_38	min35_39	min36_40	min37_41	min38_42	min39_43	min40_44	min41_45	min42_46	min43_47	min44_48	min45_49	min46_50	min47_51
T1	S3	2	4.83	4.83	0	0	0	0	0	0	2.84	2.84	2.84	2.84	2.84	0	0	0	0	0	23.79	23.79	31.86	49.45	49.45	34.57	34.57	26.5	8.91	8.91	0	0	2.65	2.65	2.65	38.59	38.59	39.19	39.19	51.27	15.33	15.33	12.08	12.08	24.78	24.78	24.78	24.78	42.5
T1	S3	2	12.28	12.28	6.68	17.96	11.28	11.28	11.28	11.28	9.71	9.71	9.71	9.71	9.71	0	0	0	0	0	0	0	0	0	0	1.23	1.23	1.23	2.81	2.81	1.58	1.58	1.58	0	0	0	0	0	0	4.5	4.5	4.5	8.05	8.05	3.55	3.55	3.55	0	23.23
T2	S3	2	1.93	16.32	16.32	22.25	22.25	20.32	5.93	5.93	0	0	0	0	0	22.32	22.32	22.32	22.32	22.32	0	0	0	0	17.04	17.04	17.04	26.49	26.49	20.71	20.71	20.71	11.26	15.57	4.31	4.31	4.31	4.31	8.7	8.7	8.7	8.7	12.51	3.81	3.81	3.81	3.81	0	0
T2	S3	2	3.75	3.75	9.07	9.07	5.32	5.32	5.32	0	0	3.38	3.38	3.38	3.38	3.38	0	24.41	24.41	24.41	24.41	24.41	0	0	4.18	4.18	4.18	4.18	4.18	2.29	2.29	2.29	2.29	2.29	0	37.39	37.39	37.39	42.35	42.35	4.96	4.96	9.88	4.92	4.92	4.92	4.92	0	2.99
T4	S3	2	10.05	20.88	20.88	20.88	10.83	10.83	0	0	0	0	0	0	0	0	0	0	6.09	6.09	6.09	6.09	6.09	0	0	0	0	0	0	0	0	0	0	0	0	0	0	0	0	0	0	8.81	8.81	8.81	8.81	8.81	0	0	0
T7	S3	2	0	0	0	0	0	0	8.85	8.85	8.85	8.85	8.85	23.38	23.38	23.38	23.38	25.49	4.22	4.22	4.22	4.22	2.11	0	0	0	0	0	0	0	0	0	0	0	10.49	10.49	27.49	27.49	30.33	23.04	23.04	8.51	21.14	18.3	15.1	15.1	20.03	7.4	7.4
T8	S3	2	5.98	5.98	5.98	5.98	0	0	0	0	0	0	0	0	0	0	0	0	0	0	0	0	0	0	0	0	0	0	0	0	0	0	0	5.66	5.66	5.66	5.66	5.66	0	0	0	0	0	0	0	0	0	0	0
T8	S3	2	4.47	0	0	0	0	10.83	10.83	10.83	10.83	10.83	0	0	0	0	4.2	4.2	4.2	4.2	4.2	0	6.1	6.1	6.1	6.1	6.1	0	3.63	3.63	3.63	3.63	3.63	0	0	0	0	0	0	0	0	0	0	0	0	0	0	0	0
T12	S3	2	16.94	16.94	12.84	12.84	12.84	0	0	0	0	0	0	0	0	0	0	0	0	0	0	0	0	0	0	0	14.26	14.26	14.26	26.8	26.8	12.54	12.54	12.54	0	1.05	2.83	9.61	9.61	9.61	8.56	29.86	23.08	23.08	23.08	39.18	16.1	16.1	16.1
T12	S3	2	9.08	6.29	6.29	6.29	6.29	12.58	8.95	8.95	8.95	8.95	6.72	19.35	35.96	40.23	40.23	33.51	20.88	4.27	28.69	28.69	28.69	45.01	45.01	19.34	19.34	19.34	6.74	26.58	23.56	23.56	23.56	28.11	8.27	8.27	8.27	24.44	16.17	16.17	16.17	16.17	0	0	2.47	21.84	21.84	21.84	33.8
T13	S3	2	15.88	15.88	1.75	1.75	14.8	14.8	26.5	42.5	42.5	29.45	29.45	17.75	2.83	3.53	16.52	16.52	16.52	13.69	12.99	0	0	0	0	3.39	3.39	3.39	3.39	3.39	0	0	0	12.63	12.63	12.63	12.63	12.63	0	0	0	30.4	30.4	30.4	44.63	44.63	14.23	14.23	14.23
T16	S3	2	0	0	0	0	0	0	0	0	0	0	0	0	0	11.1	11.1	11.1	11.1	11.1	0	0	16.25	16.25	16.25	16.25	19.43	3.18	3.18	3.18	3.18	0	0	0	0	0	0	0	0	0	0	0	0	0	0	18.75	18.75	18.75	18.75
T16	S3	2	11.2	0	0	11.3	11.3	11.3	11.3	11.3	0	0	0	0	0	0	0	0	0	0	0	0	1.58	1.58	6.71	6.71	35.45	33.87	33.87	29.27	43.81	15.07	25.05	25.05	24.52	9.98	9.98	0	0	3.61	3.61	6.27	6.27	6.27	2.66	17.7	15.04	15.04	15.04
T17	S3	2	10.44	10.44	10.44	0	0	0	0	17.37	17.37	17.37	17.37	29.49	12.12	15.14	15.14	15.14	3.02	3.02	0	0	0	0	6.69	6.69	6.69	6.69	6.69	0	0	0	0	0	0	0	0	0	0	3.19	3.19	3.19	3.19	3.19	0	0	0	5.45	5.45
T17	S3	2	0	0	0	0	0	0	0	0	0	0	0	0.88	4.61	4.61	4.61	4.61	3.73	0	5.36	5.36	5.36	5.36	5.36	0	0	0	6.45	17.29	17.29	17.29	17.29	10.84	0	0	7.78	7.78	7.78	20.97	20.97	13.19	13.19	13.19	0	0	0	0	0
T2	S2	2	0	0	0	0	0	0	6.18	6.18	6.18	6.18	6.18	0	0	3.58	3.58	3.58	3.58	3.58	0	0	0	0	0	8.39	8.39	8.39	8.39	8.39	0	0	0	0	0	0	0	0	0	0	0	0	1.06	1.06	1.06	1.06	1.06	1.23	3.36
T2	S2	2	0	14.41	14.41	14.41	14.41	14.41	11.7	11.7	11.7	11.7	11.7	0	6.99	6.99	7.87	7.87	21.43	14.44	14.44	13.56	13.56	0	0	8.91	8.91	8.91	8.91	8.91	0	0	0	0	8.19	10.66	10.66	10.66	10.66	2.47	0	0	10.4	10.4	10.4	10.4	10.4	0	0
T7	S2	2	29.11	50.38	21.27	21.27	21.27	33.65	12.38	12.38	12.38	12.38	0	0	0	0	0	0	0	0	0	0	0	0	1.94	1.94	1.94	1.94	1.94	0	0	19.22	19.22	19.22	19.22	40.82	21.6	21.6	21.6	21.6	0	0	0	0	0	0	3.06	NaN	NaN
T7	S2	2	25.4	26.98	1.58	13.43	13.43	40.86	39.28	39.28	27.43	27.43	0	0	0	0	12.96	12.96	12.96	12.96	12.96	0	0	0	0	6.23	6.23	6.23	6.23	6.23	0	0	3.4	3.4	3.4	21.8	21.8	18.4	18.4	18.4	23.59	23.59	23.59	23.59	23.59	0	0	NaN	NaN
T8	S2	2	1.41	22.73	22.73	22.73	22.73	22.73	0	0	0	0	0	0	5.05	5.05	5.05	5.05	5.05	0	0	0	0	0	0	0	0	0	0	0	0	0	0	0	0	0	0	0	0	0	0	0	0	0	0	0	0	0	0
T10	S2	2	43.04	46.49	45.39	29.49	48.9	59.94	71.35	79.87	86.71	64.09	51.75	48.09	39.57	21.45	21.45	15.02	12.17	14.54	14.54	14.54	22.84	22.03	28.25	31.46	31.46	23.16	11.8	3.21	0	10.34	20.35	24.15	27.24	38.76	28.42	77.43	88.18	86.76	86.71	86.71	90.83	76.28	78.15	72.31	86.32	23.18	40.22
T10	S2	2	42.82	38.39	29	19.56	45.92	73.28	79.84	85.77	87.73	60.13	32.77	47.83	41.9	39.94	39.94	34.06	44.49	44.49	58.57	62.69	55.66	42.99	62.35	58.44	63.62	63.62	57.62	38.26	39.14	78.27	78.27	59.48	59.48	55.35	6.92	55.65	55.65	55.65	57.51	57.51	71.09	71.09	71.09	62.31	72.1	25.32	25.32
T13	S2	2	5.47	5.47	5.47	12.55	12.55	12.55	12.55	12.55	1.41	1.41	11.66	11.66	27.76	26.35	26.35	16.1	16.1	0	0	1.24	5.76	5.76	5.76	5.76	6.69	8.57	8.57	31.65	31.65	29.48	23.08	23.08	0	0	0	0	0	0	0	0	7.72	16.21	16.21	16.21	16.21	8.49	0
T13	S2	2	0	0	0	0	0	0	4.6	4.6	4.6	12.9	19.33	14.73	14.73	14.73	6.43	0	0	0	0	0	0	0	0	9.1	9.1	9.1	9.1	31.98	22.88	22.88	22.88	22.88	0	0	0	0	0	0	0	0	0	0	0	0	0	0	0
T14	S2	2	0	0	0	0	0	0	0	0	0	0	0	0	0	0	0	0	0	0	0	7.43	12.74	12.74	12.74	12.74	5.31	0	0	0	0	0	0	0	0	0	0	0	0	0	0	0	0	0	0	0	9.3	9.3	9.3
T14	S2	2	12.35	12.35	12.35	0	0	5.7	5.7	10.28	10.28	10.28	4.58	4.58	0	0	7.74	7.74	7.74	7.74	7.74	0	6.06	6.06	6.06	6.06	6.06	0	0	7.71	7.71	7.71	7.71	7.71	0	0	0	0	11.83	11.83	11.83	11.83	11.83	0	1.78	1.78	1.78	1.78	1.78
T15	S2	2	0	0	3.93	3.93	3.93	3.93	3.93	0	0	0	0	0	0	0	0	0	0	0	0	0	0	0	0	0	1.4	1.4	1.4	1.4	1.4	0	0	0	0	6.17	6.17	6.17	6.17	6.17	0	0	0	0	0	0	0	0	0
T15	S2	2	1.6	1.6	1.6	1.6	0	0	0	0	0	0	0	0	0	0	0	8.89	8.89	8.89	8.89	8.89	0	0	0	0	8.47	24.95	24.95	24.95	29.58	21.11	12.4	12.4	12.4	7.77	7.77	0	0	0	0	0	0	0	0	0	0	0	0
T16	S2	2	0	18.38	18.38	18.38	18.38	18.38	0	0	0	0	35.37	35.37	35.37	35.37	35.37	0	3.11	6.63	6.63	19.75	19.75	16.64	13.12	13.12	0	0	0	21.09	21.09	21.09	21.09	21.09	0	0	0	0	0	46.41	46.41	46.41	46.41	46.41	0	0	0	0	0
T16	S2	2	13.89	13.89	13.89	13.89	0	0	0	0	0	3.57	3.57	3.57	3.57	3.57	0	0	0	0	0	2.83	2.83	2.83	2.83	2.83	0	2.99	2.99	2.99	2.99	2.99	0	0	1.4	1.4	1.4	5.5	5.5	52.86	52.86	52.86	48.76	48.76	0	0	0	0	0
T3	S1	2	0	8.36	8.36	8.36	28.03	28.03	19.67	19.67	19.67	8.64	8.64	8.64	22.77	32.03	23.39	23.39	23.39	9.26	0	0	0	0	0	0	0	0	4.23	4.23	4.23	4.23	4.23	0	0	0	0	0	0	0	0	0	0	0	11.22	11.22	11.22	11.22	11.22
T4	S1	2	0	0	0	0	0	0	0	0	0	0	0	0	0	0	0	0	0	0	0	0	0	0	9.66	9.66	9.66	9.66	9.66	0	0	0	0	0	0	0	0	0	0	0	0	0	0	22.32	22.32	22.32	22.32	22.32	0
T5	S1	2	0	0	0	0	0	0	1.23	1.23	1.23	15.13	15.13	13.9	13.9	13.9	0	0	0	0	6.57	6.57	6.57	16.22	19.76	13.19	13.19	13.19	3.54	0	0	0	0	7.34	7.34	7.34	7.34	7.34	0	0	0	0	0	9.5	9.5	9.5	9.5	14.42	4.92
T7	S1	2	18.99	1.94	1.94	1.94	1.94	1.94	10.18	10.18	10.18	10.18	10.18	0	0	11.4	11.4	11.4	11.4	32.36	20.96	20.96	20.96	20.96	5.79	5.79	5.79	5.79	5.79	0	16	16	16	16	16	0	0	22.75	22.75	22.75	45.64	45.64	30.61	30.61	30.61	7.72	7.72	20.65	20.65
T7	S1	2	13.72	31.84	31.84	31.84	31.84	31.84	0	0	0	0	0	0	0	12.52	12.52	12.52	12.52	12.52	0	21.35	21.35	21.35	24.92	24.92	19.13	19.13	19.13	15.56	18.38	2.82	2.82	2.82	2.82	0	0	0	1.23	1.23	1.23	16.81	16.81	15.58	15.58	15.58	0	16.16	16.16
T8	S1	2	3.68	3.68	3.68	3.68	0	0	0	0	0	0	0	0	0	0	0	0	0	0	0	0	0	0	0	0	0	0	0	0	0	0	6.81	6.81	14.53	14.53	14.53	7.72	7.72	0	0	5.95	5.95	5.95	5.95	5.95	29.98	29.98	29.98
T9	S1	2	4.88	0	0	0	9.75	9.75	11.34	11.34	11.34	21.36	21.36	19.77	19.77	25.19	5.42	5.42	5.42	5.42	0	2.16	2.16	2.16	2.16	2.16	0	0	0	0	0	0	0	11.39	11.39	11.39	24.72	24.72	13.33	17.09	17.09	3.76	6.02	6.02	12.07	12.07	18.89	16.63	16.63
T9	S1	2	0	0	0	0	0	0	0	0	0	0	2.47	2.47	2.47	2.47	2.47	0	0	0	0	10.05	10.05	10.05	10.05	10.05	0	0	0	0	1.23	1.23	1.23	1.23	1.23	0	19.42	19.42	19.42	19.42	19.42	0	0	0	5.95	5.95	5.95	5.95	5.95
T11	S1	2	18.8	18.8	18.8	0	0	0	0	0	0	0	0	0	0	0	0	0	0	0	0	0	0	0	0	0	0	0	4.9	4.9	4.9	4.9	4.9	0	0	0	0	6.54	6.54	6.54	6.54	6.54	0	0	0	0	0	0	0
T11	S1	2	0	0	0	0	0	8.28	8.28	8.28	16.25	16.25	7.97	7.97	7.97	9.5	9.5	9.5	14.46	14.46	4.96	4.96	4.96	0	0	0	0	0	0	0	0	0	0	0	42.33	42.33	42.33	42.33	42.33	0	2.11	2.11	2.11	2.11	2.11	0	0	0	0
T12	S1	2	8.38	16.86	16.86	16.86	8.48	8.48	0	0	0	0	0	0	0	0	0	0	0	0	0	0	0	0	32.4	32.4	32.4	37.57	37.57	8	8	8	2.83	2.83	0	0	0	0	0	0	0	0	0	0	0	0	0	0	0
T14	S1	2	13.96	3.33	0	0	16.93	16.93	21.87	34.54	34.54	17.61	32.13	27.19	14.52	14.52	14.52	0	0	0	0	0	0	2.54	19.57	34.4	34.4	37.79	38.09	21.06	6.23	18.45	15.06	20.61	20.61	20.61	8.39	8.39	0	3.92	3.92	3.92	3.92	3.92	0	0	0	0	0
T14	S1	2	18.28	0	0	0	0	0	0	0	8.15	8.15	8.15	8.15	8.15	0	0	0	0	0	0	0	0	0	0	0	0	0	18.21	18.21	18.21	26.87	26.87	13.03	13.03	13.03	4.37	4.37	0	0	0	0	0	0	0	0	0	0	0
T15	S1	2	10.27	0	0	0	16.1	16.1	16.1	16.1	16.1	0	0	0	14.49	14.49	14.49	19.27	19.27	4.78	14.62	14.62	9.84	46.87	46.87	37.03	37.03	37.03	0	0	4.77	4.77	18.89	18.89	18.89	14.12	14.12	0	0	0	4.26	4.26	4.26	4.26	4.26	0	0	0	0
T15	S1	2	3.57	3.57	3.57	3.57	0	0	0	3.24	3.24	3.24	3.24	3.24	0	0	0	0	0	0	0	0	0	34.19	37.55	37.55	37.55	39.91	5.72	2.36	2.36	2.36	0	0	0	0	0	0	0	0	16.26	16.26	16.26	16.26	16.26	0	0	2.48	2.48
T16	S1	2	6.27	19.41	20.66	20.66	29.43	29.43	16.29	15.04	15.04	0	0	0	4.8	4.8	4.8	4.8	4.8	0	0	4.36	4.36	4.36	4.36	17.28	12.92	12.92	12.92	12.92	0	0	0	44.01	47.41	47.41	47.41	47.41	3.4	0	8.92	8.92	8.92	8.92	8.92	3.79	3.79	6.26	6.26
T18	S1	2	0	10.5	10.5	10.5	10.5	10.5	0	23.47	23.47	23.47	23.47	23.47	4.67	4.67	4.67	4.67	4.67	0	0	0	0	0	0	0	1.05	1.05	1.05	1.05	1.05	0	0	0	0	6.32	6.32	6.32	6.32	6.32	0	0.88	0.88	0.88	6.03	6.03	5.15	5.15	5.15
T1	S3	3	2.74	2.74	2.74	2.74	2.74	0	0	0	4.83	4.83	4.83	4.83	4.83	0	0	20.81	20.81	20.81	30.22	70.92	50.11	84.62	84.62	75.21	34.51	34.51	34.41	34.41	34.41	34.41	34.41	0	10.23	10.23	10.23	10.23	10.23	1.93	4.59	4.59	15.27	15.27	13.34	27.18	27.18	16.5	30.88
T2	S3	3	23.25	23.25	23.25	6.88	6.88	0	0	0	0	6.07	6.07	6.07	15.99	15.99	9.92	9.92	9.92	3.71	3.71	3.71	22.24	27.49	28.61	28.61	28.61	10.08	4.83	0	0	0	0	4.4	4.4	4.4	4.4	4.4	11.67	14.31	14.31	14.31	38.59	26.92	24.28	35.3	44.16	26.98	26.98
T2	S3	3	37.84	27.54	27.54	27.54	20.72	8.76	0	28.01	28.01	71.21	71.21	71.21	43.2	43.2	0	16.16	16.16	40.49	40.49	68.76	52.6	52.6	103.58	103.58	75.31	97.31	97.31	22	22	22	0	0	0	0	0	27.82	36.34	36.34	36.34	66.55	47.43	38.91	47.28	47.28	23.92	15.22	15.22
T4	S3	3	0	0	0	30.91	30.91	30.91	30.91	30.91	0	0	0	0	0	0	0	0	33.16	33.16	40.34	59.52	59.52	26.36	26.36	19.18	0	0	0	0	4.64	4.64	4.64	10.59	10.59	7.94	16	16	15.48	15.48	13.84	5.78	5.78	0.35	0.35	5.03	5.03	5.03	5.03
T6	S3	3	32.01	6.4	6.4	18.55	18.55	12.15	12.15	13.57	15.14	15.14	15.14	15.14	13.72	0	0	0	0	0	0	7.41	7.41	7.41	7.41	7.41	0	0	0	0	0	0	0	0	0	0	0	0	0	0	0	0	0	0	0	0	0	0	0
T6	S3	3	26.82	12.11	12.11	12.11	24.96	12.85	12.85	12.85	12.85	0	0	0	0	0	0	0	0	21.46	21.46	21.46	27.01	47.83	26.37	26.37	26.37	20.82	0	0	0	0	0	8.93	8.93	8.93	8.93	8.93	0	0	10.82	13.29	13.29	13.29	13.29	2.47	0	21.22	21.22
T7	S3	3	8.71	0	0	0	0	0	28.65	28.65	37.8	37.8	50.37	51.38	51.38	42.23	42.23	29.66	29.04	29.04	41.2	41.2	41.2	12.16	12.16	0	0	0	0	0	0	0	8.04	8.04	29.41	35.27	35.27	27.23	27.23	27.65	21.79	21.79	55.33	91.51	69.72	69.72	69.72	36.18	13.4
T8	S3	3	17.76	9.59	0	0	0	0.88	0.88	0.88	0.88	0.88	3.04	8.29	10.58	10.58	10.58	12.73	7.48	5.19	5.19	38.87	39.66	44.02	44.02	44.02	10.34	4.36	60.51	60.51	60.51	70.8	70.8	12.05	12.05	12.05	1.76	6.67	4.91	4.91	4.91	4.91	0	0	0	0	0	0	0
T9	S3	3	15.36	15.36	12.52	12.52	0	7.8	7.8	7.8	7.8	7.8	0	15	15	15	18.35	18.35	12.57	44.34	45.04	41.69	41.69	32.47	0.7	0	12.16	12.16	18.18	18.18	63.44	51.28	51.28	45.26	45.26	1.4	4.06	4.06	15.08	15.08	18.16	15.5	15.5	4.48	4.48	0	0	0	0
T9	S3	3	23.1	30.36	17.76	17.76	7.26	7.26	0	0	0	7.56	7.56	12.38	13.08	13.08	5.52	5.52	0.7	0	0	0	0	0	7.35	34.45	39.44	39.44	43.17	35.82	15.78	10.79	10.79	7.06	7.06	0	0	10.59	10.59	10.59	10.59	20.5	9.91	9.91	9.91	9.91	0	0	0
T12	S3	3	53.81	34.21	34.21	9.79	7.15	18.63	40.84	54.12	59.66	59.66	80.63	66.02	65.2	61.8	61.8	57.96	43.21	57.07	63.51	63.51	58.34	58.34	32.02	23.44	25.78	2.34	2.34	19.97	19.97	17.63	17.63	17.63	11.51	15.58	69.74	78.45	78.45	66.94	62.87	29.97	26.19	26.19	26.19	40.72	19.46	29	29
T13	S3	3	11.47	11.47	11.47	11.47	3.31	3.31	3.31	3.31	3.31	0	0	2.82	4.75	4.75	9.67	9.67	6.85	4.92	4.92	0	53.31	53.31	53.31	53.31	53.31	6.14	6.14	16.49	22.11	22.11	15.97	20.52	16.87	11.25	19.37	19.37	14.82	8.12	8.12	0	0	3.19	3.19	3.19	3.19	3.19	0
T13	S3	3	0	11.1	11.1	24.08	24.08	24.08	12.98	12.98	0	14.84	14.84	45.03	61.79	61.79	46.95	46.95	16.76	3.7	3.7	3.7	3.7	3.7	7.61	7.61	7.61	7.61	7.61	0	27.65	27.65	27.65	27.65	31.66	4.01	4.01	4.01	4.01	0	8.82	8.82	8.82	8.82	8.82	0	0	0	0
T16	S3	3	61.89	44.15	19.71	19.71	9.01	0	17.92	17.92	26.31	40.99	40.99	35.92	35.92	27.53	12.85	12.85	0	0	0	0	0	0	10.21	10.21	10.21	10.21	10.21	0	1.4	1.4	1.4	27.18	27.18	25.78	25.78	25.78	0	0	0	9.74	9.74	9.74	9.74	9.74	0	0	23.54
T17	S3	3	7.86	7.86	3.68	3.68	3.68	8.21	8.21	11.14	11.14	18.99	10.78	31.97	29.04	29.04	21.19	21.19	3.17	3.17	3.17	3.17	3.17	0	0	0	0	0	0	0	5.67	27.76	27.76	27.76	27.76	22.09	25.76	25.76	42.93	42.93	42.93	17.17	21.97	4.8	15.8	17.03	17.03	12.23	36.1
T2	S2	3	1.77	1.77	4.5	4.5	8.03	8.03	8.38	3.88	3.88	0.35	30.7	30.35	30.35	52.81	52.81	22.46	22.46	30.57	8.11	8.11	8.11	8.11	0	21.02	28.68	28.68	52.13	52.13	31.11	23.45	23.45	0	67.92	72.37	72.37	72.37	72.37	4.45	0	0	30.29	30.29	30.29	30.29	30.29	7.92	7.92
T2	S2	3	15.58	15.58	12.21	0	0	0	0	0	0	0	44.72	44.72	44.72	52.99	79.55	34.83	42.56	42.56	34.29	12.45	12.45	4.72	4.72	15.39	12.78	12.78	12.78	12.78	2.11	0	0	0	6.22	9.04	9.04	9.04	9.04	2.82	0	45.35	45.35	45.35	45.35	45.35	0	14.72	20.14
T6	S2	3	13.64	29.92	29.92	20.71	33.42	45.08	28.8	29.85	25.42	27.15	15.49	17.25	16.2	16.2	1.76	12.53	10.77	10.77	10.77	10.77	0	21.34	28.1	28.1	70.87	70.87	49.53	42.77	45.79	3.02	3.02	3.02	3.02	0	0	14.91	14.91	14.91	14.91	14.91	0	0	0	3.56	3.56	15.68	15.68
T6	S2	3	50.78	50.78	35.36	0	0	0	7.98	7.98	7.98	52.8	52.8	44.82	48.6	48.6	3.78	3.78	3.78	0	0	0	0	0	0	0	4.51	4.51	4.51	4.51	4.51	14.37	14.37	14.37	14.37	14.37	0	0	3.92	3.92	3.92	3.92	3.92	0	0	0	4.4	4.4	4.4
T7	S2	3	41.75	54.05	25.14	25.14	23.33	23.33	17.28	32.09	43.86	36.17	36.17	29.92	11.77	21.99	33.51	33.51	33.51	33.51	11.52	0	0	3.77	3.77	3.77	3.77	6.97	3.2	3.2	3.2	3.2	0	22.55	22.55	26.41	32.93	32.93	10.38	10.38	6.52	0	0	0	0	0	2.93	NaN	NaN
T7	S2	3	0	10.1	10.1	10.1	10.1	10.1	0	0	11.34	20.9	20.9	20.9	35.48	32.34	35.98	35.98	35.98	21.4	13.2	0	17.64	17.64	17.64	17.64	17.64	0	0	0	0	24.55	24.55	56.15	75.25	75.25	50.7	50.7	19.1	0	0	0	0	0	0	0	0	NaN	NaN
T8	S2	3	0	18.17	18.17	18.17	18.17	18.17	0	0	0	11.76	11.76	25.91	25.91	25.91	14.15	14.15	0	0	0	0	0	5.14	14.65	14.65	14.65	21.1	15.96	6.45	6.45	6.45	58.88	58.88	73.24	73.24	73.24	14.36	26.57	24.55	24.55	24.55	24.55	12.34	0	0	0	0	4.01
T8	S2	3	29.02	94.06	91.91	77.51	77.51	77.51	0	0	0	11.52	22.56	27.22	58.79	58.79	47.27	36.23	31.57	0	8.23	8.23	17.96	17.96	17.96	9.73	9.73	7.29	7.29	7.29	7.29	7.29	8.44	8.44	8.44	8.44	32.78	24.34	40.28	40.28	48.51	38.41	38.41	22.47	22.47	14.24	0	0	0
T9	S2	3	3.97	4.67	4.67	15.74	15.74	11.77	11.07	11.07	9.75	27.46	27.46	27.46	27.46	52.16	34.45	34.45	48.81	48.81	14.36	14.36	15.59	1.23	1.23	7.4	7.4	18.99	39.4	39.4	33.23	33.23	20.41	0	0	6.58	6.58	6.58	6.58	6.58	0	18.53	18.53	18.53	18.53	18.53	0	6.61	13.33
T9	S2	3	23.88	23.88	23.88	23.88	4.97	13.27	13.27	13.27	17.58	17.58	11.74	11.74	11.74	7.43	24.01	16.58	16.58	16.58	41.54	24.96	24.96	24.96	24.96	14.71	31.21	31.21	31.21	31.21	16.5	0	0	3.26	3.26	11.19	13.65	13.65	10.39	10.39	2.46	6.06	6.06	6.06	6.06	6.06	0	0	0
T10	S2	3	25.06	88.17	66.99	63.11	89.14	124.31	80.32	80.32	83.14	76.04	44.94	57.66	62.2	59.38	41.28	110.36	78.52	80.27	116.96	116.13	97.05	97.05	90.76	54.07	54.07	0	0	0	0	13.78	13.78	13.78	13.78	13.78	4.65	69.12	71.07	75.13	94.83	99.7	100.61	98.66	101.05	81.35	85.07	60.93	75.69
T10	S2	3	42.03	68.71	52.67	31.1	60.63	100.57	94.68	100.35	107.41	110.71	100.16	74.95	78.1	71.04	38.21	35.95	42.1	68.93	68.93	76.32	52.43	50.3	29.56	37.65	44.88	52.35	48.33	54.7	53.26	38.64	27.93	27.93	6.65	7.84	7.84	14.31	60.58	66.77	71.14	71.14	90.88	44.61	43.14	30.93	43.13	24.84	55.72
T13	S2	3	23.57	23.57	23.57	23.57	0	0	0	0	0	0	0	0	30.43	30.43	30.43	30.43	30.43	4.46	23.71	23.71	23.71	23.71	19.25	0	0	5.16	5.16	5.16	5.16	12.54	7.38	7.38	7.38	7.38	5.88	5.88	12.18	12.18	12.18	6.3	6.3	0	13.14	13.14	13.14	13.14	13.14
T13	S2	3	0	0	0	0	0	0	0	0	46.75	46.75	46.75	46.75	46.75	0	0	0	0	0	0	0	0	0	0	0	0	0	0	12.94	12.94	12.94	28.57	49.71	49.92	49.92	54.17	38.54	17.4	4.25	4.25	0	0	0	0	14.67	20.58	20.58	20.58
T14	S2	3	6.71	6.71	6.71	3.01	3.01	16.72	16.72	54.33	51.32	58.3	44.59	44.59	6.98	10.53	3.55	5.31	5.31	5.31	10.15	10.15	36.83	36.83	40.38	31.99	31.99	3.55	3.55	0	4.8	4.8	10.38	29.05	29.05	24.25	24.25	18.67	4.28	21.32	21.32	21.32	21.32	17.04	0	0	26.64	26.64	26.64
T14	S2	3	0	0	0	0	3.74	3.74	3.74	3.74	3.74	0	0	0	3.17	5.32	27.81	27.81	27.81	24.64	22.49	0	0	0	0	0	0	0	0	0	0	0	0	12.84	12.84	12.84	12.84	12.84	0	0	0	0	0.87	0.87	0.87	0.87	0.87	0	14.47
T15	S2	3	41.57	41.57	50.68	9.11	9.11	12.11	12.11	3	6.01	6.01	3.01	57.27	57.27	54.26	60.1	60.1	5.84	5.84	17.12	11.28	17.72	17.72	17.72	6.44	6.44	0	0	0	0	7.04	7.04	7.04	7.04	10.86	3.82	3.82	40.94	40.94	37.12	37.12	37.12	0	0	0	0	6.23	33.17
T15	S2	3	52.54	43.9	16.33	16.13	6.5	6.5	5.25	4.72	0	0	0	0	0	0	8.19	8.19	8.19	8.19	8.19	0	0	0	0	0	13.28	13.28	13.28	59.24	79.05	65.77	65.77	65.77	19.81	8.26	8.26	8.26	14.06	14.06	5.8	5.8	5.8	0	0	0	0	0	0
T16	S2	3	0	0	0	0	0	0	0	0	0	0	12	12	35.05	35.05	35.05	27.43	27.43	4.38	4.38	4.38	0	62.78	62.78	62.78	62.78	73.29	10.51	16.6	16.6	26.23	39.23	39.23	33.14	33.14	23.51	43.83	43.83	43.83	43.83	43.83	0	22.14	22.14	22.14	22.14	22.14	0
T3	S1	3	12.45	12.45	12.45	12.45	12.45	0	0	0	11.83	11.83	25.44	25.44	25.44	23.66	23.66	10.05	10.05	10.05	16.15	16.15	16.15	16.15	16.15	0	0	0	13.16	13.16	18.3	18.3	18.3	5.14	5.14	21.86	24.85	24.85	24.85	24.85	2.99	0	0	0	3.72	3.72	3.72	3.72	8.73
T3	S1	3	0	0	0	0	0	0	0	0	0	8.79	14.54	14.54	14.54	14.54	16.86	11.11	11.11	11.11	17.98	6.87	6.87	6.87	6.87	0	0	0	8.84	8.84	24.37	54.6	54.6	45.76	45.76	30.23	0	0	0	0	5.34	24.81	24.81	24.81	24.81	19.47	0	0	0
T4	S1	3	33.42	33.42	33.42	33.42	49.5	16.08	16.08	16.08	16.08	0	0	2.33	43.47	43.47	43.47	43.47	45.64	4.5	4.5	4.5	8.22	3.72	3.72	3.72	3.72	0	0	0	0	16.96	16.96	16.96	16.96	16.96	14.15	14.15	14.15	14.15	14.15	0	19.56	19.56	19.56	19.56	19.56	39.96	66.4
T4	S1	3	23.16	23.16	23.16	23.16	13.88	23.63	23.63	23.63	58.71	44.83	35.08	35.08	35.08	0	0	0	0	0	0	10.15	10.15	10.15	19.53	19.53	9.38	9.38	9.38	0	0	0	0	3.58	3.58	3.58	4.83	10.01	6.43	6.43	6.43	5.18	0	0	0	3.93	3.93	18.4	38.23
T5	S1	3	19.15	7.13	0	0.35	6.38	6.38	6.38	6.38	39.05	33.02	33.02	33.02	33.02	0	0	0	0	0	0	0	0	0	20.93	20.93	24.51	24.51	24.51	10.47	27.97	24.39	24.39	24.39	17.5	0	1.94	1.94	1.94	4.25	4.25	2.31	2.31	2.31	0	0	0	36.04	47.5
T5	S1	3	7.53	7.53	7.53	7.53	7.53	0	0	0	0	11	11	15.09	15.09	15.09	10.02	10.02	5.93	8.56	55.74	56.76	56.76	58.51	55.88	18.18	11.23	11.23	9.48	16.53	7.05	7.05	7.05	62.39	55.34	55.87	55.87	55.87	0.53	0.53	0	0	7.21	7.21	7.21	7.21	15.03	14.04	22.56
T7	S1	3	83.67	104.55	138.51	138.51	118.95	118.95	98.07	48.27	48.27	33.35	54.43	68.47	60.82	112.22	118.14	97.06	83.02	108.72	67.69	37.68	49.54	78.97	51.66	41.29	81.56	77.3	62.05	68.16	88.37	67.08	59.48	50.44	44.33	83.81	94.07	99.17	94.03	94.03	34.34	6.7	16.76	35.07	35.07	35.07	33.47	18.31	39.08
T7	S1	3	9.43	46.48	46.48	37.05	37.05	39.89	2.84	2.84	6.75	6.75	3.91	11.31	11.31	7.4	7.4	7.4	0	19.14	25.1	41.65	41.65	41.65	26.48	20.52	3.97	3.97	3.97	0	4.47	4.47	4.47	4.47	4.47	0	0	4.04	9.51	9.51	9.51	49.29	45.25	51.47	51.47	76.44	36.66	40.59	35.82
T8	S1	3	41.3	57.85	16.55	16.55	16.55	21.78	21.46	21.46	21.46	21.46	26.86	10.63	10.63	10.63	10.63	0	1.76	1.76	1.76	1.76	1.76	2.92	22.35	22.35	22.35	22.35	41.7	22.27	31.28	33.56	33.56	11.29	11.29	19.09	16.81	16.81	84.2	84.2	69.95	69.95	69.95	7.6	7.6	11.88	11.88	11.88	6.84
T8	S1	3	0	1.76	12.01	12.01	12.01	12.01	22.39	12.14	12.14	22.69	22.69	10.55	10.55	10.55	0	35.29	62.83	62.83	62.83	62.83	45.88	18.34	18.34	37.68	37.68	24.56	24.56	35.2	44.73	44.73	39.51	39.51	28.87	12.18	12.18	12.18	45.69	45.69	41.17	41.17	41.17	7.66	34.7	36.04	54.31	54.31	54.31
T9	S1	3	18.02	18.02	19.95	1.93	22.3	22.3	22.3	20.37	20.37	8.94	8.94	8.94	8.94	8.94	5.56	5.56	5.56	5.56	5.56	0	4.47	4.47	4.47	4.47	4.47	0	0	0	0	0	0	0	0	28.45	42.27	42.27	42.27	42.27	13.82	0	0	0	4.49	4.49	4.49	28.67	28.67
T11	S1	3	4.27	4.27	10.99	6.72	6.72	6.72	11.23	4.51	4.51	4.51	4.51	5.92	5.92	30.24	30.24	30.24	24.32	24.32	0	0	0	0	34.67	34.67	34.67	34.67	34.67	50.33	50.33	50.33	50.33	58.1	31.54	31.54	31.54	31.54	23.77	5.54	18.12	30	30	33.72	28.18	15.6	3.72	12.88	9.16
T11	S1	3	5.33	2.81	2.81	4.34	8.83	8.83	8.83	15.9	11.56	7.07	7.07	7.07	0	0	0	0	0	0	20.95	20.95	29.59	29.59	29.59	8.64	8.64	0	0	9.28	15.31	16.01	16.01	16.01	10.9	4.87	4.17	4.17	4.17	7.17	7.17	7.17	8.94	8.94	1.77	1.77	1.77	0	0
T12	S1	3	15.44	15.44	2.29	14.73	12.44	12.44	12.44	12.44	0	0	0	0	12.93	12.93	12.93	21.69	21.69	8.76	8.76	8.76	0	0	17.01	17.01	17.01	17.01	17.01	0	0	0	0	0	17.56	17.56	20.12	48.12	48.12	30.56	36.81	34.25	6.25	6.25	6.25	0	20.51	20.51	20.51
T14	S1	3	149.84	107.55	125.62	67.83	68.88	47.59	19.12	26.08	26.08	52.9	52.9	52.9	27.87	46.34	61.45	61.45	78.58	78.58	60.11	30.84	30.84	54.28	54.28	76.78	104.77	129.35	88.78	100.18	77.68	38.54	13.96	35.88	47.55	72.35	69.79	108.72	86.8	96.25	79.54	79.54	40.61	40.61	8.09	0	0	0	0
T14	S1	3	79.95	31.5	31.5	31.5	0	0	0	0	10.73	10.73	45.6	53.17	53.17	42.44	42.44	7.57	32.29	32.29	34.94	34.94	58.34	26.05	26.05	23.4	23.4	0	27.82	35.29	35.29	60.15	60.15	32.33	24.86	44.45	19.59	19.59	19.59	19.59	0	0	0	0	0	0	27.78	27.78	27.78
T15	S1	3	23.92	23.92	43.79	43.79	43.79	19.87	19.87	10.48	10.48	10.48	14.02	14.02	40.65	45.08	45.08	41.54	44.7	7.59	3.16	3.16	3.16	23.64	23.64	23.64	28.41	28.41	4.77	4.77	32.36	27.59	27.59	27.59	27.59	5.85	9.39	9.39	9.39	9.39	49.53	45.99	45.99	70.96	70.96	24.97	24.97	24.97	12.38
T16	S1	3	12.34	12.34	12.34	12.34	12.34	0	7.74	7.74	45.61	45.61	45.61	61.14	61.14	23.27	43	43	19.73	19.73	19.73	61	61	61	61	61	0	15.79	15.79	15.79	15.79	17.9	2.11	2.11	2.11	2.11	9.94	9.94	9.94	31.96	31.96	22.02	40.66	40.66	18.64	18.64	24.98	6.34	6.34
T18	S1	3	79.46	82.11	82.11	19.42	33.7	18.53	21.62	72.36	72.36	81.03	92.77	87.03	48.04	48.04	46.52	33.18	39.75	28	28	12.9	35.76	29.19	29.19	29.19	61.15	58.95	58.95	58.95	84.44	59.86	39.2	39.2	39.2	13.71	11.09	11.09	11.09	11.09	34.71	50.51	59.17	59.17	59.17	35.55	8.66	0	0
T1	S3	4	3.8	9.93	9.93	9.93	9.93	9.93	0	0	7.08	7.08	7.08	7.08	7.08	4.82	4.82	31.88	31.88	31.88	35.16	35.16	8.1	8.1	8.1	11.66	11.66	11.66	11.66	11.66	3.04	3.04	3.04	3.04	8.48	16.64	16.64	16.64	16.64	11.2	0	0	0	0	18.68	24.22	24.22	24.22	24.22
T1	S3	4	20.48	20.48	20.48	0	0	0	1.43	1.43	1.43	1.43	1.43	0	0	0	0	0	0	0	14.83	14.83	14.83	14.83	18.26	3.43	3.43	3.43	46.88	43.45	43.45	43.45	43.45	0	10.88	10.88	10.88	10.88	30.54	19.66	22.85	24.87	24.87	5.21	5.21	2.02	0	0	6.38
T2	S3	4	23.26	72.51	72.51	72.51	56.1	77.79	28.54	28.54	28.54	26.6	10.87	10.87	18.2	18.2	13.29	7.33	9.45	2.12	3.91	14.96	14.96	12.84	12.84	11.05	3.36	3.36	14.06	23.58	23.58	27.37	29.14	22.42	12.9	27.35	20.2	18.43	14.45	14.45	0	0	24.59	24.59	24.59	28.6	28.6	4.01	4.01
T2	S3	4	9.52	9.52	9.52	9.52	7.2	0	0	0	0.52	0.52	8.31	8.31	8.31	7.79	7.79	4.36	8.23	13.91	17.06	17.06	12.7	8.83	3.15	0	0	0	0	0	15.55	15.55	37.08	37.08	37.08	55.45	55.45	33.92	33.92	33.92	0	0	0	0	0	0	10.99	10.99	10.99
T4	S3	4	12.21	30.64	30.64	30.64	18.43	18.43	0	0	0	7.27	12.41	12.41	12.41	14.9	7.63	2.49	2.49	2.49	15.02	15.02	15.02	15.02	15.02	3.05	3.05	3.05	3.05	18	14.95	42.03	42.03	42.03	35.12	35.12	8.04	8.04	8.04	0	0	0	0	0	0	0	0	9.45	9.45
T4	S3	4	0	0	0	0	0	0	0	0	0	0	0	2.11	2.11	2.11	2.11	7.42	9.24	9.24	9.24	9.24	17.3	13.37	13.37	13.37	13.37	0	0	24.88	24.88	24.88	24.88	24.88	0	4.44	4.44	4.44	4.44	4.44	0	0	0	4.26	4.26	4.26	4.26	4.26	0
T6	S3	4	7.11	4.47	4.47	4.47	4.47	0	0	0	3.35	3.35	6.23	6.23	6.23	2.88	2.88	0	0	0	0	0	0	8.76	8.76	8.76	8.76	8.76	4.94	4.94	4.94	4.94	4.94	0	0	0	0	0	0	21.31	30.04	30.04	30.04	37.57	16.26	7.53	7.53	7.53	0
T6	S3	4	50.59	10.46	10.46	10.46	10.46	0	0	0	13.2	13.2	13.2	13.2	13.2	0	0	0	0	0	0	0	0	33.21	33.21	33.21	33.21	33.21	0	0	0	0	0	0	0	0	0	0	0	0	0	0	0	0	0	0	7.74	7.74	7.74
T7	S3	4	28.92	0	0	0	0	0	0	0	0	0	0	0	4.25	4.25	4.25	4.25	4.25	13.33	13.33	13.33	13.33	18.7	5.37	5.37	5.37	5.37	13.63	13.63	13.63	13.63	13.63	0	0	0	0	0	19.38	19.38	19.38	19.38	21.67	10.32	10.32	10.32	10.32	8.03	4.1
T7	S3	4	17.27	17.27	17.27	12.24	12.24	0	15.67	15.67	15.67	15.67	15.67	8.93	16.08	16.08	17.3	17.3	8.37	1.22	1.22	3.45	3.45	9.08	9.08	9.08	5.63	5.63	0	0	0	0	0	0	0	11.46	11.46	11.46	44.77	63.61	52.15	52.15	55.79	22.48	25.68	25.68	25.68	22.04	22.04
T8	S3	4	23.99	6.94	6.94	6.94	6.94	0	1.58	1.58	1.58	1.58	5.14	3.56	3.56	3.56	3.56	0	0	0	0	0	0	0	0	29.68	29.68	29.68	29.68	29.68	0	6.47	6.47	6.47	6.47	22.99	16.52	16.52	16.52	16.52	0	0	0	0	0	0	0	6.75	6.75
T9	S3	4	20.32	20.32	3.97	0	0	15.79	15.79	15.79	15.79	24.87	9.08	9.08	9.08	30.21	21.13	21.13	21.13	21.13	0	0	0	0	1.23	16.11	16.11	16.11	16.11	14.88	22.72	22.72	22.72	22.72	22.72	0	0	0	0	3.22	3.22	5.68	5.68	5.68	2.46	2.46	0	0	10.54
T9	S3	4	3.98	3.98	0	0	2.49	2.49	2.49	2.49	2.49	0	0	0	0	0	0	0	4.69	4.69	4.69	4.69	4.69	0	0	2.12	2.12	2.12	2.12	2.12	11.83	11.83	11.83	11.83	11.83	0	0	0	6.93	14.24	14.24	14.24	14.24	7.31	0	7.6	7.6	15.9	15.9
T12	S3	4	10	0.88	0.88	0	9.47	9.47	9.47	9.47	9.47	0	0	0	0	0	0	22.3	22.3	26.31	26.31	26.31	4.01	43.77	39.76	39.76	48.69	48.69	8.93	8.93	8.93	15.41	15.41	15.41	15.41	15.41	0	9.12	9.12	9.12	9.12	9.12	0	0	17.49	17.49	17.49	17.49	17.49
T13	S3	4	38.33	38.33	38.33	31.16	14.39	0	0	0	0	0	0	26.31	26.66	30.41	67.01	67.01	40.7	40.35	36.6	0	0	0	0	0	0	0	0	0	0	0	0	0	38.86	38.86	38.86	38.86	38.86	0	0	0	0	6.1	11.46	11.46	11.46	11.46	9.45
T13	S3	4	27.62	27.62	41.57	46.69	46.69	19.07	19.07	5.12	0	20.08	20.08	20.08	20.08	40.12	20.04	20.04	20.04	20.04	0	3.77	3.77	3.77	3.77	3.77	0	27.82	27.82	27.82	50.32	50.32	22.5	22.5	43.47	20.97	20.97	20.97	20.97	0	0	5.92	5.92	5.92	5.92	5.92	0	0	0
T14	S3	4	40.26	17.9	17.9	17.9	12.37	3.43	3.43	4.66	4.66	4.66	4.1	4.1	2.87	7.42	7.42	27.75	27.75	27.75	23.2	23.2	5.16	5.16	5.16	5.16	5.16	0	0	9.37	9.37	26.93	26.93	26.93	17.56	17.56	0	0	0	0	8.26	8.26	8.26	8.26	8.26	0	12.85	12.85	29.86
T14	S3	4	0	0	0	0	0	0	0	21.45	21.45	21.45	42.47	42.47	21.02	21.02	43.79	22.77	22.77	22.77	22.77	0	0	0	0	11.19	18.2	18.2	18.2	23.78	12.59	5.58	5.58	5.58	7.73	7.73	7.73	7.73	15.62	13.97	13.97	17.35	17.35	9.46	3.38	3.38	14.18	14.18	24.73
T16	S3	4	0	0	0	12.66	12.66	12.66	12.66	12.66	0	19.52	31.27	31.27	31.27	31.27	11.75	0	0	0	0	0	0	0	0	0	0	0	3.59	3.59	5.36	5.36	28.35	33.59	33.59	31.82	31.82	8.83	0	0	0	4.47	4.47	4.47	4.47	4.47	4.35	4.35	4.35
T2	S2	4	26.33	33.2	33.2	6.87	6.87	6.87	0	0	20.89	20.89	20.89	20.89	20.89	25.06	37.92	37.92	42.96	46.51	26.95	14.09	14.09	9.05	5.5	0	22.07	22.07	22.07	41.95	41.95	19.88	19.88	19.88	0	0	0	0	0	13.32	13.32	13.32	13.32	13.32	0	0	0	15.42	30.05
T2	S2	4	0	0	0	0	0	0	0	0	0	0	51.59	51.59	51.59	51.59	51.59	0	0	5.81	5.81	5.81	5.81	5.81	0	0	0	0	0	12.61	21.62	21.62	21.62	21.62	43.32	34.31	34.31	44.89	44.89	10.58	10.58	10.58	13.66	13.66	13.66	13.66	13.66	2.12	32.25
T6	S2	4	13.74	10.13	8.73	12.82	16.38	25.31	25.31	16.58	27.73	24.17	21.65	21.65	21.65	6.41	6.41	0	0	19.6	19.6	19.6	19.6	19.6	4.72	4.72	4.72	4.72	4.72	0	5.11	9.07	9.07	9.07	18.63	13.52	9.56	9.56	9.56	0	0	0	4.56	4.56	4.56	4.56	4.56	0	0
T6	S2	4	13.19	13.19	13.19	0	0	0	0	0	0	21.41	21.41	21.41	21.41	21.41	0	9.46	9.46	9.46	9.46	9.46	0	0	0	0	0	13.39	13.39	13.39	13.39	13.39	0	0	0	0	0	0	11.4	11.4	11.4	11.4	11.4	2.85	2.85	2.85	2.85	2.85	0
T7	S2	4	34.48	34.48	0	0	0	0	0	0	0	0	0	0	0	24.64	31.2	31.2	31.2	31.2	10.82	4.26	4.26	4.26	4.26	0	0	0	0	0	0	0	0	15.83	15.83	55.21	55.21	55.21	39.38	39.38	0	0	0	0	0	0	4.83	NaN	NaN
T8	S2	4	0	36.47	36.47	36.47	36.47	36.47	0	0	0	0	4.15	49.56	49.56	49.56	49.56	45.41	0	0	25.24	25.24	25.24	25.24	25.24	0	0	0	4.3	4.3	13.54	13.54	38.52	34.22	34.22	24.98	24.98	0	0	0	6.89	31.2	31.2	58.26	58.26	57.27	32.96	32.96	5.9
T8	S2	4	30.63	11.02	11.02	0	0	0	0	0	0	0	0	0	3.05	3.05	3.05	3.05	14.22	11.17	11.17	16.98	16.98	5.81	5.81	5.81	0	22.44	22.44	25.82	30.28	30.28	7.84	7.84	4.46	0	0	14.31	14.31	14.31	14.31	14.31	0	18.85	18.85	18.85	18.85	18.85	0
T8	S2	4	23.01	28.86	25.84	16.4	32.38	38.17	32.32	32.32	30.74	35.92	53.4	74.01	74.01	82.25	61.09	28.85	8.24	14.42	6.18	6.18	6.18	10.92	4.74	4.74	4.74	4.74	0	0	0	0	26.38	26.38	26.38	26.38	26.38	16.53	16.53	16.53	16.53	16.53	0	25.33	25.33	38.51	38.51	46.95	21.62
T9	S2	4	0	0	0	0	0	0	0	0	0	0	0	0	0	0	0	0	0	0	0	0	0	0	3.72	3.72	3.72	3.72	3.72	0	0	0	0	0	0	0	19.19	19.19	19.19	19.19	25.93	6.74	6.74	6.74	6.74	0	0	0	0
T10	S2	4	34.53	10.09	10.09	3.37	27.4	86.13	100.5	113.36	113.36	98.93	64.4	54.56	48.97	54.78	45.18	32.63	48.91	41.64	40.8	40.8	46.97	22.79	31.41	26.44	26.44	8.62	23.52	17.86	37.29	86.31	86.31	73.63	82.33	67.8	18.78	74.11	71.89	86.66	95.94	96.49	82.2	82.2	64.63	65.2	77.65	51.04	51.04
T13	S2	4	4.1	12.55	8.45	8.45	8.45	8.45	0	0	0	22.18	27.2	27.2	35.7	35.7	13.52	12.41	25.28	16.78	16.78	16.78	12.87	0	0	0	0	0	0	0	0	0	0	0	0	0	0	0	0	0	0	0	0	0	0	7.87	7.87	7.87	7.87
T14	S2	4	0	0	0	0	0	7.54	33.71	33.71	33.71	33.71	26.17	0	0	0	0	0	0	0	2.82	2.82	24.65	24.65	24.65	21.83	21.83	0	0	0	0	4.96	4.96	21.5	42.26	42.26	37.3	37.3	20.76	15.17	15.17	17.47	17.47	17.47	2.3	2.3	0	21.79	21.79
T14	S2	4	11.86	11.86	17.43	26.77	26.77	14.91	14.91	17.61	8.27	8.27	8.27	8.27	0	14.91	37.06	37.06	37.06	37.06	22.15	0	13.42	13.42	13.42	13.42	46.81	33.39	35.51	36.56	36.56	3.17	6.36	4.24	3.19	3.19	3.19	0	0	0	0	0	0	0	0	0	38.44	38.44	46.07
T16	S2	4	0	6.58	6.58	6.58	6.58	6.58	0	0	0	0	0	0	7.99	21.59	21.59	21.59	21.59	13.6	36	36	36	36	36	14.68	14.68	14.68	14.68	14.68	14.38	14.38	16.48	18.78	18.78	4.4	12.91	10.81	19.05	19.05	19.05	18.28	18.28	7.74	7.74	7.74	0	24.47	24.47
T16	S2	4	11.39	7.44	4.28	4.28	55.2	61.45	61.45	57.17	57.17	6.25	9.34	9.34	9.34	9.34	9.34	0	21.83	31.46	31.46	31.46	31.46	22.21	12.58	12.58	12.58	12.58	7.56	7.56	7.56	7.56	7.56	0	0	0	0	0	0	0	0	0	0	0	0	7.15	7.15	11.67	11.67
T3	S1	4	0.7	0.7	0.7	0	0	0	0	0	0	0	0	0	0	0	0	0	0	0	12.17	18.24	18.24	18.24	18.24	6.07	0	0	0	0	0	6.32	6.32	6.32	13.5	13.5	7.18	7.18	7.18	1.79	1.79	1.79	13.98	16.32	14.53	14.53	14.53	2.34	0
T4	S1	4	0	0	0	0	0	0	0	0	0	0	0	0	0	0	0	0	0	0	0	0	0	0	0	0	0	0	0	0	0	0	0	0	0	0	0	0	0	0	0	0	0	0	0	0	0	0	0
T5	S1	4	11.88	18.79	18.79	18.79	6.91	6.91	0	0	0	0	0	0	0	0	14.99	14.99	14.99	31.67	31.67	16.68	16.68	16.68	4.44	4.44	4.44	4.44	4.44	0	0	0	0	0	0	13.21	13.21	16.92	16.92	16.92	3.71	6.37	2.66	2.66	2.66	2.66	0	0	0
T7	S1	4	53.57	63.62	63.62	39.8	59.58	38.83	19.78	19.78	19.78	0	0	0	0	20.76	20.76	20.76	20.76	23.41	2.65	7.56	40.35	40.35	45.31	45.31	40.4	7.61	7.61	9.28	9.28	9.28	9.28	9.28	11.31	29.64	34.26	34.26	34.26	28.67	10.34	5.72	5.72	5.72	0	5.73	12.69	12.69	31.68
T8	S1	4	0	0	0	0	0	0	0	0	0	0	14.16	14.16	14.16	14.16	14.16	1.4	25.71	25.71	25.71	25.71	24.31	9.69	9.69	9.69	9.69	15.32	5.63	5.63	38.65	38.65	33.02	33.02	33.02	0	0	0	1.58	1.58	4.58	4.58	4.58	3	20.16	17.16	17.16	17.16	17.16
T8	S1	4	19.24	19.24	19.24	5.26	0	14.16	17.92	17.92	17.92	17.92	3.76	9.27	9.27	9.27	12.12	12.12	24.19	24.19	24.19	21.34	21.34	0	5.1	5.1	5.1	5.1	10.42	5.32	26.37	26.37	26.37	23.87	23.87	2.82	2.82	9.29	6.47	6.47	6.47	15.86	9.39	9.39	9.39	9.39	0	0	0
T9	S1	4	2.11	0	0	3.16	12.62	12.62	12.62	12.62	9.46	0	0	0	0	9.37	9.37	9.37	9.37	9.37	0	0	0	1.93	1.93	1.93	1.93	1.93	0	0	0	3.35	3.35	3.35	3.35	3.35	0	0	0	0	0	0	0	0	0	0	9.65	22.75	22.75
T11	S1	4	17.29	0	0	0	0	0	0	0	0	0	0	0	0	0	0	0	5.89	5.89	19.86	19.86	25.57	23.59	23.59	9.62	9.62	24.72	20.81	22.74	22.74	22.74	1.93	1.93	37.85	43.83	43.83	43.83	43.83	10.6	4.62	12.83	17.81	17.81	13.19	13.19	4.98	0	0
T11	S1	4	0	0	0	0	0	0	0	0	0	0	0	9.67	9.67	9.67	9.67	13.08	3.41	3.41	3.41	3.41	0	0	0	0	0	0	0	6.77	6.77	6.77	6.77	6.77	0	0	0	0	0	0	0	5.54	5.54	5.54	5.54	5.54	0	0	0
T12	S1	4	0	0	0	14.19	14.19	14.19	14.19	14.19	0	0	0	0	0	0	0	0	1.93	1.93	1.93	1.93	1.93	0	0	0	0	0	0	0	0	0	0	0	0	0	0	0	0	0	0	0	0	0	0	0	0	0	0
T15	S1	4	7.84	7.84	29.85	29.85	22.01	22.01	22.01	0	0	0	0	0	14.47	14.47	14.47	14.47	14.47	0	5.42	11.54	11.54	11.54	11.54	6.12	0	0	0	0	0	0	2.83	2.83	2.83	7.35	7.35	4.52	4.52	4.52	19.76	19.76	19.76	19.76	19.76	0	0	0	0
T15	S1	4	5.76	3.58	11.83	47.87	47.87	47.87	44.29	43.67	7.63	7.63	7.63	7.63	0	0	0	0	0	0	0	0	0	37.93	37.93	37.93	57.99	62.25	24.32	27.54	41.98	21.92	28.55	28.55	35.79	28.19	28.19	30.65	30.65	20.19	46.83	46.83	33.48	33.48	33.48	0	0	0	0
T1	S3	5	58.66	38.56	52.61	39.54	37.17	15.34	15.34	1.3	15.76	15.76	15.76	21.71	20.41	5.95	17.03	34.72	28.77	28.77	82.62	71.54	53.85	82	82	53.09	61.63	61.63	33.48	33.48	12.29	3.75	16.47	16.47	17.52	52.12	52.12	39.4	39.4	38.35	0	0	0	0	35.35	39.45	39.45	39.45	44.04
T1	S3	5	23.66	12.22	37.58	49.46	43.44	47.54	44.7	21.82	8.71	8.71	4.61	21.48	19	38.97	44.81	46.6	50.06	66.63	53.2	56.61	54.82	32.36	26.43	37.84	31.23	31.23	86.14	75.5	57.55	54.91	54.91	27.05	34.48	53.73	53.73	57.39	90.35	82.92	63.67	63.67	60.01	0	6.4	9.89	9.89	9.89	72.95
T2	S3	5	4.45	21.56	21.56	51.36	46.91	46.91	29.8	29.8	0	0	0	0	0	0	0	0	0	0	0	2.65	2.65	18.33	18.33	18.33	15.68	15.68	0	0	3.43	47.92	53.64	54	66.24	62.81	18.32	12.6	20.24	8	8	8	21.65	13.65	13.65	22.78	22.78	15.8	19.85
T2	S3	5	86.13	130.22	121.5	117.29	72.74	90.59	39.95	39.95	48.83	33.45	10.64	10.64	10.64	1.76	8.39	24.28	40.84	46.83	46.83	46.96	35.52	18.96	17.19	17.19	19.49	19.15	19.15	14.93	14.93	25.56	72.87	108.77	108.77	133.44	118.27	73.34	37.44	37.44	12.77	46.61	67.34	67.34	67.34	89.68	58.98	30	30
T4	S3	5	0	0	4.8	4.8	4.8	18.71	18.71	13.91	22.43	22.43	18.51	18.51	21.17	12.65	12.65	2.66	9.73	7.07	7.07	7.07	9.18	2.11	2.11	2.11	2.11	2.47	2.47	2.47	2.47	13.76	11.29	11.29	11.29	12	6.33	6.33	13.52	13.52	12.81	7.19	40.17	32.98	32.98	32.98	32.98	0	0
T6	S3	5	9.96	9.96	9.96	4.77	1.96	1.96	1.96	1.96	1.96	0	0	0	0	0	0	0	0	0	18.16	18.16	18.16	18.16	18.16	0	0	0	2.73	6.56	6.56	6.56	6.56	3.83	0	1.42	1.42	1.42	1.42	1.42	0	0	22.31	22.31	22.31	22.31	22.31	0	0
T7	S3	5	24.17	16.22	0	0	0	0	0	0	0	0	0	0	0	11.84	11.84	11.84	11.84	11.84	0	0	0	30.92	34.93	34.93	34.93	34.93	4.01	1.42	1.42	1.42	1.42	1.42	6.7	6.7	6.7	6.7	30.95	24.25	29.48	43.43	46.29	22.04	30.64	25.41	11.46	15.9	15.9
T8	S3	5	53.84	32.28	44.85	52.09	52.09	75.47	77	62.57	34.6	34.6	22.48	16.41	11.26	17.16	17.16	11.39	19.88	43.4	63.52	69.22	63.73	55.24	31.72	7.31	2.31	2.31	29.23	29.23	27.62	29.39	41.18	25.53	25.53	31.36	28.89	17.1	5.83	10.54	58.79	58.79	68.44	68.44	63.73	13.22	13.22	45.29	45.29
T9	S3	5	42.37	35.52	5.1	5.1	11.37	10.15	10.15	10.15	10.15	21.87	21.87	43.32	43.32	43.32	21.45	27.86	6.41	6.41	6.41	15.51	9.1	9.1	9.1	9.1	2.13	2.13	12.63	12.63	78.91	76.78	76.78	66.28	90.4	24.12	28.46	28.46	28.46	4.34	4.34	35.17	35.17	35.17	35.17	35.17	0	17.85	23.94
T12	S3	5	12.42	4.49	4.49	2.54	2.54	2.54	3.02	3.02	7.2	7.2	7.2	21.32	24.74	20.56	20.56	35.51	18.37	14.95	14.95	14.95	8.79	8.79	8.79	8.79	24.48	15.69	28.27	38.77	38.77	23.08	23.08	10.5	0	10.14	48.7	48.7	55.28	55.28	67.12	28.56	28.56	21.98	32.89	10.91	10.91	10.91	10.91
T12	S3	5	115.96	53.54	53.54	31.59	10.32	30.24	30.24	36.04	36.04	32.79	38.07	38.07	32.27	32.27	32.02	20.57	20.57	23.06	23.06	37.99	26.88	26.88	24.39	48.23	26.48	23.84	29.01	44.95	21.11	33.98	33.98	36.73	29.06	29.06	61.62	76.23	83.28	82.16	82.16	43.66	44.21	29.24	22.09	22.09	21.14	5.98	5.98
T13	S3	5	4.5	0	4.28	4.28	4.28	4.28	4.28	0	5.52	14.11	14.11	15.7	15.7	14.11	5.52	5.52	6.65	6.65	2.72	7.05	7.05	4.33	4.33	13.8	9.47	9.47	9.47	9.47	25.33	25.33	37.02	37.02	37.02	11.69	30.61	18.92	18.92	18.92	18.92	0	3.99	3.99	3.99	3.99	3.99	0	0
T14	S3	5	64.71	40.84	55.55	53.26	53.26	41.8	41.8	54.48	49.34	49.34	27.39	27.39	0	0	18.96	18.96	18.96	18.96	18.96	0	0	0	0	3.22	3.22	3.22	10.71	37.39	48.67	53.88	53.88	46.39	19.71	5.21	0	16.3	24.38	24.38	28.56	28.56	14.39	6.31	6.31	2.13	7.72	5.59	15.77
T16	S3	5	40.07	40.86	28.96	28.96	28.96	28.96	16.32	35.62	35.62	35.62	35.62	19.3	5	31.72	31.72	41.9	41.9	36.9	23.34	23.34	25.88	25.88	25.88	12.72	25.14	17.79	20.11	20.11	20.11	20.75	26	30.86	30.86	49.81	48.92	38.3	31.12	76.89	66.74	67.28	67.28	67.28	21.51	17.39	10.55	10.55	10.55
T2	S2	5	11.68	9.57	9.57	2.84	11.07	11.07	25.95	25.95	23.11	14.88	14.88	0	0	19.96	23.19	23.19	23.19	27.72	30.47	27.24	27.24	27.24	22.71	0	20.38	20.38	25.81	25.81	34	13.62	13.62	56.17	56.17	51.87	51.87	61.08	13.1	16.77	12.88	28.98	47.36	47.36	47.97	67.43	51.33	44.74	44.74
T6	S2	5	28.88	30.86	19.41	34.47	39.39	39.39	19.98	19.98	4.92	0	0	6.98	13.72	27.57	27.57	27.57	20.59	13.85	0	0	0	5.6	5.6	5.6	19.17	19.17	23.17	23.17	31.01	17.44	20.98	11.38	11.38	3.54	11.67	46.22	47.64	47.64	47.64	39.51	1.42	40.25	40.25	40.25	69.08	89.67	51.18
T6	S2	5	10.82	39.74	28.92	28.92	28.92	33.27	4.35	4.35	4.35	4.35	0	0	14.87	14.87	14.87	14.87	14.87	25.56	25.56	25.56	25.56	25.56	0	0	8.26	8.26	13.04	13.04	13.04	4.78	4.78	0	0	0	0	4.39	8.5	8.5	27.28	27.28	22.89	18.78	18.78	0	0	0	0
T7	S2	5	13.78	13.78	13.78	0	0	0	18	18	18	18	59.15	41.15	41.15	69.13	69.13	27.98	27.98	27.98	37.9	37.9	37.9	37.9	37.9	0	0	0	4.89	4.89	4.89	4.89	4.89	12.82	12.82	12.82	12.82	12.82	24.89	27.78	27.78	27.78	27.78	2.89	0	0	0	NaN	NaN
T8	S2	5	21.2	28.83	22.15	7.63	12.27	33.47	44.51	44.51	44.51	42.71	88.2	69.53	69.53	69.53	66.69	0	0	0	3.2	3.2	3.2	3.2	3.2	0	0	21.29	21.29	21.29	26.05	26.05	48.05	48.05	56.34	51.58	55.44	12.15	12.15	3.86	3.86	0	0	18.84	18.84	18.84	18.84	21.33	25.94
T8	S2	5	50.77	25.13	25.13	25.13	11.88	14.51	14.51	14.51	14.51	14.51	21.61	21.61	21.61	21.61	21.61	0	0	0	0	0	5.56	5.56	5.56	5.56	5.56	0	0	0	0	0	52.24	52.24	52.24	52.24	52.24	0	0	7.3	7.3	7.3	7.3	7.3	0	5.72	5.72	5.72	5.72
T9	S2	5	0	0	0	6.56	12.3	13.36	13.36	13.36	6.8	1.06	0	0	0	13.95	13.95	13.95	13.95	13.95	0	0	0	5.12	20.34	27.34	27.34	27.34	24.5	9.28	2.28	2.28	2.28	8.56	8.56	14.92	20.04	24.93	31.27	31.27	24.91	19.79	14.9	0	0	0	0	0	0
T10	S2	5	71.03	58.51	47.56	19.33	15.82	37.2	63.22	80.58	90.82	98.22	74.2	67.93	62.89	52.65	32.07	45.67	26.61	35.6	54.15	67.67	70.47	69.78	54.33	49.81	36.29	19.89	24.31	21.75	23.65	29.5	29.5	52.2	76	62.3	59.95	90.44	72.06	49.58	49.02	45.52	48.74	40	35.38	33.71	50.31	40.25	59.15
T13	S2	5	19.49	23.76	20.94	17.5	17.5	17.5	14.99	77.77	78.85	78.85	78.85	70.08	7.3	0	0	5.25	5.25	5.25	5.25	5.25	0	10.68	10.68	14.41	28.05	28.05	17.37	17.37	15.94	12.5	12.5	20.52	26.07	29.52	35.09	35.09	27.07	49.68	43.93	28.16	28.16	28.16	0	9.61	9.61	9.61	9.61
T14	S2	5	29.06	22.51	22.51	2.56	2.56	2.56	35.4	47.11	44.55	44.55	44.55	11.71	0	23.18	26.39	26.39	26.39	26.39	17.52	14.31	51.15	51.15	92.1	77.79	77.79	50.49	50.49	9.54	9.54	9.54	0	0	0	23.93	46.65	51.95	51.95	102.05	78.12	55.4	50.1	50.1	0	0	0	0	36.57
T15	S2	5	41.32	37.43	29.69	29.69	29.69	29.16	41.82	22.58	38.23	38.23	38.23	20.29	15.65	0	0	0	1.75	1.75	8.02	8.02	25.99	24.24	24.24	17.97	17.97	0	0	0	0	0	0	2.29	2.29	2.29	2.29	2.29	0	0.53	0.53	0.53	0.53	11.42	10.89	23.74	23.74	23.74	54.16
T15	S2	5	65.27	66.33	58.7	58.7	29.17	24.42	44.91	37.99	37.99	35.01	35.01	13.46	0	0	0	0	5.16	12.76	21.69	21.69	21.69	26.68	31.99	23.06	23.06	68.06	57.91	45	45	49.12	4.12	4.12	4.12	4.12	0	7.5	7.5	7.5	32.96	32.96	32.38	32.38	32.38	21.97	21.97	15.05	21.99
T16	S2	5	6.03	6.03	6.03	18.99	31.42	25.39	25.39	25.39	12.43	0	0	0	6.81	6.81	6.81	6.81	6.81	17.58	17.58	17.58	17.58	17.58	0	0	0	0	0	0	0	0	0	0	0	0	0	0	0	0	0	39.59	39.59	39.59	39.59	39.59	0	0	0
T3	S1	5	0	0	0	0	7.07	7.07	7.07	7.07	7.07	0	33.91	33.91	33.91	33.91	33.91	9.01	9.01	9.01	16.59	18.71	9.7	9.7	9.7	11.54	9.42	9.42	13.85	13.85	4.43	4.43	4.43	0	0	0	0	0	0	7.3	7.3	7.3	7.3	7.3	0	0	0	1.96	1.96
T3	S1	5	0	0	0	0	0	0	0	0	0	0	0	0	0	0	0	0	0	0	5.89	5.89	15.84	15.84	15.84	9.95	9.95	1.58	1.58	1.58	1.58	1.58	0	0	0	8.88	13.93	13.93	13.93	13.93	5.05	0	0	0	8.8	12.19	12.19	12.19	12.19
T4	S1	5	43.51	43.51	39.36	37.78	5.63	0	0	0	0	0	9.1	9.1	9.1	9.1	9.1	0	1.05	1.05	1.05	1.05	3.86	2.81	13.53	13.53	22.89	36.78	36.78	26.06	26.06	26.31	9.61	9.61	9.61	9.61	0	0.53	0.53	0.53	0.53	0.53	0	0	0	0	0	0	8.03
T4	S1	5	44.36	28.3	28.3	23.67	23.67	0	0	0	0	0	0	0	0	6.7	6.7	11.9	11.9	16.39	9.69	9.69	25.09	31.47	26.98	26.98	26.98	6.38	0	0	0	2.47	2.47	2.47	9.42	9.42	17.35	17.35	17.35	10.4	10.4	0	0	0	2.14	2.14	5.37	5.37	5.37
T5	S1	5	11.66	11.66	2.29	7.08	7.08	4.79	4.79	4.79	2.29	3.34	3.34	11.79	11.79	9.5	14.27	14.27	5.82	19.18	19.18	13.36	26.4	26.4	31.83	35.38	35.38	22.34	22.34	3.55	0	0	0	28.93	37.63	37.63	37.63	37.63	8.7	0	0	0	0	0	0	0	0	3.2	3.2
T7	S1	5	72.8	25.35	8.59	8.59	29.06	29.06	29.06	30.01	30.01	9.54	26.33	26.33	16.79	16.79	49.68	32.89	32.89	55.53	55.53	22.64	22.64	30.45	27.05	27.05	27.05	27.05	19.24	0	0	0	0	13.04	13.04	46.48	46.48	57.92	54.79	60.19	37.64	37.64	26.2	16.29	10.89	3.99	3.99	8.94	8.94
T9	S1	5	0	0	0	0	0	0.53	0.53	0.53	8.11	8.11	7.58	7.58	7.58	0	0	13.39	13.39	13.39	13.39	13.39	29.64	29.64	29.64	29.64	29.64	0	0	0	0	31.12	31.12	59.91	59.91	81.39	64.4	64.4	35.61	35.61	14.13	0	0	7.23	7.23	7.23	7.23	7.23	0
T11	S1	5	4.09	0	0	0	0	0	0	14.1	14.1	14.1	14.1	14.1	0	1.24	1.24	1.24	1.24	1.24	0	6.8	6.8	6.8	6.8	6.8	0	0	0	2.65	5.29	5.29	5.29	5.29	2.64	0	0	0	0	0	0	0	0	0	4.09	4.09	4.09	4.09	4.09
T12	S1	5	17.98	18.33	18.33	42.33	24.35	24.35	29.63	29.63	13.88	13.88	13.88	8.25	29.68	21.43	21.43	34.73	34.73	13.3	21.19	45.27	31.97	31.97	31.97	24.08	0	0	0	0	17.66	17.66	17.66	17.66	17.66	0	0	18	18	18	18	18	0	0	0	0	0	0	0
T12	S1	5	41.83	41.83	28.25	28.25	7.68	0	0	0	0	0	0	0	0	0	0	1.62	18.71	18.71	18.71	18.71	17.09	0	0	0	0	0	3.72	3.72	3.72	3.72	3.72	0	0	0	0	0	0	19.59	19.59	19.59	19.59	19.59	0	0	0	4.2	4.2
T14	S1	5	63.06	63.06	52.11	0	0	0	0	0	0	1.05	1.05	1.05	1.05	11.19	10.14	10.14	10.14	10.14	8.65	8.65	8.65	8.65	8.65	0	0	0	0	41.21	41.21	41.21	41.21	46.48	5.27	17.7	18.93	18.93	13.66	13.66	1.23	0	0	0	0	0	0	0	0
T15	S1	5	0	0	6.37	27.79	27.79	27.79	27.79	21.42	0	14.16	14.16	19.1	19.1	19.1	4.94	4.94	0	0	0	0	0	0	0	0	19.58	19.58	23.32	26.41	26.41	6.83	6.83	3.09	0	0	0	0	0	0	0	8.73	33.64	33.64	33.64	33.64	24.91	0	5.76
T7	S3	6	1.98	0	0	0	28.35	28.35	28.35	28.35	28.35	0	0	0	0	0	0	22.01	22.01	22.01	22.01	47.17	25.16	25.16	25.16	25.16	0	0	0	0	0	0	0	4.31	4.31	10.65	10.65	10.65	6.34	6.34	0	0	0	0	0	0	0	0	0
T8	S3	6	36.84	9.37	9.37	23.04	23.04	23.04	13.67	13.67	0	20.76	20.76	20.76	20.76	24.61	3.85	11.91	11.91	11.91	8.06	8.06	19.58	19.58	19.58	19.58	19.58	0	29.83	29.83	29.83	29.83	29.83	7.15	7.15	18.34	18.34	18.34	27.33	27.33	38.13	41.31	53.82	37.68	37.68	15.69	12.51	29.18	29.18
T12	S3	6	53.19	53.19	53.19	0	0	0	3.99	3.99	3.99	3.99	3.99	20.76	20.76	24.98	24.98	52.11	31.35	31.35	27.13	27.13	0	0	0	0	0	0	6.15	6.15	6.15	12.36	21.71	15.56	15.56	15.56	9.35	0	0	0	26.37	26.37	26.37	26.37	45.18	18.81	18.81	18.81	18.81
T13	S3	6	48.05	16.49	13.41	13.41	13.41	21.73	21.73	50.7	50.7	45.98	34.84	34.84	0	0	0	0	0	0	15.04	15.04	15.04	15.04	15.04	0	0	4.3	4.3	13.29	26.01	26.01	21.71	21.71	12.72	0	0	0	0	0	0	0	0	0	0	0	10.8	10.8	22.32
T16	S3	6	65.85	19.18	10.13	23.74	23.74	14.84	41.38	41.38	27.77	72.1	72.1	44.33	44.33	54.45	10.12	10.12	11.53	11.53	9.36	9.36	9.36	7.95	7.95	5.26	5.26	7.06	12.2	35.86	30.6	44.95	43.15	50.48	26.82	26.82	20.98	20.98	8.51	8.51	8.51	0	0	0	0	4.5	4.5	4.5	4.5
T16	S3	6	26.91	0	0	0	4.68	6.62	16.24	16.24	16.24	11.56	9.62	0	0	4.74	4.74	4.74	4.74	9.83	5.09	24.07	24.07	24.07	23.09	31.06	12.08	12.08	20.94	16.83	8.86	8.86	8.86	0	0	0	0	0	0	8.4	18.77	32.11	32.11	32.11	23.71	28.66	15.32	15.32	15.32
T17	S3	6	17.79	45.02	45.02	45.02	27.23	27.23	0	0	0	0	13.89	13.89	13.89	13.89	13.89	0	15.08	17.74	26.61	33.11	56.6	41.52	38.86	29.99	23.49	7.71	7.71	7.71	7.71	7.71	0	0	28.89	28.89	28.89	28.89	28.89	1.59	1.59	1.59	1.59	1.59	4.64	11.53	11.53	41.04	41.04
T7	S2	6	0	0	0	0	26.54	26.54	26.54	26.54	30.78	4.24	32.06	32.06	32.06	27.82	27.82	48.85	48.85	79.32	79.32	87.38	38.53	38.53	12.95	12.95	4.89	4.89	6.49	5.63	5.63	25.81	25.81	24.21	20.18	32.39	12.21	12.21	12.21	12.21	0	0	11.4	17.6	17.6	31.29	31.29	NaN	NaN
T8	S2	6	0	5.68	5.68	5.68	21.17	21.17	15.49	15.49	15.49	1.23	1.23	1.23	1.23	1.23	0	0	0	0	0	0	0	0	0	0	0	0	0	0	5.1	5.1	46.53	46.53	46.53	54.55	54.55	13.12	13.12	31.18	18.06	24.42	24.42	24.42	6.36	8.29	1.93	20.02	28.29
T9	S2	6	29.94	0	0	0.88	0.88	0.88	0.88	0.88	20.27	20.27	21.69	30.26	30.26	12.13	12.13	10.71	2.14	2.14	0	13.81	13.81	13.81	13.81	13.81	0	0	0	0	0	4.37	4.37	14.22	14.22	14.22	20.08	37.76	27.91	33.97	33.97	27.94	19.65	19.65	13.59	13.59	15.42	6.03	6.03
T10	S2	6	41.72	17.47	29.94	46.62	92.66	87.91	90.13	95.97	95.35	42.39	45.77	64.82	46.51	24.65	24.65	67.72	46.45	77.19	89.33	89.33	51.81	81.53	50.79	38.65	38.65	46.52	16.8	16.8	38.44	82.09	65.29	99.96	109.96	101.56	73.07	146.99	133.18	123.18	109.94	94.78	75.81	54.95	84.17	111.96	120.18	68.49	71.21
T13	S2	6	27.76	0	23.55	23.72	47.02	54.91	74.08	81.83	81.66	61.9	54.01	34.84	3.54	3.54	0	0	5.34	8.76	8.76	8.76	8.76	3.42	0	0	0	31.86	37.62	37.62	42.81	48.22	16.36	10.6	10.6	5.41	20.26	26.07	26.07	26.07	26.07	5.81	0	0	0	20.43	20.43	20.43	25.13
T14	S2	6	44.66	40.12	40.12	0	0	0	0	0	0	0	0	0	0	33.03	44.07	44.07	71.44	71.44	38.41	27.37	27.37	0	19.77	19.77	26.41	26.41	26.41	6.64	6.64	9.29	9.29	9.29	9.29	9.29	0	0	0	36.19	36.19	36.89	36.89	36.89	0.7	0.7	0	0	2.88
T15	S2	6	36.53	36.53	23.86	23.86	0	0	20.02	20.02	23.38	23.38	23.38	3.36	3.36	0	9.33	9.33	9.33	9.33	9.33	0	0	0	0	0	0	29.51	29.51	29.51	29.51	33.25	3.74	9.03	9.03	9.03	7.23	9.93	4.64	4.64	4.64	2.7	15.54	15.54	15.54	15.54	15.54	0	26.66
T16	S2	6	0	0	0	2.12	2.12	2.12	2.12	2.12	4.25	4.25	4.25	4.25	4.25	0	0	0	0	0	0	0	0	0	0	0	0	25.51	25.51	25.51	25.51	25.51	0	0	4.6	13.16	13.16	13.16	13.16	8.56	0	13.64	13.64	13.64	13.64	13.64	0	5.49	5.49
T4	S1	6	44.82	44.82	44.82	34.19	3.9	0	0	0	0	0	3.56	15.68	15.68	15.68	15.68	12.12	0	7.03	7.03	7.03	24.71	24.71	17.68	17.68	23.79	44.98	44.98	48.53	48.53	44	5.13	14.74	11.19	11.19	9.61	9.61	0	0	0	2.66	2.66	2.66	2.66	2.66	15.27	41.06	63.05
T5	S1	6	5.71	0	0	0	0	12.36	18.32	18.32	18.32	18.32	15.31	9.35	9.35	9.35	9.35	0	0	0	0	0	0	0	6.13	6.13	6.13	6.13	6.13	0	0	0	0	0	0	32.64	32.64	32.64	32.64	42.3	19.68	19.68	19.68	19.68	12.7	2.68	2.68	2.68	2.68
T8	S1	6	8.84	8.84	8.84	0	4.67	4.67	4.67	4.67	4.67	0	0	0	0	2.87	2.87	26.17	26.17	26.17	23.3	23.3	0	0	0	0	35.01	46.16	46.16	46.16	46.16	11.15	0	0	0	17.32	17.32	17.32	17.32	17.32	2.85	2.85	2.85	2.85	20.23	17.38	17.38	24.41	24.41
T8	S1	6	6.51	39.64	33.13	33.13	33.13	33.13	0	0	0	0	0	0	0	6.53	6.53	34.05	34.05	34.05	27.52	27.52	0	0	0	0	0	32.52	32.52	41.96	41.96	47.97	15.45	15.45	7.26	14.32	8.31	8.31	8.31	7.06	0	0	0	0	17	17	17	47.35	47.35
T9	S1	6	7.36	19.26	19.26	19.26	19.26	25.16	13.86	13.86	13.86	13.86	7.96	0	0	0	0	0	0	0	9.45	9.45	9.45	9.45	25.27	15.82	15.82	15.82	15.82	0	0	18.09	18.09	33.32	33.32	33.32	15.23	15.23	4.88	4.88	4.88	4.88	22.12	17.24	17.24	17.24	20.97	30.57	30.57
T11	S1	6	36.07	10.5	10.5	10.5	1.76	1.76	0	6.23	7.46	11.42	11.42	18.99	12.76	11.53	7.57	22.46	14.89	14.89	14.89	14.89	0	7.92	7.92	7.92	7.92	7.92	0	0	0	0	0	0	0	0	0	0	0	0	0	0	0	0	0	0	14.77	14.77	14.77
T11	S1	6	0	0	0	0	0	0	0	23.14	23.14	31.17	31.17	31.17	8.03	8.03	0	0	3.02	3.02	3.02	3.02	3.02	18.47	27.37	27.37	27.37	27.37	8.9	0	0	0	0	8.17	8.17	8.17	8.17	8.17	0	0	0	14.35	14.35	14.35	14.35	14.35	0	0	0
T14	S1	6	50.59	58.14	13.87	27.38	27.38	27.73	13.86	13.86	0.35	0.35	0	0	0	0	0	9.66	27.74	27.74	37.92	37.92	28.26	10.18	10.18	0	0	0	0	9.85	9.85	9.85	9.85	9.85	5.52	13.59	13.59	13.59	13.59	8.07	0	0	0	0	0	0	0	0	0
T14	S1	6	46	46	46	0	0	0	0	3.05	12.41	12.41	12.41	12.41	9.36	0	0	15.1	15.1	15.1	15.1	15.1	0	0	0	0	2.11	14.92	14.92	14.92	14.92	12.81	0	0	13.21	13.21	13.21	26.73	26.73	13.52	13.52	13.52	0	0	0	0	0	0	0
T15	S1	6	4.63	14.18	24.08	28.64	24.01	34.65	25.1	15.2	10.64	10.64	8.25	8.25	8.25	8.25	20.82	12.57	12.57	12.57	12.57	0	0	0	0	0	0	1.93	1.93	1.93	1.93	1.93	0	0	0	0	0	7.82	7.82	7.82	7.82	15.58	7.76	7.76	7.76	17.65	9.89	9.89	9.89
T16	S1	6	4.64	4.64	4.64	4.64	4.64	0	0	3.38	3.38	3.38	3.38	3.38	12.59	12.59	12.59	12.59	12.59	0	0	35.58	35.58	79.11	79.11	79.11	43.53	43.53	0	12.9	12.9	12.9	12.9	12.9	0	0	4.25	4.25	4.25	4.25	4.25	0	0	0	0	0	32.73	41.22	41.22
T18	S1	6	0	8.45	8.45	9.5	9.5	9.5	27.63	27.63	26.58	26.58	26.58	0	0	11.4	24.23	24.23	24.23	31.17	55.26	42.43	43.13	43.13	36.19	0.7	0.7	0	0	0	11.05	11.05	11.05	11.05	11.05	12.34	28.84	28.84	59.98	59.98	47.64	44.59	44.59	13.45	13.45	13.45	0	0	0
[truncated: 39 more columns]

## Sheet: high-intensity running (m)
Opposing team ID	Season ID	Position ID	min1_5	min2_6	min3_7	min4_8	min5_9	min6_10	min7_11	min8_12	min9_13	min10_14	min11_16	min12_16	min13_17	min14_18	min15_19	min16_20	min17_21	min18_22	min19_23	min20_24	min21_25	min22_26	min23_27	min24_28	min25_29	min26_30	min27_31	min28_32	min29_33	min30_34	min31_35	min32_36	min33_37	min34_38	min35_39	min36_40	min37_41	min38_42	min39_43	min40_44	min41_45	min42_46	min43_47	min44_48	min45_49	min46_50	min47_51
T1	S3	2	35.72	42.51	42.51	66.9	62.2	45.79	25.77	25.77	1.38	26.41	26.41	39.76	44.3	80.13	53.72	69.52	56.17	57.07	23.76	28.29	12.49	29.64	55.12	52.6	48.07	61.67	44.52	34.29	34.29	34.29	31.95	39.68	18.99	33.67	62.93	51.67	60.34	60.34	45.66	26.1	39.11	26.95	26.95	26.95	17.25	4.24	0
T1	S3	2	36.22	46.05	64	80.58	63.07	46.2	34.53	28.25	11.67	31.6	31.6	36.24	24.57	31.02	11.09	39.9	35.26	35.26	28.81	51.93	23.12	28.75	49.89	49.89	27.05	27.05	21.42	12.84	12.84	17.82	26.46	26.46	13.9	68.7	71.26	62.62	75.64	75.64	20.84	41.98	56.31	43.29	48.64	50.72	21.76	7.43	24.03
T2	S3	2	35.72	42.51	42.51	66.9	62.2	45.79	25.77	25.77	1.38	26.41	26.41	39.76	44.3	80.13	53.72	69.52	56.17	57.07	23.76	28.29	12.49	29.64	55.12	52.6	48.07	61.67	44.52	34.29	34.29	34.29	31.95	39.68	18.99	33.67	62.93	51.67	60.34	60.34	45.66	26.1	39.11	26.95	26.95	26.95	17.25	4.24	0
T2	S3	2	36.22	46.05	64	80.58	63.07	46.2	34.53	28.25	11.67	31.6	31.6	36.24	24.57	31.02	11.09	39.9	35.26	35.26	28.81	51.93	23.12	28.75	49.89	49.89	27.05	27.05	21.42	12.84	12.84	17.82	26.46	26.46	13.9	68.7	71.26	62.62	75.64	75.64	20.84	41.98	56.31	43.29	48.64	50.72	21.76	7.43	24.03
T4	S3	2	36.67	83.02	90.16	98.16	69.13	92.26	42.94	39.9	27.23	27.23	4.1	4.1	3.44	9	9	9	30.25	26.81	24.94	32.53	32.53	11.28	11.28	7.59	0	10.25	10.25	34.1	34.1	34.1	23.85	31.39	7.54	7.54	13.02	13.02	15.41	15.41	15.41	24.51	24.51	14.58	14.58	14.58	0	16.24	16.24
T7	S3	2	5.34	8.63	15.65	20.21	20.21	20.24	51.39	57.53	52.97	52.97	47.6	41.72	37.77	37.77	37.77	78.67	59.11	49.9	49.9	49.9	9	11.56	11.56	27.72	30.53	30.53	18.97	18.97	2.81	4.61	4.61	4.61	33.3	47.02	84.96	84.96	112.85	104.2	92.84	61.91	104.15	76.26	61.15	58.79	63.53	21.29	21.29
T8	S3	2	34.82	34.82	27.34	27.34	5.44	0	0	0	0	0	0	0	8.4	8.4	21.89	21.89	27.84	19.44	43.68	30.19	37.06	31.11	31.11	6.87	10.59	9.71	13.51	14.61	27.2	26.48	20.49	43.45	42.35	38.26	35.26	35.26	13.85	13.85	5.35	22.15	22.15	16.8	26.89	43.11	26.31	26.31	26.31
T8	S3	2	35.08	21.8	15.98	27.87	32.66	41.54	41.54	32.8	24.67	22.24	9.57	9.57	9.57	5.81	29.64	26.19	26.19	26.19	26.19	0	14.58	33.38	33.38	36.45	42.15	27.57	23.99	23.99	34.62	45.35	45.35	37.22	37.22	44.73	28.3	32.68	25.59	25.59	4.38	4.38	0	0	0	8.75	11.7	11.7	11.7
T12	S3	2	46	48.72	28.48	28.88	28.88	32	43.11	44.1	37.44	37.44	16.49	18.21	15.55	19.84	19.84	19.84	4.29	4.29	30.02	38.74	38.74	53.57	53.57	23.55	41.28	41.28	26.45	50.06	58.05	31.6	31.6	31.6	27.68	42.28	48.83	77.44	77.44	57.75	35.16	76	47.39	47.39	63.8	93.58	46.19	49.17	49.17
T12	S3	2	45.96	35.54	36.74	22.8	29.91	40.83	31.87	31.94	48.66	41.55	30.7	74.44	97.79	94.13	101.3	101.67	57.93	37.04	60.81	53.64	42.95	107.72	101.6	78.91	78.91	78.91	39.24	88.67	74.53	74.53	74.53	66.48	31.65	48.99	48.99	79.6	64.47	53.81	36.47	42.61	12	10.08	45.42	70.01	63.87	63.87	89.11
T13	S3	2	56.72	51.16	37.3	31.54	44.69	47.78	71.35	89.49	89.49	65.02	61.93	48.16	26.79	31.83	57.32	57.32	54.17	42.79	41.57	18.6	49.9	37.64	46.06	52.74	57.22	25.92	34.05	32.87	26.01	19.01	25.62	48.38	61.89	58.25	69.04	62.43	31.54	10.79	10.79	38.21	38.21	38.21	61.85	61.85	28.33	28.33	31.8
T16	S3	2	3.27	12.29	12.29	14.1	26.06	22.79	16.56	16.56	23.25	24.9	24.9	22.11	22.11	30.85	24.74	24.74	24.74	24.74	7.5	2.1	31.96	31.96	68.26	68.26	88.7	58.84	58.84	22.54	34.48	12.77	28.87	28.87	39.94	30.66	29.83	13.73	18.2	16.98	14.32	26.75	26.75	28.84	18.99	55	42.57	42.57	36.01
T16	S3	2	36.98	32.36	32.36	67.04	68.7	59.22	42.14	48.8	15.59	31.25	31.25	31.25	24.59	38.65	21.33	21.33	21.33	30.94	14.9	14.9	32.49	32.49	73.02	81.94	116.05	98.73	100.54	56.7	59.57	29.14	52.83	51.02	44.72	31.74	39.5	15.54	22.4	37.96	33.86	55.49	61.77	61.12	45.56	68.1	35.03	37.41	31.2
T17	S3	2	33.45	36.54	36.54	18.5	6.93	10.6	7.51	65.18	61.34	94.35	90.68	131.03	73.36	92.58	59.57	59.57	44.06	51.64	39.59	40.97	45.44	22.86	41.83	34.66	33.28	40.9	38.64	12.09	12.09	23.57	11.48	11.48	24.76	29.24	17.76	17.76	17.76	21.05	16.57	46.19	46.19	46.19	29.62	31.42	1.8	12.27	14.26
T17	S3	2	16.95	10.35	7.56	8.16	8.16	11.86	10.2	34.87	28.37	50.93	56.03	66.33	62.78	73.27	50.71	41.91	34.11	39.92	44.35	44.35	51.96	54.18	27.25	12.33	12.33	17.1	20.41	59.88	59.88	71.29	58.91	54.61	15.14	15.14	24.22	24.22	20.49	43.54	47.53	27.04	27.04	27.04	8.43	4.44	4.44	4.44	4.44
T2	S2	2	36.64	47.66	39.3	21.04	43.22	43.22	53.84	58.12	62.57	40.39	40.39	8.73	10.14	17.44	17.44	27.05	40.61	34.92	26.12	29.11	19.78	13.11	13.11	29.35	30.05	33.43	26.54	48.01	37.62	33.93	30.27	34.18	58.36	49.56	49.56	49.56	45.65	10.47	10.47	10.47	39.75	39.75	33.25	39.39	40.79	36.54	52.87
T2	S2	2	22.57	34.26	23.45	29.7	34.19	34.19	54.67	54.67	50.75	55.81	55.81	13.41	28.8	41.73	53.28	53.28	72.66	57.27	40.48	29.15	29.15	9.77	9.77	65.02	55.25	55.25	55.25	55.25	3.6	14.98	14.98	19.23	56.54	64.61	53.23	74.23	69.98	32.67	21	21	31.32	31.32	31.32	31.32	34.34	26.71	43.49
T7	S2	2	80.31	109.7	57.61	57.61	50.76	53.3	23.91	25.57	29.05	29.05	5.14	20.62	19.8	28.9	28.9	28.9	13.42	20.04	7.46	7.46	21.77	30.88	32.66	32.66	32.66	18.35	9.24	4.34	9.31	41.8	41.8	51.64	47.3	82.96	53.27	53.27	47.88	52.46	11.83	9.03	9.03	13.73	9.15	10.96	20.82	NaN	NaN
T7	S2	2	50.04	65.68	32.17	61.89	50.44	83.83	65.48	63.11	54.56	65.07	34.35	38.24	38.24	20.86	35.98	33.31	29.42	44.27	50.74	26.35	26.35	29.78	28.11	50.08	48.84	48.84	54.55	48.38	16.15	21.48	33.64	69.22	62.21	94.12	90.87	78.71	70.77	70.77	67	64.92	64.92	46.55	47.82	19.68	19.68	NaN	NaN
T8	S2	2	1.41	22.73	22.73	22.73	22.73	22.73	0	0	0	0	0	0	5.05	5.05	5.05	5.05	5.05	0	0	0	0	0	0	0	0	0	0	0	0	0	0	0	0	0	0	0	0	0	0	0	0	0	0	0	0	0	0
T10	S2	2	43.04	46.49	45.39	29.49	48.9	59.94	71.35	79.87	86.71	64.09	51.75	48.09	39.57	21.45	21.45	15.02	12.17	14.54	14.54	14.54	22.84	22.03	28.25	31.46	31.46	23.16	11.8	3.21	0	10.34	20.35	24.15	27.24	38.76	28.42	77.43	88.18	86.76	86.71	86.71	90.83	76.28	78.15	72.31	86.32	23.18	40.22
T10	S2	2	42.82	38.39	29	19.56	45.92	73.28	79.84	85.77	87.73	60.13	32.77	47.83	41.9	39.94	39.94	34.06	44.49	44.49	58.57	62.69	55.66	42.99	62.35	58.44	63.62	63.62	57.62	38.26	39.14	78.27	78.27	59.48	59.48	55.35	6.92	55.65	55.65	55.65	57.51	57.51	71.09	71.09	71.09	62.31	72.1	25.32	25.32
T13	S2	2	48.67	48.67	40.16	31.54	31.54	25.02	31.19	31.19	27.09	46.65	61.15	54.98	92.42	76.28	56.72	43.61	43.61	13.38	13.38	17.98	47.78	55.32	48.11	53	58.76	36.87	32.96	62	57.11	52.23	38.15	42.61	19.86	24.93	22.74	22.74	21.94	16.75	11.68	8.39	19.26	22.63	21.53	32.06	32.06	41.42	30.76
T13	S2	2	48.81	48.81	48.81	27.75	27.75	12	40.01	45.36	38.51	58.88	95.72	76.52	79.86	74.71	54.34	36.86	28.05	19.36	20.33	20.33	10.95	14.23	14.23	35.13	55.7	58.9	55.62	94.09	72.22	51.65	38.47	43.25	13.42	19.47	19.47	21.15	16.37	7.73	1.68	1.68	0	0	0	2.22	2.22	7.84	7.84
T14	S2	2	11.81	15.16	15.16	15.16	15.94	10.98	7.63	7.63	7.63	3.92	0	0	7.33	7.33	21.44	32.78	44.09	36.76	36.76	30.86	43.96	32.65	32.65	32.65	24.44	0	0	4.88	4.88	8.34	12.22	43.77	51.11	51.11	47.65	43.77	12.22	0	0	4.19	4.19	4.19	4.19	4.19	33.09	53.26	53.26
T14	S2	2	36.8	38.51	38.51	18	10.67	27.01	25.72	37.78	37.78	33.76	17.45	16.62	9.53	11.27	28.07	23.51	30.31	25.34	25.88	18	29.03	22.23	22.23	19.95	15.73	4.7	4.7	22.64	24.16	19.46	24.86	34.96	34.2	32.68	50.1	44.7	59.81	42.63	42.63	31.86	31.86	6.65	22.87	22.87	22.06	28.49	28.49
T15	S2	2	53	48.31	40.26	24.08	20.36	10.72	10.72	0	2.84	2.84	5.81	5.81	5.81	5.93	5.93	8.37	18.84	18.84	15.88	15.88	21.03	10.56	10.56	18.01	40.94	30.38	30.38	30.38	46.32	23.39	23.39	23.39	23.39	20.83	22.07	44.43	56.73	56.73	41.66	40.42	18.06	13.51	13.51	7.75	13.41	13.41	19.49
T15	S2	2	33.62	33.62	27.75	13.79	11.8	11.8	11.8	11.8	2.94	3.95	3.95	3.95	3.95	14.74	10.79	34.58	38.17	44.9	34.11	35.63	18.88	15.29	8.56	8.56	43.91	62.11	63.98	63.98	84.4	47.53	46.63	44.76	57.18	38.71	38.71	14.37	16.31	3.89	8.49	24.2	24.2	24.06	24.06	17.51	3.47	3.47	1.67
T16	S2	2	8.75	37.79	33.06	29.04	29.04	36.46	7.42	7.42	7.42	10.92	45.81	45.81	45.81	45.81	42.31	0	4.82	10.07	13.63	53.51	67.67	75.62	70.37	73.78	33.9	19.74	6.97	48.76	41.79	41.79	41.79	41.79	2.85	2.85	2.85	2.85	2.85	64.6	64.6	64.6	64.6	64.6	0	0	0	5.73	7.68
T16	S2	2	56.21	58.4	67.81	61.19	20.63	23.72	16.43	7.02	5.35	18.14	35.79	35.79	35.79	33.53	20.74	8.52	17.91	20.62	20.62	56.01	49.51	43.98	41.27	51.35	20.76	31.74	27.88	35.73	29.17	24.37	15.05	15.05	15.74	12.22	12.22	27.77	27.77	97.75	97.75	97.75	81.85	87.91	9.39	14.95	14.95	23.31	17.25
T3	S1	2	10.62	24.62	46.65	36.03	89.89	89.89	75.89	55.25	55.25	21.53	70.44	70.44	87.45	104.83	86.21	37.3	37.3	18.9	1.52	14.53	14.53	14.53	23.35	23.35	8.82	8.82	25.74	16.92	16.92	16.92	16.92	0	0	13.82	13.82	13.82	13.82	13.82	0	0	7.29	7.29	61.02	69.98	86.95	79.66	79.66
T4	S1	2	1.43	17.75	23.95	23.95	23.95	22.52	6.2	0	5.44	5.44	5.44	5.44	15.68	10.24	12.64	12.64	12.64	2.4	10.98	8.58	14.63	14.63	68.38	59.8	59.8	53.75	56.12	2.37	8.06	8.06	8.06	12.22	12.22	22.9	22.9	22.9	16.37	20.94	4.57	20.33	20.33	52.63	48.06	60.21	49.87	49.87	17.57
T5	S1	2	36.55	42.81	42.81	41.07	19.56	34.66	34.76	34.76	56.57	75.82	52.15	45.79	45.79	22.58	7.11	7.11	9.49	30.79	42.22	35.25	35.25	56.76	51.55	43.48	54.92	54.92	31.03	14.94	11.44	0	2.41	28.7	47.38	47.38	69.48	67.07	40.78	42.43	71.1	49	49	64.22	43.89	15.22	15.22	29.23	21.31
T7	S1	2	39.88	28.32	24.81	24.81	23.24	18.4	18.17	18.17	18.17	23.16	23.16	16.6	16.6	44.19	37.67	37.67	32.85	69.03	45.81	63.07	73.65	77.92	75.75	71.38	54.11	47.28	49.14	27.13	63.8	60.75	57	48.67	36.67	17.43	17.43	50.98	62.42	62.42	69.44	74.96	51	39.56	39.56	22.45	16.93	42.83	42.83
T7	S1	2	45.12	65.62	57.31	57.87	59.88	59.88	31.6	28.89	28.33	17.95	17.95	4.9	8.8	54.1	51.88	68.22	68.22	95.02	49.72	76.93	71.01	71.01	86.81	86.81	78.99	88.03	88.03	45.17	67.13	45.06	33.65	41.02	37.38	25.57	31.11	28.71	28.6	32.51	22.36	46.15	40.5	36.03	32.12	32.12	12.02	34.41	43.99
T8	S1	2	30.84	74.92	74.92	65.38	47.54	50.97	14.17	14.17	14.17	27.54	26.7	19.42	19.42	19.42	20.32	14.27	25.4	31.77	36.52	22.25	27.38	16.25	16.62	11.87	11.87	14.88	14.88	8.14	11.96	11.96	29.12	31.93	54.68	50.86	50.86	25.56	42.35	22.38	22.38	66.72	66.72	47.12	58.1	67.57	75.22	75.22	75.22
T9	S1	2	50.63	7.32	7.32	7.32	34.48	27.16	43.11	43.11	48.65	53.13	53.13	38.57	38.57	48.7	17.06	17.06	15.67	15.67	0.42	13.98	13.98	28.87	28.87	28.45	14.89	14.89	0	4.52	4.52	14.95	14.95	43.23	48.52	50.76	65.33	65.33	41.45	38.24	36	11	14.95	10.55	20.21	20.21	32.84	40.32	47.19
T9	S1	2	4.22	0	0	1.81	8.63	8.63	8.63	8.63	6.82	0	26.53	26.53	26.53	36.55	36.55	12.25	12.25	12.25	2.23	15.99	13.76	20.41	20.41	20.41	6.65	6.65	0	5.08	13.16	13.16	17.51	36.51	43.86	35.78	66.85	62.5	50.95	38.52	38.52	7.45	7.45	0	15.26	15.26	15.26	15.26	17.47
T11	S1	2	24.42	27.54	27.54	3.12	3.12	3.12	3.54	3.54	15.38	27.1	27.1	26.66	42.02	40.52	28.8	41.69	56.23	40.87	30.53	30.53	17.64	0	0	0	0	0	11.19	11.19	11.19	11.19	11.19	0	51.28	51.28	51.28	73.54	75.94	39.94	39.94	44.77	22.51	20.11	4.83	4.83	0	0	4.51
T11	S1	2	15.71	15.71	17.05	3.99	23.83	40.01	40.01	36.02	53.01	41.36	25.18	25.18	50.44	85.75	77.56	77.56	108.85	83.59	41.76	51.55	51.55	20.26	24.27	13.8	4.01	4.01	4.01	0	0	10.12	11.22	11.22	69.4	69.4	60.38	61.78	69.38	39.52	50.47	54.22	62.8	55.2	26.88	20.52	15.67	4.59	4.59
T12	S1	2	51.07	65.79	58.41	52.23	16.82	16.82	0	4.78	4.78	10	17.86	17.86	16.13	16.13	15.39	20.08	20.08	35.96	35.96	31.48	18.93	18.93	55.6	55.6	55.6	72.8	72.8	28.88	28.88	31.23	14.03	35.78	24.1	24.1	21.75	21.75	0	5.1	5.1	5.1	5.1	5.1	0	0	9.1	9.1	9.1
T14	S1	2	42.15	6.02	0	0	20.7	20.7	32.22	46.12	54.37	33.67	73.76	62.24	48.34	49.6	49.6	9.51	9.51	9.51	0	0	0	5.53	23.81	44.03	44.03	56.81	58.78	40.5	20.28	38.93	26.15	31.93	40.22	40.22	29.29	35.64	22.36	20.82	20.82	17.1	31.67	31.67	24.92	24.92	20.92	0	0
T14	S1	2	40.74	1.11	1.11	9.7	9.7	9.7	12.63	14.56	23.31	23.31	23.31	20.38	18.45	9.92	9.92	9.92	16.73	16.73	15.42	15.42	15.42	16.13	16.13	11.11	29.14	29.14	45.16	45.16	41.57	42.75	42.75	32.45	36.86	46.2	26.99	26.99	13.75	13.51	4.17	10.93	10.93	10.93	6.76	13.13	6.37	9.17	9.17
T15	S1	2	45.84	30.21	42.55	44.35	45.89	39.95	39.95	38.28	41.07	19.71	19.71	40.74	56.18	47.14	47.14	65.64	44.61	21.04	36.55	36.55	18.05	74.09	83.84	73.12	76.06	76.06	20.02	7.73	45.11	42.17	70.62	70.62	72.57	30.4	30.4	1.95	1.95	0	31.72	31.72	41.08	48.57	48.57	16.85	16.85	28.53	26.78
T15	S1	2	16.84	16.84	40.49	41.24	28.08	28.08	28.08	14.1	9.67	9.67	9.67	14.18	25.33	25.33	25.33	45.11	44.74	23.92	23.92	23.92	4.14	64.2	75.61	81.54	81.54	86.59	22.39	10.98	19.91	19.91	30.08	30.08	46.46	31.6	31.6	37.05	45.14	28.76	67.97	67.97	47.3	39.21	39.21	0	0	30.29	30.29
T16	S1	2	16.73	37.57	42.63	47.75	72.69	72.69	70.23	69.3	77.29	35.62	35.62	17.24	29.25	16.14	16.14	16.14	16.14	3.16	13.63	26.81	26.81	26.81	23.65	31.56	19.7	26.27	26.27	29.87	25.36	24.04	17.47	63.97	69.89	56.02	56.02	56.02	9.52	11.42	30.92	30.92	30.92	30.92	19.5	13.33	26.74	36.68	36.68
T18	S1	2	7.13	31.08	36.39	38.1	39.51	37.36	16.4	43.5	44.14	49.34	49.34	46.35	22.2	14.87	12.94	39.83	39.83	31.57	31.57	36.65	9.76	39.91	39.91	49.63	58.32	58.32	28.17	28.17	32.27	22.01	22.01	22.01	22.01	23.08	19.71	27.91	27.91	27.91	18.24	18.62	49.24	76.01	87.06	81.84	78.87	40.05	13.28
T1	S3	3	112.07	121.09	114.29	87.58	78.94	64.77	48.09	53.79	32.7	53.56	55.01	62.22	68.29	74.91	39.7	45	50.46	52.96	48.26	59.18	82.16	74.35	89.88	96.76	85.84	45.71	38.6	22.73	13.93	29.2	57.09	66.51	52.58	91.85	76.58	48.69	58.82	92.15	52.88	64.77	143.2	123.65	90.32	106.8	142.32	80.31	83.93
T2	S3	3	112.07	121.09	114.29	87.58	78.94	64.77	48.09	53.79	32.7	53.56	55.01	62.22	68.29	74.91	39.7	45	50.46	52.96	48.26	59.18	82.16	74.35	89.88	96.76	85.84	45.71	38.6	22.73	13.93	29.2	57.09	66.51	52.58	91.85	76.58	48.69	58.82	92.15	52.88	64.77	143.2	123.65	90.32	106.8	142.32	80.31	83.93
T2	S3	3	107.17	89.63	98.18	119.55	70.87	49.86	35.24	72.26	46.95	111.61	111.61	111.61	74.07	74.07	11.93	33.22	33.22	55.76	55.76	108.55	87.26	105.48	168.41	172.72	123.58	151.89	138.8	49.56	45.25	42.39	25.23	25.48	19.84	24.01	24.32	61.33	68.8	68.8	64.63	105.24	77.82	64.97	84.92	91.62	65.61	46.46	52.68
T4	S3	3	33.62	39.81	39.81	73.61	81.24	77.84	80.61	80.61	29.53	12.75	34.21	27.09	27.09	27.09	23.99	7.87	56.64	56.64	116.6	140.16	134.82	83.52	83.52	23.56	12.46	20.35	20.35	40.69	59.2	61.57	53.68	69.08	49.31	43.23	55.29	55.29	61.63	61.06	60.24	33.35	48.11	26.37	26.37	27.59	27.59	12.83	12.83
T6	S3	3	89.58	38.48	35.62	58.19	43.62	39.39	34.03	38.16	34.65	34.65	23.19	25.69	21.56	2.5	8.86	8.86	13.9	30.59	31.77	35.18	35.18	35.43	18.74	19.51	19.24	20.93	13.14	13.14	11.19	1.69	0	12.43	16.83	20.2	23.61	23.61	20.85	39.15	35.78	34.04	34.04	24.37	1.67	1.67	0	17.6	17.6
T6	S3	3	51.5	24.41	22.47	22.47	46.77	29.67	29.67	32.15	48.23	18.56	18.56	18.56	25.82	23	23	23	23	40.52	27.26	27.26	54.99	115.73	88.47	88.47	88.47	65.15	9.05	11.03	11.03	11.03	6.62	17.68	15.7	20.6	20.6	20.6	4.9	4.9	30.23	43.35	43.35	43.35	43.35	13.12	0	24.22	24.22
T7	S3	3	43.6	25.3	31.85	27.75	27.75	24.01	55.83	45.86	60.08	60.08	89.19	100.89	97.46	90.77	90.77	57.82	83.14	83.14	93.17	110.49	123.71	50.21	50.21	35.92	19.98	10.31	15.32	15.32	9.94	8.56	52	46.99	85.05	105.74	109.62	62.63	76.36	68.7	74.06	77.34	116.81	150.06	126.9	100.85	93.69	54.22	27.64
T8	S3	3	78.06	52.98	24.86	29.89	37.72	37.1	37.1	39.33	37.9	33.14	44.23	56.78	59.95	67.27	69.01	75.35	62.8	47.17	38.16	94.37	85.28	98.93	98.93	99.33	34.99	19.39	102.74	102.74	120.71	138.89	138.89	52.98	58.62	56.31	48.39	66.79	55.7	50.06	38.11	27.85	12.82	12.82	19.81	21.91	25.86	29.04	29.04
T9	S3	3	90.02	78.12	40.25	45.1	26.39	38.34	32.43	39.49	42.92	40.06	25.57	71.87	56.82	59.77	77.13	77.13	52.93	96.24	109.47	89.87	89.87	67.77	24.46	0	23.75	23.75	88.82	88.82	157.21	137.62	144.14	79.07	79.07	23.93	48.7	43.32	79.37	86.08	103.49	76.08	74.94	38.89	32.18	13.75	17.65	17.65	17.65
T9	S3	3	77.38	92.24	70.99	77.8	47.13	59.04	65.78	74.89	71.94	97.71	97.48	84.71	80.88	91.53	52.36	42.48	39.54	29.32	9.78	9.78	17.84	11.95	23.01	55.57	101.08	91.22	117.66	104.51	92.95	47.44	49.74	26.82	26.82	16.34	16.34	36.28	54.24	54.24	43.72	73.49	51.25	35.6	35.6	41.76	11.99	20.74	29.64
T12	S3	3	104.14	81.83	84.86	48.76	38.76	52.71	81.97	99.46	110.84	114.83	131.95	129.2	136.17	146.78	191.58	197.2	159.22	186.33	195.03	143.83	139.59	142.53	85.25	54.56	76.23	28.49	38.54	76.34	76.34	58.86	67.62	51.3	57.94	75.55	147.73	168.48	173.4	139.92	122.31	101.85	83.65	78.18	93.82	133.5	79.13	95.67	102.73
T13	S3	3	114.66	115.67	125.03	123.66	67.3	51.66	58.79	37.99	21.85	15.72	49.54	85.01	115.72	171.96	203.68	169.86	121.46	87.96	33.82	11.31	71.57	77.41	77.41	79.34	70.82	55.14	56.62	99.83	136.16	135.47	90.89	105.05	100.68	60.32	90.69	90.69	69.21	30.37	41.19	13.03	28.68	42.04	50.23	39.41	37.2	21.55	8.19
T13	S3	3	24.68	50.15	50.71	73.45	107.25	106.06	80.59	78.09	48.4	63.65	57.5	91.42	110.89	116.34	58.84	58.84	29.32	28.28	22.83	22.83	41.41	38.02	65.97	68.09	68.09	49.51	48.5	2.12	46.47	46.47	46.47	46.47	102.22	55.75	76.16	76.16	82.47	26.72	40.72	25.63	45.5	50.96	65.97	51.97	52.88	33.01	21.24
T16	S3	3	150.54	104.12	63.38	85.18	65.16	32.47	55.96	64.23	56.82	118.18	118.18	114.56	106.29	101.18	29.15	29.15	23.89	23.89	25.96	25.96	25.96	14.45	47.83	39.93	39.93	39.93	36.83	3.73	11.86	18.44	31.24	67.24	70.48	58.9	59.83	47.03	11.03	17.9	19.29	43.78	43.78	43.78	33.39	32	0	6.15	37.41
T17	S3	3	44.73	47.04	36.93	20.63	27.62	38.72	26.97	54.11	52.01	73.45	70.34	134.21	111.21	137.99	109.56	94.79	54.21	51.59	29.45	29.45	39.96	26.48	28.66	24.02	24.02	28.9	40.49	57.75	85.58	130.5	135.5	114.1	109.27	81.44	96.66	76.27	106.93	94.47	94.47	61.97	82.94	52.28	67.03	86.04	58.4	55.56	102.84
T2	S2	3	54.72	53.35	61.18	41.19	71.16	71.16	76.54	60.51	46.19	16.22	75.81	63.21	63.21	92.2	92.2	52.35	71.61	94.33	65.34	65.34	45.6	30.53	7.81	36.1	68.37	68.78	105.66	118.78	121.47	89.2	88.79	69.5	150.83	145.7	160.57	160.57	145.09	55.77	35.86	20.99	61.62	51.7	46.57	63.69	63.69	46.63	46.63
T2	S2	3	48.22	53.86	40.86	28.45	20.72	20.72	20.45	28.26	24.25	24.25	95.02	85.56	77.75	95.04	137.29	66.52	106.24	106.24	81.97	52.84	52.84	19.06	24.67	52.32	63.61	63.61	57.67	64.62	36.97	18.7	18.7	18.7	45.05	69.93	77.52	77.52	84.73	52.25	36.46	84.55	84.55	77.34	70.91	71.39	9.57	39.57	57.63
T6	S2	3	53.12	89.03	89.85	57.15	84.93	103.26	101.76	105.23	96.41	104.09	88.46	90.54	76.18	96.05	65.23	102.13	88.84	92.85	86.82	94.75	57.07	69.77	96.13	82.29	134.9	142.12	114.18	83.81	102.81	45.88	37.85	29.89	29.89	10.89	36.73	79.79	94.16	94.16	98.95	75.43	57.37	43	46.97	63.83	60.95	53.74	59.18
T6	S2	3	79.32	79.32	53.71	13.01	13.01	22.5	59.17	46.16	46.87	101.73	112.44	92.32	103.1	102.39	47.53	27.33	10.78	4.86	13.44	20.9	20.9	20.9	29.46	24.69	52.02	63.52	63.52	50.1	46.29	42.17	30.67	30.67	30.67	34.58	12.89	12.89	24.86	24.86	20.95	15.94	15.94	13.26	22.78	25	34.95	34.95	29.61
T7	S2	3	78.24	114.79	74.38	74.38	68.92	72.69	57.85	78.55	101.21	74.99	71.22	51.4	24.55	34.02	74.81	89.01	87.12	92.21	69.97	29.18	31.2	43.5	44.77	50.9	57.69	56.57	45.94	49.82	33.8	27.01	31.92	74.42	64.18	75.54	109.3	89.29	49.86	78.1	70.78	37.02	42.43	59.52	31.28	27.24	33.16	NaN	NaN
T7	S2	3	95.91	124.12	106.35	124.72	91.83	90.45	60.02	29.95	29.8	50.41	44.55	46.99	68.49	74.32	76.61	76.61	74.17	52.67	28.62	15.96	72.4	72.4	88.82	88.82	72.86	16.42	16.42	2.96	2.96	61.37	61.37	116.14	153.15	153.15	97.19	107.38	62.66	22.69	22.69	20.24	30.47	65.7	65.7	67.82	71.61	NaN	NaN
T8	S2	3	0	18.17	18.17	18.17	18.17	18.17	0	0	0	11.76	11.76	25.91	25.91	25.91	14.15	14.15	0	0	0	0	0	5.14	14.65	14.65	14.65	21.1	15.96	6.45	6.45	6.45	58.88	58.88	73.24	73.24	73.24	14.36	26.57	24.55	24.55	24.55	24.55	12.34	0	0	0	0	4.01
T8	S2	3	29.02	94.06	91.91	77.51	77.51	77.51	0	0	0	11.52	22.56	27.22	58.79	58.79	47.27	36.23	31.57	0	8.23	8.23	17.96	17.96	17.96	9.73	9.73	7.29	7.29	7.29	7.29	7.29	8.44	8.44	8.44	8.44	32.78	24.34	40.28	40.28	48.51	38.41	38.41	22.47	22.47	14.24	0	0	0
T9	S2	3	36.77	32.03	32.03	56.74	61.51	48.25	41.97	41.97	21.67	66.95	66.95	69.52	85.74	143.8	93.75	93.75	139.49	123.27	62.9	64.7	72.71	46.2	58.2	59.68	57.88	97.12	104.86	99.34	83.27	113.73	101.33	85.63	80.25	107.27	80.6	50.59	36.75	36.75	12.7	69.7	64.86	64.86	63.76	60.79	0	19.57	38.38
T9	S2	3	58.52	51.98	60.58	66.46	40.57	41.07	47.73	39.13	47.4	51.36	35.78	29.12	29.12	24.51	69.7	58.69	65.05	65.05	90.12	40.97	46.78	42.38	47.53	35.99	55.46	65.61	80.92	75.77	54.53	37.04	21.08	15.98	18.92	47.12	66.22	69.33	57.16	68.12	47.11	47.23	44.12	44.12	49.55	40.53	32.05	32.05	35.53
T10	S2	3	25.06	88.17	66.99	63.11	89.14	124.31	80.32	80.32	83.14	76.04	44.94	57.66	62.2	59.38	41.28	110.36	78.52	80.27	116.96	116.13	97.05	97.05	90.76	54.07	54.07	0	0	0	0	13.78	13.78	13.78	13.78	13.78	4.65	69.12	71.07	75.13	94.83	99.7	100.61	98.66	101.05	81.35	85.07	60.93	75.69
T10	S2	3	42.03	68.71	52.67	31.1	60.63	100.57	94.68	100.35	107.41	110.71	100.16	74.95	78.1	71.04	38.21	35.95	42.1	68.93	68.93	76.32	52.43	50.3	29.56	37.65	44.88	52.35	48.33	54.7	53.26	38.64	27.93	27.93	6.65	7.84	7.84	14.31	60.58	66.77	71.14	71.14	90.88	44.61	43.14	30.93	43.13	24.84	55.72
T13	S2	3	40.32	35.18	55.99	64.09	28.91	28.91	47.19	35.87	82.48	124.06	130.17	111.89	160.99	106.28	64.7	68.28	68.28	25.96	58.92	58.92	61.49	63.87	47.6	32.23	84.13	106.33	116.31	125.24	107.65	78.63	44.17	31.81	34.05	34.05	29.75	29.75	53.08	48.81	48.81	30.23	30.23	6.9	16.1	38.36	38.36	56.76	56.76
T13	S2	3	23.58	23.58	15.51	31.05	31.05	36.19	39.4	48.16	117.85	133.96	134.81	131.6	114.99	22.1	5.99	19.49	19.49	19.49	19.49	19.49	0	16.97	16.97	16.97	38.36	38.36	21.39	65.32	65.32	45.32	72.76	97.37	85.43	96.06	122.58	101.73	77.12	58.12	52.67	27.72	21.13	21.13	8.14	50.89	65.01	65.01	65.01
T14	S2	3	57.85	59.51	59.51	39.64	29.47	34.65	32.99	77.54	64.48	79.39	59.46	59.46	22.28	39.04	35.59	48.86	48.86	41.49	39.86	28.4	74.66	74.66	100.69	89.12	94.93	35.4	35.4	46.56	53.61	49.09	66.87	109.74	96.44	85.83	84.54	66.76	51.69	61.04	61.04	61.04	72.49	51.62	18.38	18.38	71.76	75.41	71.82
T14	S2	3	2.09	2.09	5.28	35.6	62.32	63.84	72.42	72.04	39.63	16.11	14.59	6.01	26.68	59.63	95.74	103.18	117.84	94.36	61.41	22.1	40.18	26.35	26.35	26.35	38.22	16.57	15.74	15.74	15.74	3.87	3.21	39.02	63.59	73.06	79.27	81.52	48.67	48.34	38.87	35.6	41.59	38.63	14.39	14.39	20.53	9.08	33.72
T15	S2	3	88.99	78.46	97.6	30.67	30.67	37.59	37.59	18.45	44.65	61.39	58.51	131	132.99	106.79	115.54	112.99	54.65	53.8	98.69	79.13	80.46	66.31	65.17	26.32	32.18	17.83	27.48	30.31	34.64	37.03	37.03	27.38	24.55	26.51	12.33	12.33	56.33	62.84	50.51	61.07	61.07	21.88	15.37	15.37	8.81	32.04	83.4
T15	S2	3	119.83	93.29	83.86	76.01	52.23	52.23	47.18	22.56	6	13.89	18.29	18.29	18	18	26.77	28.46	57	65.26	65.26	48.6	52.88	47.06	34.06	34.06	67.69	66.02	46.99	100.33	127.56	93.93	98.21	94.52	52.58	55.5	55.5	42.52	59.78	47.41	24.01	24.01	24.01	6.75	7.99	1.24	8.88	14.73	37.49
T16	S2	3	49.81	44.47	19.95	42.31	34.02	47.93	40.44	45.47	26.29	32.32	46.86	46.86	74.77	71.59	66.81	61.49	66.82	33.88	33.88	33.65	10.52	87.57	87.57	92.02	100.92	122.86	40.48	65.66	61.21	60.36	64.44	64.44	45.7	49.04	35.8	69.77	69.77	74.23	70.89	71.86	11.87	45.23	34.33	54.98	54.01	54.01	20.65
T3	S1	3	23.86	29.5	29.5	29.5	31.42	10.62	4.98	4.98	26.57	36.38	64.04	64.04	64.04	64.19	49.4	21.74	21.74	21.74	23.64	28.83	86.5	86.5	109.65	86.01	80.82	23.15	43.86	34.22	52.73	54.53	54.53	33.82	20.31	52.74	90.28	90.28	90.28	90.28	39.34	0	4.92	14.77	46.58	55.32	55.32	50.4	66.1
T3	S1	3	3.26	3.26	12.36	11.4	12.45	12.45	12.45	13.1	12.13	50.84	102.23	102.23	92.48	95.15	73.54	22.15	22.15	38.22	82.81	63.33	64.02	64.02	59.32	12.06	12.06	11.37	49.98	42.02	68.75	111.76	111.76	73.15	69.74	45.93	15.68	15.68	21.89	35.56	52.4	87.68	87.68	81.47	67.8	48.04	0	0	8.35
T4	S1	3	53.81	76.41	76.41	71.18	103.07	54.49	42.04	42.04	59.45	29.11	29.11	26.46	71.26	53.85	52.3	52.3	65.95	21.15	24.12	24.12	84.82	69.22	99.92	96.95	96.95	54.72	49.17	18.47	30.27	77.96	61.06	79.4	79.4	72.78	53.95	64.66	70.44	70.44	65.26	44.31	76.86	59.88	66.1	71.94	64.03	94.07	144.34
T4	S1	3	89.08	80.66	75.29	86.09	52.41	59.99	59.99	50.4	114.9	95.61	75.3	79.04	99.48	24.18	24.18	29.77	26.03	9.24	9.24	33.08	59.64	69.74	88.15	88.15	64.31	32.16	22.06	9.04	9.04	9.04	9.04	24.64	20.74	40.12	46.31	55.98	40.38	35.24	25.95	21.97	24.92	24.92	35.63	50.21	64.19	82.61	117.37
T5	S1	3	50.56	23.48	10.15	11.2	38.74	40.42	42.27	45.64	96.5	95.41	93.73	109.79	114.46	55.76	52.38	52.38	43.03	42.37	59.38	33.64	45.23	35.98	72.13	63.67	72.59	65.4	77.64	60.6	74.47	99.12	94.72	96.78	79.02	59.22	55.75	55.75	41.45	44.07	53.1	24.52	35.89	42.08	30.73	19.08	21.39	58.85	79.16
T5	S1	3	56.77	63.12	66.22	66.22	46.81	59.74	49.82	46.72	91.09	130.06	98.87	123.82	123.82	79.45	44.82	61.25	31.37	50.42	132.08	130.63	133.13	164.75	157.09	118.32	107.48	88.55	56.93	70.8	64.86	80.06	84.67	176.48	190.5	169	151.15	146.54	54.73	43.31	45.34	81.17	97.52	97.52	80.16	62.68	50.25	50.33	76.36
T7	S1	3	129.96	147.25	189.51	184.24	180.09	177	129.97	90.07	90.07	57.81	85.39	105.82	79.18	143.97	147.69	143.32	140.69	185.93	140.98	135.45	143.49	182.59	167.05	147.21	180.18	187.06	155.29	154.5	177.53	176.34	138.21	124.27	93.13	135.41	106.84	155.83	152.29	198.9	133.59	108.34	74.51	90.85	44.24	47.31	42.22	30.32	66.47
T7	S1	3	46.24	95.05	107.86	84.03	84.68	93.88	49.41	36.88	37.5	27.09	17.89	24.09	22.84	48.65	55.4	55.4	47.04	73.52	43.72	75.7	85.77	83.59	99.96	96.52	71.55	61.48	61.48	23.25	33.28	19.52	20.63	20.63	26.56	24	41.78	70.16	82.4	112.04	101.01	149.3	127.91	132.84	92.65	118.03	51.96	73.94	70.13
T8	S1	3	117.55	152.03	76.98	57.62	57.62	56.02	45.89	49.27	49.27	55.63	75.69	41.64	36.15	36.15	29.79	13.71	37.47	37.47	41.41	55.58	44.68	40.86	75.61	71.67	59.02	75.84	90.3	64.65	138.05	160.07	143.5	109.1	103.1	61.69	38.15	40.37	146.22	143.12	131.65	135.65	130.37	31.29	31.29	19.32	18.27	18.27	11.5
T8	S1	3	52.75	65.11	83.81	59.37	59.37	47.02	56.4	52.96	46.89	67.71	71.16	49.42	26.88	24.27	4.97	69.82	118.33	121.29	123.11	121.59	78.72	32.36	29.4	91.96	98.99	106.96	108.18	126.62	125.18	118.15	84.75	87.02	68.58	57.72	57.72	57.72	103.55	106.12	73.8	88.48	93.25	41.78	105.52	110.66	155.15	157.47	157.47
T9	S1	3	53.09	22.88	41.83	30.09	63.66	80.15	80.15	61.2	53.22	40.93	24.44	27.97	27.97	30.5	24.65	24.65	21.12	31.71	26.02	20.9	60.56	60.56	49.97	59.15	48.84	12.71	12.71	20.57	16.24	35.58	38.35	57.63	66.11	105.35	154.42	151.56	138.17	121.83	77.74	9.33	5.89	2.08	26.34	26.34	26.34	87.55	85.47
T11	S1	3	56.12	43.05	68.44	42.98	38.2	45.78	70.99	45.6	45.6	32.79	25.21	23.23	23.23	61.24	61.24	70.66	68.81	72.6	34.59	36.68	32.54	17.36	71.02	71.02	79.57	74.29	74.15	86.1	86.1	75.46	89.73	109.28	91.16	98.69	102.25	101.41	79.49	85.68	94.94	132.42	118.99	152.19	94.72	77.93	42.87	83.03	57.02
T11	S1	3	56.57	42.93	42.93	41.98	55.11	40.44	40.44	86.14	70.36	57.23	66.94	66.94	35.22	42.55	42.55	36.27	77.28	63.3	79.68	82.67	107.63	66.62	66.62	35.3	32.31	13.72	25.44	39.83	74.43	79.77	66.05	54.33	81.61	47.01	50.25	50.25	61.04	45.34	45.34	47.71	54.51	48.07	22.1	22.1	34.06	27.26	29.78
T12	S1	3	120.9	125.86	61.89	93.39	55.12	60.58	72.47	79.11	44.72	49.54	44.08	22.27	59.99	57.83	56.88	86.62	88.28	40.85	40.85	35.58	5.84	4.18	45.34	45.34	65.19	82.73	109.99	68.28	74.73	54.88	37.34	20.65	35.53	42.6	47.86	102.19	102.53	88.17	91.75	122.91	77	66.09	61.94	48.28	44.05	35.63	35.63
T14	S1	3	209.3	151.73	153.4	77.35	113.43	93.49	59.23	65.25	65.25	69.08	86.28	86.28	60.17	93.8	101.81	88.86	106.92	106.92	73.29	61.94	59.19	86.87	86.87	110.46	131.08	159.7	113.96	168.74	145.15	96.83	63.65	90.82	79.98	129.42	120.55	174.99	147.82	140.02	99.77	99.77	54.56	54.56	18.42	9.23	9.23	24.73	24.73
T14	S1	3	149.81	60.01	58.34	49.28	18.77	18.77	29.14	35.9	55.92	41.86	85.5	86.07	79.31	76.42	74.2	30.56	79.1	79.1	76.88	84.28	129.73	81.5	84.02	70.8	63.4	17.95	42.14	50.36	46.18	82.58	82.58	51.65	40.91	81.26	51.13	51.13	46.62	50.41	10.06	3.79	24.68	24.68	20.89	20.89	81.76	91.59	91.59
T15	S1	3	77.7	85.61	141.24	141.63	114.14	81.12	86.45	51.07	42.83	51.2	77.25	64.01	87.94	98.51	90.14	58.23	78.38	38.15	27.58	38.77	43.98	77.57	88.24	107.89	109.81	114	64.56	49.94	93.79	80.68	93	88.7	88.7	74.37	93.7	68.5	72.42	72.42	152.05	132.72	135.35	182.21	182.21	55.11	55.11	54.85	22.2
T16	S1	3	58.38	92.28	88.21	88.21	108.4	66.77	55.16	65.74	112.31	79.44	79.44	98.99	114.76	68.19	103.22	103.22	83.87	80.73	84.79	144.22	144.22	121.73	98.52	94.46	11.17	34.57	53.15	72.69	82.21	83.89	60.49	49.18	29.64	20.12	46.23	46.37	39.1	68.86	68.86	32.83	56.52	56.52	26.76	39.91	52.52	28.69	28.69
T18	S1	3	133.16	144.64	170.21	71.97	76.16	58.43	79.22	122.55	129.3	136.2	169.81	143.95	87.43	80.68	79.51	72.04	87.28	94.4	94.4	81.75	75.58	66.76	47.26	71.44	100.94	116.16	103.33	103.33	135.72	141.78	102.17	102.17	106.1	53.64	20.69	27.04	40.6	36.67	60.26	76.05	86.05	72.49	74.19	55.63	27.19	10.84	16.5
T1	S3	4	96.59	154.31	153.97	152.18	103.31	130.28	64.47	58.72	58.72	61.6	35.76	56.93	67.07	70.92	47.78	35.16	25.2	19.19	20.64	48.84	48.84	38.2	62.31	57.01	59.93	68.39	84.01	72.66	72.66	86.97	96.38	104.12	97.86	128.5	83.35	78.32	54.39	51.68	21.04	31.25	123.89	129.67	131.2	156.82	170.37	64.89	64.42
T1	S3	4	107.17	89.63	98.18	119.55	70.87	49.86	35.24	72.26	46.95	111.61	111.61	111.61	74.07	74.07	11.93	33.22	33.22	55.76	55.76	108.55	87.26	105.48	168.41	172.72	123.58	151.89	138.8	49.56	45.25	42.39	25.23	25.48	19.84	24.01	24.32	61.33	68.8	68.8	64.63	105.24	77.82	64.97	84.92	91.62	65.61	46.46	52.68
T2	S3	4	96.59	154.31	153.97	152.18	103.31	130.28	64.47	58.72	58.72	61.6	35.76	56.93	67.07	70.92	47.78	35.16	25.2	19.19	20.64	48.84	48.84	38.2	62.31	57.01	59.93	68.39	84.01	72.66	72.66	86.97	96.38	104.12	97.86	128.5	83.35	78.32	54.39	51.68	21.04	31.25	123.89	129.67	131.2	156.82	170.37	64.89	64.42
T2	S3	4	82.7	65.37	57.25	69.14	66.16	29.71	25.94	25.94	22.51	49.94	76.83	76.83	76.83	75.28	45.36	25.98	35.57	46.77	56.5	55.53	42.69	43.67	42.8	47.87	75.96	77.29	74.84	64.51	84.04	70.64	121.94	113.82	113.82	128.86	114.17	61.54	77.48	80.43	18.89	18.89	20.83	4.89	20.89	20.89	37.71	35.77	51.66
T4	S3	4	70.42	81.69	81.69	69.85	48.62	52.82	21.76	39.18	52.83	75.77	89.48	82.82	65.4	66.33	38.4	30.57	35.35	35.35	95.88	106.66	96.58	91.8	91.8	31.19	20.41	26.23	30.54	68.63	48.22	85.17	79.35	75.04	61.89	61.89	26.33	26.33	44.33	19.39	19.39	34.93	34.93	27.34	30.11	30.11	13.18	31.86	21.45
T4	S3	4	23.75	36.81	29.84	31.38	18.06	17.94	17.2	17.2	19.89	31.83	28.49	28.66	30.19	34.93	22.99	44.54	54.34	52.81	48.65	67.98	90.73	68.44	68.44	65.91	46.58	23.59	25.82	70.82	68.54	71.07	49.76	57.41	12.41	29.99	46.78	46.78	41.49	41.49	46.91	38.34	41.13	58.51	66.65	43.65	38.7	40.48	18.51
T6	S3	4	87.14	49.89	41.55	45.52	25.65	11.47	11.47	17.83	47.07	47.07	47.16	47.16	40.8	34.02	34.02	28.09	28.09	37.96	21.64	21.64	23.81	60.11	50.24	40.13	40.13	36.3	68.46	68.46	68.46	68.46	68.46	2.97	2.97	10.24	10.24	10.24	7.27	57.1	78.33	78.33	81.46	99.68	49.85	21.35	21.35	18.22	0
T6	S3	4	89.78	19.99	17.78	17.78	38.75	20.97	20.97	20.97	47.36	26.39	26.39	36.34	43.09	23.19	23.19	42.37	32.42	32.36	32.91	35.85	16.67	66.57	59.88	52.84	66.66	69.47	22.91	22.91	22.91	6.15	14.12	10.78	15.22	15.22	16.74	5.96	5.96	1.52	30.55	29.03	29.03	36.22	36.22	7.19	53.53	56.32	49.13
T7	S3	4	76.23	36.54	28.09	25.29	25.29	4.17	9.25	9.25	10.63	29.07	38.82	40.29	89.6	84.05	65.61	82.19	75.64	74.81	74.81	100.22	73.89	92.18	44.8	44.8	19.39	19.39	26.51	34.83	34.83	34.83	34.83	9.42	18.51	25.31	25.31	25.31	66.77	52.06	45.26	45.26	80.47	60.82	61.1	67.19	67.19	44.89	44.03
T7	S3	4	42.87	38.54	52.9	56.6	56.6	26.87	51.55	39.99	51.7	57.55	71.54	96.06	125.2	100.98	114.71	103.24	58.68	43.05	43.05	45.82	57.98	82.69	70.76	77.29	65.7	51.02	21.67	17.29	10.76	0	0.82	9.13	13.94	43.96	46.56	45.74	86.91	114.76	96.24	93.64	104.29	59.77	64.37	52.87	52.87	42.22	43.02
T8	S3	4	85.89	66.58	67.28	71.68	91.46	59.48	73.64	69.32	64.92	40.16	49.27	28.66	28.66	34.08	34.08	5.42	16.58	20.46	28.31	28.31	43.23	32.07	28.19	82.88	84.26	75.96	80.78	82.59	14.63	79.28	76.45	87.04	96.58	132.64	66.61	62.82	52.46	41.11	5.05	5.05	5.05	0	24.92	35.88	39.96	60.71	60.71
T9	S3	4	101.36	91.21	46.18	41.61	26.09	51.48	48.14	67.62	74.73	108.87	90.96	99.19	79.71	95.38	55.29	49.97	49.73	61.74	42.13	42.13	39.97	29.35	30.15	58.72	76.62	78.86	87.96	75.15	65.83	47.93	51.9	57.4	68.14	42.56	43.25	37.04	32.31	34.02	26.27	50.95	50.95	41.08	28.63	41.65	31.29	31.29	54.9
T9	S3	4	23.8	28.7	6.85	6.85	35.41	35.41	37.76	57.33	57.33	28.77	40.78	48.53	27.01	51.57	51.57	39.56	41.2	41.2	16.64	20.05	20.05	3.41	3.41	22.66	19.25	19.25	39.37	44.32	58.1	60.32	60.32	40.2	35.25	3.33	1.11	1.11	20.33	33.51	32.4	34.78	34.78	15.56	2.38	41.52	39.14	65.06	65.06
T12	S3	4	102.48	31.27	33.2	14.93	26.52	30.11	30.11	36.84	54.02	31.37	27.78	60.65	55.04	56.14	78.03	115.69	87.49	109.51	95.55	73.66	42.73	84.54	57.53	53.21	70.22	76.17	66.14	70.75	70.75	87.82	75.14	38.69	47.6	85.16	51.08	72.02	72.02	68.78	35.29	52.45	31.51	31.51	58.27	54.61	47.65	47.65	47.65
T13	S3	4	71.81	71.81	71.81	61.21	58.43	18.63	25.22	25.5	25.5	8.26	19.75	52.83	66.05	83.61	134.38	122.89	83.22	69.72	52.16	7.54	13	13	13	13	5.46	16.24	16.24	16.24	16.24	24.25	9.12	18.65	68.14	68.14	60.13	62.08	57.59	10.06	15.64	17.43	14.37	22.06	55.06	49.48	47.69	47.69	59
T13	S3	4	110.35	100.71	126.02	119.81	135.83	75.21	75.21	44.52	27.37	34.95	42.66	45.89	42.8	85.44	53.58	45.87	42.64	44.3	1.66	20.7	32.2	32.2	36.71	55.07	47.14	74.53	79.42	73.25	99.64	88.53	56.05	51.16	108.5	63.75	70.79	64.38	76.16	18.82	40.42	57.75	66.16	72.69	72.69	51.09	37.05	41.12	28.08
T14	S3	4	106	79.26	74.25	63.65	52.82	29	29	37.45	39.33	39.33	45.04	67.23	47.71	76.53	79.64	114.83	92.64	91.26	72.03	68.92	25.56	25.56	25.56	22.32	43.73	45.04	46.15	86.22	90.03	101.59	86.19	85.08	47.24	35.2	2.23	29.8	45.26	43.03	69.4	71.33	56.72	41.26	41.26	21.59	43.14	31.01	55
T14	S3	4	64.74	45.79	54.72	41.1	30.5	13.52	13.52	43.27	51.37	50.12	91.52	110.54	71.86	95.75	129.41	84.67	65.65	65.65	58.57	24.91	24.91	24.91	24.91	21.94	38	41.77	43.29	80.53	58.59	50.34	46.57	49.02	38.8	38.8	42.32	50.77	64.86	52.98	52.98	69.22	72.08	54.02	38.88	60.84	61.56	50.25	84.18
T16	S3	4	25.68	14.78	27.12	56.34	56.34	56.34	56.49	45.13	20.33	64.76	98.8	88.61	83.72	114.11	84.33	50.29	50.29	63.47	27.83	15.79	27.7	30.23	39.47	53.44	60.78	48.87	70.99	60.19	72.9	62.95	106.49	98.28	86.66	70.49	70.49	26.95	10.51	15.14	4.63	29.93	44.76	50.83	46.2	49.19	37.94	23.11	18.14
T2	S2	4	86.48	90.42	92.92	38.08	55.42	58.22	34.77	24.04	55.32	35.32	32.52	35.17	43.59	48.6	96.24	96.24	110.83	122.76	100.45	52.81	58.1	42.63	22.28	21.07	66.89	72.55	80.7	120.38	119.42	73.6	62.93	98.4	75.36	63.55	80	79.72	44.3	60.93	60.93	73.09	73.36	62.15	34.27	34.95	15.51	44.11	80.55
T2	S2	4	17.89	13.88	36.02	38.43	38.43	38.43	45.72	33.46	28.17	28.17	89.06	74.06	67.58	91.83	91.83	30.94	59.55	69.2	41.66	41.66	41.66	13.05	0	21.45	26.52	33.13	38.4	77.89	102.67	97.6	90.99	85.72	95.09	48.86	69.81	93.74	114.1	76.01	76.01	55.06	67.75	47.39	45.45	45.45	45.45	28.1	63.86
T6	S2	4	49.51	62.53	66.85	74.04	85.5	108.7	90.58	78.49	94.73	108.3	101.33	114.05	101.94	119.07	94.02	87.76	65.14	98.47	59.02	58.23	45.75	38.24	17.74	17.07	30.25	30.25	30.25	19.67	43.29	37.64	37.64	37.64	46.67	23.43	20.46	27.23	27.23	15.95	13.74	17.83	34.58	40.96	40.96	59.35	75.16	51.64	45.26
T6	S2	4	35.82	46.58	46.58	12.83	28.57	28.57	39.78	39.78	52.91	79.33	85.25	95.72	110.56	107.68	65.52	72.82	38.31	23.47	14.32	16.68	23.99	23.99	23.99	22.89	61.68	66.59	71.35	71.35	75.43	47.86	24.54	27.22	27.22	30.89	25.14	24.81	40.28	40.28	32.53	32.43	31.74	19.53	31.5	49.02	49.78	56.99	46.29
T7	S2	4	56.57	59.22	4.61	4.61	2.65	22.24	22.53	25.76	48.26	48.26	34.46	31.52	28.29	43.93	71.42	65.63	65.63	71.61	49.44	51.74	51.74	54.12	48.14	32.17	5.3	9.64	11.93	45.08	45.08	51.67	47.33	68.77	35.62	88.07	102.64	102.64	78.2	78.2	27.56	3.48	3.48	23.45	23.45	28	41.11	NaN	NaN
T8	S2	4	0	36.47	36.47	36.47	36.47	36.47	0	0	0	0	4.15	49.56	49.56	49.56	49.56	45.41	0	0	25.24	25.24	25.24	25.24	25.24	0	0	0	4.3	4.3	13.54	13.54	38.52	34.22	34.22	24.98	24.98	0	0	0	6.89	31.2	31.2	58.26	58.26	57.27	32.96	32.96	5.9
T8	S2	4	30.63	11.02	11.02	0	0	0	0	0	0	0	0	0	3.05	3.05	3.05	3.05	14.22	11.17	11.17	16.98	16.98	5.81	5.81	5.81	0	22.44	22.44	25.82	30.28	30.28	7.84	7.84	4.46	0	0	14.31	14.31	14.31	14.31	14.31	0	18.85	18.85	18.85	18.85	18.85	0
T8	S2	4	23.01	28.86	25.84	16.4	32.38	38.17	32.32	32.32	30.74	35.92	53.4	74.01	74.01	82.25	61.09	28.85	8.24	14.42	6.18	6.18	6.18	10.92	4.74	4.74	4.74	4.74	0	0	0	0	26.38	26.38	26.38	26.38	26.38	16.53	16.53	16.53	16.53	16.53	0	25.33	25.33	38.51	38.51	46.95	21.62
T9	S2	4	4.66	0	3.08	3.08	3.08	7.39	7.39	4.31	25.13	25.13	20.82	22.64	22.64	1.82	1.82	1.82	0.97	0.97	8.94	8.94	8.94	7.97	32.66	28.29	28.29	50.81	79.19	54.5	50.9	50.9	41.18	12.8	12.8	17.45	59.05	46.25	46.25	46.25	74.49	32.89	32.89	32.89	45.62	15.52	44.23	44.23	44.23
T10	S2	4	34.53	10.09	10.09	3.37	27.4	86.13	100.5	113.36	113.36	98.93	64.4	54.56	48.97	54.78	45.18	32.63	48.91	41.64	40.8	40.8	46.97	22.79	31.41	26.44	26.44	8.62	23.52	17.86	37.29	86.31	86.31	73.63	82.33	67.8	18.78	74.11	71.89	86.66	95.94	96.49	82.2	82.2	64.63	65.2	77.65	51.04	51.04
T13	S2	4	16.07	35.77	28.37	45.28	45.28	55.64	35.94	66.35	40.77	71.64	77.43	77.43	64.92	64.92	41.84	60.59	87.01	73.13	73.13	65.34	30.44	22.32	18.3	21.11	31.85	57.68	45.59	45.59	42.78	36.64	10.81	9.47	12.27	12.27	7.67	7.67	2.8	0	0	15.67	15.67	15.67	15.67	56.12	40.45	40.45	40.45
T14	S2	4	21.41	21.86	30.27	42.19	25.4	45.04	86.35	86.44	74.52	82.38	63.15	18.08	15.14	32.74	26.98	26.57	26.57	21.58	15.09	12.99	65.11	65.11	63.23	52.12	57.04	25.54	34.46	57.67	57.67	74.04	60.04	82.22	92.48	110.09	102.58	100.69	71.95	83.4	65.79	68.39	78.01	75.65	30.73	30.73	54.41	65.9	65.9
T14	S2	4	39.09	31.06	44.69	47.8	61.73	47.68	47.68	45.9	32.66	18.73	18.73	30.25	11.52	37.77	81.17	84.67	76.88	80.85	57.54	14.14	61.38	59.03	59.92	62.26	103.64	52.9	68.25	80.66	75.38	40.75	58.23	41.5	24.23	51.62	44.87	27.39	45.22	67.2	39.81	55.73	62.21	50.86	28.88	33.64	75.56	74.17	93.6
T16	S2	4	37.58	59.46	43.55	62.57	57.78	62.35	38.24	27.4	18.32	17.77	46.36	53.64	69.27	103.52	103.52	90.77	80.23	67.8	82.51	82.51	70.26	70.26	67.06	30.3	37.06	28.9	28.9	75.51	83.52	76.76	93.21	106.31	59.7	29.55	50.58	34.13	61.02	61.02	61.02	65.91	65.91	25.92	25.92	44.26	18.34	78.85	78.85
T16	S2	4	33.51	25.64	33.73	46.4	123.37	144.78	142.83	124.78	101.03	24.06	42.5	42.5	39.85	52.68	52.68	12.83	70.18	82.45	69.62	85.78	85.78	47.17	34.9	51.94	37.3	39.65	36.27	66.8	56.02	54.5	52.15	36.79	13.73	7.47	7.47	7.47	7.47	0.83	0.83	8.56	8.56	17.98	17.15	31.97	24.24	42.27	32.85
T3	S1	4	33.09	33.09	42.99	15.38	21.98	27.34	27.34	24.49	24.49	15.14	18.62	18.62	41.47	41.47	43.58	82.02	82.02	61.9	98.83	111.29	80.83	80.83	97.51	60.58	43.28	28.43	49.86	23.4	23.4	42.34	42.03	33.55	57.63	67.73	52.9	51.24	61.42	47.79	37.69	36.45	63.63	46.78	36.33	36.33	35.4	31.52	29.4
T4	S1	4	25.4	12.34	43.64	36.91	31.3	31.3	36.87	5.57	10.81	31.1	35.04	51.11	78.96	80.71	60.42	60.99	39.35	11.5	4.51	4.51	10.82	21.55	28.04	28.04	28.04	17.22	6.49	0	0	22.29	28.39	33.5	33.5	33.5	11.21	5.11	7.38	7.38	7.38	7.38	7.38	0	0	9.42	9.42	26.51	42.73
T5	S1	4	67.28	76.91	66.07	64.55	31.52	49.52	50.88	57.88	72.89	81.59	63.59	44.36	32.41	19.9	23.1	23.1	32.73	76.66	86.5	65.9	75.39	81.98	60.85	56.81	75.17	69.62	63.09	51.29	42.99	35.1	31.16	63.32	79.52	111.26	105.91	122.56	89.47	62.27	64.69	68.26	51.61	44.67	57.88	23.72	25.61	33.71	50.86
T7	S1	4	102.18	110.17	104.6	68.08	101.1	83.66	77.02	76.01	76.01	56.34	42.59	52.77	49.84	114.55	109.89	112.83	91.68	122.71	93.32	119.08	175.53	165.28	153.21	117.89	78.35	24.57	24.57	27.44	38.6	41.6	45.01	45.01	39.51	63.45	77.45	84.76	88.67	120.35	85.25	81.6	65.27	61.36	13.35	20.47	27.68	31.02	84.96
T8	S1	4	95.61	116.5	75.3	37.67	37.67	49.55	49.9	33.12	33.12	41.39	66.51	45.27	45.27	57.48	49.21	70.55	113.38	113.38	104.79	104.79	46.45	19.58	31.52	27.9	36.62	50.69	38.33	26.39	87.8	79.08	71.56	67.96	67.96	16.38	39.71	33.16	111.36	111.36	114.43	97.62	97.62	19.42	58.8	78.1	108.51	111.34	117.5
T8	S1	4	83.75	98.21	90.39	55.36	49.82	65.22	68.1	55.53	57.79	41.58	24.96	19.77	21.75	19.49	45.82	49.97	68.92	66.94	84.61	58.28	48.77	17.67	38.3	20.63	20.63	42.58	60.51	39.88	74.14	78.1	56.15	54.94	69.29	35.03	31.07	49.53	46.5	32.15	32.15	60.78	42.32	28.63	32.08	34.45	25.38	31.3	31.3
T9	S1	4	45.37	20.7	40.42	52.69	85.33	85.33	91.47	71.75	42.32	21.43	21.43	27.4	27.4	43.44	36.17	36.17	24.06	24.06	4.48	6.95	29.65	59.68	59.68	62.55	55.6	34.14	4.11	8.46	5.59	31.05	33.06	80.49	96.66	96.66	84.29	85.46	38.03	24.71	24.71	11.62	7.2	19.06	22.33	22.33	54.52	98.49	94.84
T11	S1	4	56.08	9.45	9.45	8.07	8.07	8.32	27.18	38.28	38.28	49.04	50.8	45.24	41.52	41.52	30.76	41.05	73.27	65.89	97.75	106.74	107.28	75.32	131.66	99.8	99.12	130.84	117.28	114.56	131.63	127.51	74.88	77.7	94.66	89.78	85.59	85.59	89.78	49.18	44.96	90.23	110.91	114.47	97.03	89.06	84.26	63.58	53.01
T11	S1	4	26.07	26.07	26.07	0	0	13.39	13.39	13.39	34.33	34.33	20.94	58.05	58.05	40.25	40.25	50.72	28.56	28.56	25.42	25.42	24.76	9.81	9.81	9.81	9.81	9.67	14.4	25.22	31.9	31.9	22.23	21.22	44.95	48.72	55.17	55.17	51.45	38.54	28.09	41.62	46.43	64.26	42.62	42.62	22.64	19.9	2.07
T12	S1	4	18.24	18.24	18.24	35.65	23.2	23.2	23.2	24.72	8.18	8.18	8.18	8.18	6.66	0	0	20.97	63.02	63.02	63.02	63.02	42.05	1.1	22.1	22.1	22.1	22.1	21	0	0	0	0	0	0	0	0	0	0	0	0	3.64	3.64	3.64	3.64	6.3	10.65	14.81	14.81
T15	S1	4	21.88	41.74	77.89	86.96	69.52	99.63	79.77	43.62	44.01	54.98	26.26	28.06	52.57	43.11	53.86	59.31	60.84	36.33	59.95	70.43	59.15	76.38	76.38	52.76	25.03	25.03	41.7	41.7	49.5	45.03	73.75	36.52	36.52	41.48	51.39	45.66	45.66	45.66	76.06	66.15	52.9	66.79	66.79	23.63	23.63	16.92	22.24
T15	S1	4	30.25	33.05	51.4	110.63	110.63	112.22	100.94	104.69	37.23	43.39	51.02	74.95	79.13	76.43	73.19	62.02	33.43	16.36	12.13	44.84	44.84	106.58	104.75	104.75	102.62	118.31	59.7	92.23	130.93	97.43	108.73	105.6	95.1	93.1	97.41	112.03	116.99	87.58	107.74	107.99	74.54	91.24	91.24	40.66	36.1	33.82	12.16
T1	S3	5	82.7	65.37	57.25	69.14	66.16	29.71	25.94	25.94	22.51	49.94	76.83	76.83	76.83	75.28	45.36	25.98	35.57	46.77	56.5	55.53	42.69	43.67	42.8	47.87	75.96	77.29	74.84	64.51	84.04	70.64	121.94	113.82	113.82	128.86	114.17	61.54	77.48	80.43	18.89	18.89	20.83	4.89	20.89	20.89	37.71	35.77	51.66
T1	S3	5	112.89	144.76	157.73	165.35	123.51	116.04	85.76	72.79	22.85	37.93	37.93	24.8	24.8	18.14	0	0	8.35	25.41	31.85	44.64	64.62	73.7	59.99	62.85	51.45	38.8	21.37	28.46	28.11	89.74	109.81	115.07	119.22	110.27	47.25	26.9	40.57	31.43	31.43	31.43	63.17	44.24	38.79	76	90.15	86.44	96.84
T2	S3	5	112.89	144.76	157.73	165.35	123.51	116.04	85.76	72.79	22.85	37.93	37.93	24.8	24.8	18.14	0	0	8.35	25.41	31.85	44.64	64.62	73.7	59.99	62.85	51.45	38.8	21.37	28.46	28.11	89.74	109.81	115.07	119.22	110.27	47.25	26.9	40.57	31.43	31.43	31.43	63.17	44.24	38.79	76	90.15	86.44	96.84
T2	S3	5	169.85	223.68	201.8	189.84	138.52	151.02	85.76	104.24	106.7	81.07	54.54	62.11	43.63	35.9	41.64	52.16	74.72	89.16	84.03	88.9	78.19	51.12	99.1	96.15	93.8	93.34	90.87	29.01	31.72	60.21	146.69	195.42	194.86	242.59	206.95	125.2	75.43	75.43	24.99	65.58	108.49	105.86	105.86	155.51	149.55	106.01	106.01
T4	S3	5	26.81	8.16	21.72	41.2	46.5	68.93	61.46	47.9	47.79	48.34	62.37	66.21	76.39	57.02	76.35	48.45	65.91	55.73	61.69	53.03	82.2	60.21	60.21	63.87	47.35	21.97	28.72	60.6	67.41	105.79	99.78	93.03	69.38	72.98	49.96	43.62	57.31	49.08	29.05	13.69	80.69	78.71	78.71	92.19	98.69	37.04	25.33
T6	S3	5	77.75	70.08	70.08	38.44	29.3	29.3	14.95	27.4	43.87	57.86	57.86	61.21	52.56	28.81	27.82	36.57	33.22	50.02	89.16	81.14	76.66	89.88	73.56	32.77	28.33	36.59	36.49	41.21	40.79	34.65	22.12	9	0	8.18	8.18	8.18	8.18	27.92	26.15	32.5	71.83	71.83	52.09	45.68	47.12	9.46	9.46
T7	S3	5	57.52	63.98	35.14	41.77	56.7	59.94	34.25	34.25	29.01	21.03	17.79	15.64	26.51	62.83	55.88	65.49	63.65	89.83	52.12	57.78	49.29	84.23	60.73	60.73	60.42	59.3	31.41	34.2	34.2	28.85	28.85	16.34	28.77	28.77	39.47	50.67	111.73	82.96	98.26	126.07	144.28	101.65	154.56	139.26	100.75	88.58	76.41
T8	S3	5	119.49	88.39	104.88	138.01	147	164.17	174.1	156.36	101.4	93.92	91.72	83.49	85.71	95.83	91.66	117.27	124.02	169.42	211.36	223.31	162.09	142.78	87.37	55.27	50.57	48.78	98.41	104.18	75.73	78.59	103.61	77.73	80	124.94	122.24	101.46	69.66	71.57	103.52	96.11	117.86	117.86	105.92	62.87	62.87	88.21	88.21
T9	S3	5	156.89	138.19	110.85	110.85	70	48.14	43.18	35.58	53.19	87.5	100.79	144.55	147.7	144.66	101.21	98.75	64.81	69.04	56.14	58.47	39.31	29.49	22.11	31.72	24.16	24.16	43.35	50.71	135.33	129.37	140.53	121.34	151.67	67.7	77.79	69.34	72.32	44.64	32.71	80.94	78.23	75.25	65.24	86.15	20.91	49.05	82.58
T12	S3	5	60.07	57.88	57.6	37.56	33.85	29.17	20.1	22.94	43.74	64.3	66.81	91.53	103.72	85.17	76.94	113.14	70.7	80.6	85.36	73.03	64.9	81.92	58.67	68.25	92.88	64.02	90.68	122.74	111.63	94	93.07	57.44	26.51	44.24	84.24	96.25	105.65	106.22	122.65	79.3	72.99	56.09	87.33	47.69	61.89	61.2	60.65
T12	S3	5	161.64	98.09	98.09	52.01	28.34	56.95	64.45	80.92	82.79	76.49	94.12	75.56	63.61	61.74	71.71	89.26	89.26	97.9	100.05	119.1	79.07	79.07	65.91	107.04	83.11	71.63	102.01	150.18	106.9	142.2	129.92	113.35	86.31	91.15	103.8	125.48	141.25	139.79	143.56	88.49	113.5	84.79	70.43	61.82	65.36	32.58	31.71
T13	S3	5	43.39	40.48	61.97	60.05	76.35	85.69	77.32	53.55	63.22	70.95	86.39	99.43	90.71	141.56	113.15	76.21	69.21	87.47	27.92	40.61	40.61	42.73	24.47	46.53	33.84	49.63	41.47	41.47	61.11	61.25	67.23	85.43	103.73	64.76	94.94	87.09	68.89	50.59	49.09	22.85	19.68	19.68	25.62	20.77	17.8	18.65	27.39
T14	S3	5	98.39	68.54	89.39	86.93	90.13	65.28	65.28	78.09	71.08	67.88	66.97	66.97	32.78	45.94	72.03	52.91	52.91	48.43	35.27	12.26	3.08	3.08	7.08	28.92	25.84	48.32	58.76	88.57	85.48	109.65	89.17	80.83	47.02	33.48	36.1	66.38	73.76	73.76	105.87	93.08	86.93	82.05	82.05	62.39	81.49	55.36	92.6
T16	S3	5	138.22	128.38	94.28	94.28	63.61	54.52	36.11	74.21	89.33	96.71	104.72	76.47	57.03	81.8	74.42	103.43	103.48	90.68	72.7	81.23	84.54	98.98	93.12	78.14	107.31	102.12	130.08	130.08	123.15	151.95	133.44	109.41	109.41	143.64	100.36	83.73	57.45	120.53	127.47	124.14	124.14	124.14	61.06	54.92	58.91	58.91	71.92
T2	S2	5	96.55	62.3	78.24	68.96	89.02	79.45	89.37	69.1	54.54	48.39	82.92	75.58	98.86	114.56	110.41	86.05	82.96	72.33	86.2	70.34	86.36	81.77	69.12	31.04	65.77	39.58	58.74	76.5	93.98	59.25	73.83	103.56	89.17	96.21	96.21	107.71	81.68	83.86	70.28	94.4	102.86	75.15	90.49	124.13	107.54	108.32	108.32
T6	S2	5	69.86	78.38	58.78	91.21	133.06	123.06	92	92	70.4	29.57	25.67	46.69	66.27	98.53	86.22	95.24	75.04	55.46	27.66	27.66	18.64	40.82	45.85	30.56	65.58	69.62	73.82	70.74	94.29	59.27	70.33	41.84	39.89	16.34	44.76	73.22	77.73	82.21	108.32	85.79	66.23	113.99	109.51	83.4	127.76	129.02	87.49
T6	S2	5	54.11	72.02	47.52	58.5	66.95	74.39	44.2	47.48	63.65	49.69	41.6	58.02	75.6	65.68	65.68	68.42	43.5	65.34	49.36	49.36	52.33	56.28	15.53	14.28	68.68	60.3	68.37	71.6	84	29.6	31.73	19.71	14.53	4.83	7.96	41.82	58	58	92.4	90.11	59.46	50.35	61.2	24.1	36.38	43.8	36.73
T7	S2	5	28.68	28.68	28.68	3.35	14.63	20.2	47.82	53.48	75.47	66.47	106.12	78.5	72.84	120.22	123.55	91.91	91.91	97.96	90.62	85.01	77.89	81.54	99.79	41.16	41.16	31.35	51.25	40.25	36.85	45.81	55.92	64.99	51.69	55.22	46.26	36.15	39.97	71.64	68.11	72.24	72.24	35.8	4.13	4.13	0.55	NaN	NaN
T8	S2	5	21.2	28.83	22.15	7.63	12.27	33.47	44.51	44.51	44.51	42.71	88.2	69.53	69.53	69.53	66.69	0	0	0	3.2	3.2	3.2	3.2	3.2	0	0	21.29	21.29	21.29	26.05	26.05	48.05	48.05	56.34	51.58	55.44	12.15	12.15	3.86	3.86	0	0	18.84	18.84	18.84	18.84	21.33	25.94
T8	S2	5	50.77	25.13	25.13	25.13	11.88	14.51	14.51	14.51	14.51	14.51	21.61	21.61	21.61	21.61	21.61	0	0	0	0	0	5.56	5.56	5.56	5.56	5.56	0	0	0	0	0	52.24	52.24	52.24	52.24	52.24	0	0	7.3	7.3	7.3	7.3	7.3	0	5.72	5.72	5.72	5.72
T9	S2	5	35.38	0	9.28	47.19	75.41	79.83	79.83	88	50.09	21.87	17.45	43.12	25.67	74.02	74.02	74.02	57.78	62.16	13.81	19.11	19.11	23.83	51.95	81.3	77.94	79.9	92.92	63.46	34.11	52.13	53.74	46.86	43.82	64.65	68.94	87.69	103.75	103.75	89.16	89.62	67.3	34.88	41.3	48.87	34.1	34.1	43.05
T10	S2	5	71.03	58.51	47.56	19.33	15.82	37.2	63.22	80.58	90.82	98.22	74.2	67.93	62.89	52.65	32.07	45.67	26.61	35.6	54.15	67.67	70.47	69.78	54.33	49.81	36.29	19.89	24.31	21.75	23.65	29.5	29.5	52.2	76	62.3	59.95	90.44	72.06	49.58	49.02	45.52	48.74	40	35.38	33.71	50.31	40.25	59.15
T13	S2	5	58.79	75.28	65.63	78.99	90.38	95.74	104.77	213.23	221.21	217.1	223.28	217.97	104.71	59.72	50.84	79.25	61.53	55.4	63.97	66.19	26.24	43.77	43.22	62.45	93.06	93.06	67.9	70.57	67.01	82.07	82.07	88.62	100.39	92.15	99.7	99.7	87.13	106.8	94.18	38.74	38.74	38.74	4.63	17.57	17.57	32.76	32.76
T14	S2	5	64.82	57.73	55.07	17.86	25.17	23.07	59.57	101.36	95.74	88.43	88.43	45.8	4.3	62.31	72.48	76.7	95.31	95.77	63.76	53.59	95.43	78.06	122.58	102.51	102.51	71.23	79.21	33.65	27.17	27.17	27.24	26.78	40.11	83.79	117.51	114.56	106.62	165.23	126.91	96.86	96.91	96.09	20.98	15.62	26.54	27.19	98.1
T15	S2	5	112.21	88.04	83.06	83.06	60.95	66.5	90.16	72.32	102.08	102.08	89.14	51.82	37.71	7.95	22.1	24.58	48.67	44.45	59.88	45.73	67.7	43.61	44.07	28.64	31.15	14.17	22.47	21.72	21.72	23.93	16.46	22.91	19.47	45.24	42.63	54.32	39.57	49.15	38.49	52.63	52.85	78.7	69.12	100.09	83.84	71.93	110.51
T15	S2	5	114.63	122.76	107.46	107.46	76.4	69.41	110.02	88.01	88.01	80.24	78.04	48.66	28.27	28.27	28.27	30.55	66.84	88.37	110.59	124.8	120	80.75	77.49	64.52	56.18	113.73	90.94	72.67	76.76	100.27	44.95	54.2	54.2	46.2	16.82	35.54	32.12	45.28	73.98	73.98	96.65	90.82	77.66	67.87	73.44	48.85	94.52
T16	S2	5	49.17	67.77	61.91	94.22	120.92	100.44	67.1	80.48	50.37	34.27	41.83	41.83	43.71	36.11	28.23	20.67	20.67	48.25	56.08	56.38	56.38	56.38	13.54	45.35	39.64	42.86	42.86	42.86	3.22	3.22	5.73	7.95	23.06	41.23	41.23	54.62	63.24	48.13	29.96	80.54	61.42	50.58	50.58	52.11	1.53	6.81	6.81
T3	S1	5	11.55	11.55	13.21	9.72	33.69	37.36	37.36	57.72	57.72	32.81	72.84	72.84	53.49	53.49	46.37	20.78	20.78	42.38	70.66	84.9	78.91	88.61	69.41	53.35	39.11	26.99	38.02	36.08	23.86	23.86	35.08	14.35	11.22	36.59	45.18	33.96	33.96	69.97	44.6	36.01	37.11	37.11	30.14	30.14	30.14	34.98	36.79
T3	S1	5	25.63	25.63	29.3	10.75	5.19	6.3	6.3	16.82	16.82	16.82	15.71	15.71	11.93	10.41	15.28	15.28	18.25	30.86	72.54	76.99	103.95	100.98	85.8	44.12	34.8	36.62	43.9	37.75	39.13	39.13	10.35	8.44	6.75	22.13	76.86	76.86	75.77	90.85	74.09	27.95	27.95	23.67	42.21	55.54	46.95	46.95	46.95
T4	S1	5	136.13	117.28	102.78	84.94	36.78	4.7	6.67	6.67	22.4	28.87	50.23	46.42	73.36	72.57	73.16	54.52	60.7	33.76	18.82	11.76	66.5	57.46	102.34	102.34	126.58	112.67	112.67	69.45	69.45	82.81	39.26	49.11	47.45	47.45	20.01	32.65	37.03	37.03	37.03	37.04	29.25	15.02	17.74	22.66	12.49	12.26	64.09
T4	S1	5	94.1	66.79	66.79	51.01	37.45	12.34	14.49	36.71	32.73	35.9	28.4	28.06	5.84	22.99	22.03	42.25	43.51	67.51	49.5	47.29	61.88	66.9	55.45	55.45	60.28	70.56	65.42	52.87	52.87	69.4	29.67	26.72	41.56	47.34	47.47	42.11	58.96	44.12	47.24	34.26	64.51	47.66	76.07	73.36	73.46	43.21	65.11
T5	S1	5	89.43	82.96	63.9	78.42	46.04	27.21	36.7	31.98	45.14	72.07	72.07	83.18	86.86	57.64	53.26	53.26	30.25	75.05	103.68	79.33	101.68	109.73	110.96	95.22	106.25	83.9	87.51	47.45	44.86	57.52	57.52	93	103.17	92.87	69.18	69.18	19.82	15.26	46.15	47.68	47.68	48.37	35.95	5.06	15.08	46.77	60.93
T7	S1	5	122.71	87.26	70.37	78.92	117.5	107.76	83.13	82.5	70.39	29.28	56.36	56.36	49.46	56.99	101.22	85.76	101.51	126.15	118.62	84.95	73.01	72.86	71.46	83.76	79.98	78.18	62.58	46.13	38.47	54.58	54.58	84.94	61.86	111.21	102.11	130.51	121.72	137.18	100.07	88.45	60.05	42.78	23.35	16.7	16.8	29.89	30.7
T9	S1	5	27.59	24.99	24.99	31.24	29.12	54.31	54.45	54.45	63.8	68.79	45.64	41.48	41.48	16.95	11.96	27.02	24.62	26.16	26.16	26.16	59.51	59.51	69.93	69.93	73.16	29.72	29.72	31.76	31.76	76.34	61.81	109.75	103.67	134.89	110.47	116.86	72.15	71.77	40.55	17.16	10.77	26.39	24.33	24.33	32.25	52.68	42.24
T11	S1	5	48.48	29.21	29.21	24.21	20.15	27.58	27.58	62.31	64.7	64.7	40.18	44.4	31.05	35.59	35.59	43.94	71.24	63.18	60.56	78.98	75.85	44.33	67.48	60.11	41.69	36.47	36.47	42.48	66.47	81.85	88.59	88.59	65.98	41.99	26.61	19.87	19.87	33.1	33.1	57.71	62.45	62.45	39.78	39.78	26.75	27.62	35.88
T12	S1	5	61.24	77.03	58.68	114.79	84.64	84.64	86.35	108.58	65.08	62.87	78.55	65.82	70.21	54.5	62.7	81.33	72.9	44.8	60.28	93.01	65.11	85.91	107.78	92.3	51.37	51.18	68.46	44.3	73.03	73.03	66.81	35.58	41.24	18.59	18.59	52.7	45.85	68.64	62.56	75.11	54.19	54.19	42.92	57.7	45.15	47.54	47.54
T12	S1	5	92.05	106.44	87.71	87.71	64.69	40.81	44.75	33.5	33.5	24.93	24.05	5.72	5.72	5.72	19.9	26.2	60.08	64.24	66.05	62.51	50.49	23.88	21.95	20.14	9.5	11.83	24.07	21.84	21.84	21.84	25.14	6.59	6.59	6.59	38.39	48.05	47.09	89.65	89.65	68.11	52.82	52.82	26.25	35.09	43.59	52.96	52.96
T14	S1	5	120.7	122.38	113.71	35.57	50.23	57.37	50.23	31.74	28.68	33.28	28.22	36.66	43.13	61.4	42.14	60.57	45.25	38.78	47.58	50.38	34.25	39.81	45.62	23.56	23.97	27.36	22.77	84.03	79.02	75.81	68.04	99.13	51.49	77.43	91.49	96.83	64.77	45.34	21.9	7.84	16.2	21.18	21.18	18.68	24.16	18.45	23.14
T15	S1	5	44.41	45.92	46.37	90.49	86.27	85.08	80.38	61.58	17.46	59.32	55.88	77.02	66.34	66.34	31	33.54	12.5	18.34	20	41.53	38.99	40.64	50.25	48.59	75.1	75.1	96.87	88.3	88.99	34.43	50.69	23.83	27.32	31.19	31.19	31.92	31.92	28.95	45.78	77.47	112.83	123.02	115.62	102.95	74.25	21.9	46.97
T7	S3	6	31.17	30.2	30.2	25.35	63.1	63.1	47.67	48.54	46.32	8.57	8.57	0.87	25.23	30.24	30.24	57.28	57.28	48.38	43.37	103.43	90.15	90.15	80.18	80.18	20.12	6.36	6.36	4.18	4.18	4.18	4.18	15.6	11.42	36.22	36.22	36.22	42.08	53.29	28.49	28.49	41.47	24.19	32.29	38.99	45.31	32.33	39.73
T8	S3	6	73.56	49.98	45.77	100.04	100.04	104.39	70.18	69.21	14.94	42.74	27.8	27.8	27.8	45.54	17.74	34.14	34.14	38.6	44.12	54.5	75.46	75.46	71	48.31	43.46	6.1	51.35	62.48	68.26	62.73	68.46	42.54	31.41	56.2	56.2	50.47	57.53	57.53	59.71	72.57	91.72	65.33	65.33	40.08	27.22	41.84	41.84
T12	S3	6	114.66	111.55	118.86	42.22	12.22	12.22	27.48	20.17	20.17	20.17	35.19	47.05	62.51	69.73	78.02	100.72	71.75	56.29	49.07	52.58	17.1	14.04	14.04	14.04	2.24	12.56	25.76	25.76	25.76	40.29	42.4	30.3	45.36	45.36	47.75	33.08	46.12	31.06	85.1	68.18	76.5	62.36	95.29	41.25	43.89	35.57	38.3
T13	S3	6	128.87	70.19	73.35	62.89	66.55	68.42	68.42	74.55	74.13	65.92	48.03	48.03	9.27	9.27	9.92	3.02	3.02	3.02	28.15	29.05	29.05	29.05	29.05	3.92	9.27	24.31	24.31	42.52	60.6	51.33	37.82	37.82	22.73	4.65	4.65	3.12	15.51	12.39	18.99	18.99	18.99	6.6	6.6	0	32.58	32.58	74.22
T16	S3	6	162.39	103	79.9	112.54	74.55	45.1	68.24	66.99	34.35	87.16	92.26	67.7	78.59	101.89	52.17	47.49	50.06	39.17	39.87	47.03	58.59	46.23	46.23	33.7	35.88	34.85	55.36	98.44	86.97	118.28	107.33	123.76	80.68	86.2	71.22	80.36	43.42	43.42	37.9	15.58	29.13	29.13	29.13	55.92	49.48	30.37	46.15
T16	S3	6	87.91	43.24	32.92	52.06	60.23	63.91	74.06	80.39	61.25	43.58	26.51	22.58	17.08	31.37	31.37	31.37	15.12	27.83	25.85	68.6	68.6	73.14	85.22	98.98	65.37	65.37	78.23	52.61	26.54	27.45	27.45	18.88	18.88	28.38	20.56	20.56	11.73	29.74	46.17	76.25	76.25	76.25	58.24	67.69	35.38	35.38	43.75
T17	S3	6	60.7	84.68	84.68	84.39	51.71	40.18	10.29	20.04	15.18	21.28	104.36	104.36	94.61	107.3	95.77	12.69	44.17	58.95	69.77	84.11	111.83	84.58	75.55	52.04	37.7	27.84	23.61	17.86	17.86	28.05	10.19	10.19	56.25	62.99	59.27	59.27	59.27	44.09	37.35	34.45	65.85	66.4	70.16	83.66	80.09	109.5	111.5
T7	S2	6	34.59	31	20.66	10.23	43.96	84.41	81.44	81.44	102.98	61.99	59.93	59.93	59.93	38.39	38.39	54.31	54.31	91.1	94.51	109.76	55.45	55.45	34.12	30.71	18.75	18.75	26.35	16.98	16.98	45.23	45.23	37.63	31.54	58.1	26.56	26.56	26.56	48.45	21.89	25.78	43.69	62.92	41.03	79.2	75.31	NaN	NaN
T8	S2	6	0	5.68	5.68	5.68	21.17	21.17	15.49	15.49	15.49	1.23	1.23	1.23	1.23	1.23	0	0	0	0	0	0	0	0	0	0	0	0	0	0	5.1	5.1	46.53	46.53	46.53	54.55	54.55	13.12	13.12	31.18	18.06	24.42	24.42	24.42	6.36	8.29	1.93	20.02	28.29
T9	S2	6	51.84	12.49	9.03	17.66	17.66	8.63	12.45	15.77	40.23	55.64	60.41	71.82	70.02	68.34	52.93	48.16	38.27	53.11	33.68	71.28	80.42	81.55	78.72	72.71	35.11	34.6	28.54	15.01	9.04	35.06	26.43	50.04	50.04	50.04	60.46	95.37	91.22	103.57	103.57	76.21	67.53	47.66	55.93	55.93	58.21	34.54	47.92
T10	S2	6	41.72	17.47	29.94	46.62	92.66	87.91	90.13	95.97	95.35	42.39	45.77	64.82	46.51	24.65	24.65	67.72	46.45	77.19	89.33	89.33	51.81	81.53	50.79	38.65	38.65	46.52	16.8	16.8	38.44	82.09	65.29	99.96	109.96	101.56	73.07	146.99	133.18	123.18	109.94	94.78	75.81	54.95	84.17	111.96	120.18	68.49	71.21
T13	S2	6	60.7	14.43	30.29	51.84	91.99	107.68	144.84	153.02	138.09	111.16	96.42	59.26	30.8	24.18	10.96	10.08	20.26	36.5	47.47	47.47	53.66	43.48	19.75	53.75	53.75	83.82	99.31	103.55	71.65	104.42	72.05	61.52	60.21	47.14	70.63	81.21	80.69	77.76	100.37	44.11	27.05	24.56	24.56	45.12	49.73	51.72	76.59
T14	S2	6	81.58	74.09	74.09	20.99	20.99	15.4	0	6.86	6.86	6.86	6.86	6.86	8.74	47.47	70.4	73.38	111.27	102.53	63.8	40.87	37.89	0	33.5	33.5	55.28	55.28	64.41	35.5	35.5	29.36	33.23	32.83	28.24	28.24	12.6	8.73	0	58.77	58.77	80.08	94.52	94.52	35.75	35.75	25.95	11.51	27.58
T15	S2	6	71.15	82.19	54.76	58.89	22.08	22.08	39.2	55.74	62.81	62.81	69.22	34.15	17.61	19.8	42.08	38.21	49.59	49.59	49.84	27.56	30.56	29.28	29.28	18.43	18.43	62.46	63.22	78.17	75.38	87.63	38.06	39.39	24.44	27.83	27.54	42.56	30.37	52.04	72.09	60.13	78.94	78.94	57.27	62.2	83.49	49.66	97.76
T16	S2	6	20.86	13.2	37.72	41.18	49.32	63.34	63.76	39.24	45.22	33.47	19.45	21.16	28.88	10.82	12.34	12.34	13.26	9.5	9.5	7.98	12.75	11.68	7.72	7.72	7.72	69.36	66.41	81.54	81.54	95.43	29.02	43.34	38.57	70.1	59.17	76.68	62.36	52	20.47	59.01	51.99	54.64	54.64	72.37	30.87	40.57	43.66
T4	S1	6	138.49	131.28	129.62	128.49	75.58	35.12	35.12	35.12	26.4	17.7	24.34	60.92	60.92	64.5	62.28	50.52	24.77	42.4	28.46	28.46	90.85	86.46	77.23	77.23	119.48	110.65	104.21	115.73	122.28	140.93	87.37	105.57	89.16	94.04	43.46	43.46	41.88	38.37	26.94	51.95	75.28	58.66	58.66	76.3	72.43	79.31	104.64
T5	S1	6	31.52	22.89	35.89	37.29	66.58	63.73	78.29	70.87	72.6	43.31	50.84	35.59	30.01	26.05	26.05	0	1.53	10.34	10.34	10.34	26.41	24.88	40.67	40.67	40.67	24.6	24.6	7.07	13.59	13.59	15.53	16.77	22.51	59.05	59.05	57.11	59.25	61.62	37.63	47.63	47.63	44.25	37.42	18.35	19.13	19.13	19.13
T8	S1	6	59.25	56.35	49.52	27.96	43.71	49.59	64.8	51.15	44.18	36.21	34.9	28.18	38.23	47.68	39.9	83.01	99.27	89.22	86.77	98.54	58.49	42.14	53.02	46.02	77.8	112.05	107.82	104.61	122.11	108.41	59.19	55.02	47.35	62.89	33.04	33.04	45.76	66.62	63.86	63.86	63.86	52.11	70.57	48.3	59.81	71.72	82.82
T8	S1	6	68.29	115.48	88.67	90.05	105.25	90.31	34.56	16.58	15.2	1.11	1.11	13.88	29.71	44.28	43.17	76.43	63.66	52.22	37.65	37.65	4.39	17.43	16.7	16.7	16.7	56.75	53.58	65.8	77.21	104.22	64.17	54.3	43.9	47.46	20.45	20.45	27.92	24.67	11.36	11.36	20.91	13.44	45.46	59	59	93.66	129.35
T9	S1	6	42.64	56.12	42.92	42.92	48.64	85.14	78.56	78.56	78.56	84.15	40.91	35.05	35.05	35.05	23.86	35.24	20.26	32.3	49.55	47.78	52.5	58.55	77.08	59.83	57.61	36.62	30.57	0	0	39.38	39.38	76.97	76.97	92.2	87.88	90.25	80.76	102.06	86.83	51.77	84.72	56.62	35.32	35.32	50.01	45	58.62
T11	S1	6	96.89	47.54	47.54	40.87	24.21	18.73	3.29	22.95	35.83	45.49	42.2	64.95	53.79	40.91	31.25	57.03	34.28	25.78	32.59	37.53	13.26	38.15	53.97	56.57	51.63	54.31	35.14	25.93	16.52	16.52	12.33	6.61	9.27	9.27	9.27	14.21	15.82	16.97	32.96	32.96	28.02	29.33	27.41	11.42	44.36	75.07	72.15
T11	S1	6	22.28	7.28	15.76	15.76	17.57	10.29	10.29	65.77	65.77	79.58	79.58	79.58	15.62	15.62	18.25	18.25	29.67	29.67	46.72	28.47	28.47	49.92	71.39	73.57	75.1	86.23	53.36	45.85	26.62	25.09	13.96	30.2	16.24	26.26	26.26	37.24	21	27.94	17.92	43.93	32.95	32.95	26.01	26.01	48.38	59.54	59.54
T14	S1	6	110.15	107.75	56.17	53.99	53.99	63.87	42.04	35.87	43.16	43.16	40.39	40.39	40.39	10.47	21.97	35.6	68.92	68.92	101.28	95.48	79.89	46.57	46.57	16.71	30.75	25.6	25.6	55.8	50.63	30.89	30.89	35.32	16.12	41.2	41.2	41.2	36.77	25.77	0	0	10.27	10.27	10.27	10.27	19.72	20.58	20.58
T14	S1	6	60.52	72.09	69.85	30.98	34.74	38.44	28.57	48.32	57.29	61.65	51.96	49.57	29.82	8.12	13.98	34.91	34.91	34.91	55.96	64.16	49.35	49.35	49.35	28.3	23.73	49.67	49.67	59.55	59.55	41.94	9.88	10.43	24.54	28.97	28.97	44.19	50.16	26.17	21.74	21.74	21.19	14.67	14.67	14.67	14.67	2.09	2.09
T15	S1	6	44.58	58.72	63.24	73.73	47.46	87.79	88.43	78.63	68.14	65.32	35.88	28.35	23.56	23.56	54.16	41.05	33.8	33.8	33.8	18.53	21.32	21.32	29.62	31.85	37.02	57.52	65.44	57.14	62.97	53.73	30.44	22.52	32.23	24.17	22.72	50.97	50.97	46.14	49.97	71.15	53.52	53.52	48.64	90.03	65.66	55.04	55.04
T16	S1	6	46.6	76.13	61.61	60.75	74.89	49.41	19.88	48.23	42.49	31.95	38.42	42.68	43.29	43.29	45.77	52.27	51.88	37.08	37.08	91.94	88.9	148.85	134.69	138.54	77.6	67.67	21.09	44.36	40.51	40.51	40.51	31.15	7.88	13.12	39.31	46.78	38.9	43.94	48.77	33.42	28.16	32.08	33.11	29.72	72.55	107.51	103.59
T18	S1	6	18.49	45.55	35.79	43.71	53.66	53.66	61.5	61.5	79.01	61.43	61.43	30.91	52.92	53.29	76.72	80.51	79.59	93.31	110.48	85.95	111.7	108.24	72.51	33.99	50.81	21.27	21.27	21.27	39.32	35.73	35.73	35.73	35.73	48.67	70.32	70.32	146.04	154.95	119.51	107.56	107.56	31.84	22.93	34.61	11.68	17.66	17.66
[truncated: 39 more columns]

## Sheet: position legend
	ID	Position
	2	central defender
	3	external defender
	4	central midfielder
	5	external midfielder
	6	attacker
